# Supplementary material for: N-acetylneuraminic acid links immune exhaustion and accelerated memory deficit in diet-induced obese Alzheimer’s disease mouse model
Source: Nat Commun. 2023 Mar 9;14:1293. doi: 10.1038/s41467-023-36759-8 (PMC9998639; doi:10.1038/s41467-023-36759-8)
Supplement: Supplementary file 4 — Supplementary Data 2 [file 41467_2023_36759_MOESM4_ESM.xlsx]

## Sheet: T-Cells_markers
Supplementary Table 2 - Differentially expressed genes in T-cells cluster
Differentially expressed genes over pairs of astrocyte clusters.
Determined using MAST P-value adjusted by FDR correction, with a threshold of 0.050.
20,847 RNA profiles of immune cells from n=28 samples.
Gene	p-value	Avg log fold-change T-cells/other immune cells	% Expressing cells in T-cells cluster	% Expressing cells in other immune clusters	FDR q-value
2010300F17Rik	0	2.39835	0.592	0.007	0
4930523C07Rik	0	2.08079	0.736	0.471	0
AC151836.1	0	2.76649	0.651	0.654	0
Adam19	0	2.66303	0.49	0.394	0
Airn	0	2.57642	0.538	0.377	0
Arhgap15	0	4.39165	0.788	0.628	0
Bcl2	0	4.24134	0.736	0.596	0
Cd226	0	4.84551	0.736	0.47	0
Cd247	0	2.5663	0.363	0.533	0
Cdh1	0	1.35269	0.277	0.42	0
Chrm3	0	0.718508	0.774	0.367	0
Cxcr6	0	2.8555	0.497	0.351	0
Dennd2d	0	2.84374	0.411	0.373	0
Fyn	0	1.98468	0.435	0.613	0
Gimap3	0	2.29251	0.709	0.136	0
Gimap4	0	2.56836	0.61	0.007	0
Gm10801	0	0.507956	0.788	0.45	0
Gm2682	0	5.11538	0.76	0.53	0
Gm26870	0	1.9501	0.784	0.599	0
Gpr132	0	1.27246	0.685	0.407	0
Grap2	0	3.1477	0.418	0.437	0
Grip1	0	0.724832	0.76	0.15	0
Ikzf3	0	3.64834	0.678	0.349	0
Itga4	0	3.45706	0.558	0.551	0
Itgal	0	1.77958	0.445	0.5	0
Itk	0	3.33103	0.497	0.3	0
Klrk1	0	2.45659	0.568	0.49	0
Lck	0	2.21492	0.421	0.42	0
Mical2	0	0.721205	0.781	0.522	0
Ms4a4b	0	4.28629	0.685	0.574	0
Nedd9	0	3.38766	0.678	0.604	0
Pde7a	0	3.18182	0.575	0.606	0
Pip5k1b	0	0.882801	0.784	0.455	0
Prkcq	0	3.47785	0.688	0.316	0
Ptpn22	0	4.24962	0.709	0.552	0
Rinl	0	2.39848	0.363	0.47	0
Rnf43	0	1.30793	0.411	0.463	0
Skap1	0	5.75583	0.788	0.475	0
Slco3a1	0	2.75784	0.716	0.5	0
Sntb1	0	2.42522	0.291	0.465	0
St6galnac3	0	2.89965	0.483	0.578	0
Stat4	0	3.7625	0.699	0.584	0
Themis	0	3.73962	0.534	0.462	0
Lef1	9.42272118435509E-319	1.76689	0.329	0.354	6.93854923575238E-318
Mctp2	4.20422122824887E-316	2.5317	0.62	0.298	3.02703928433919E-315
B4galnt1	7.44e-286	1.44883	0.688	0.448	5.24e-285
Tpi1	4.36e-285	0.371415	0.736	0.061	3.01e-284
Atp8b4	5.64e-278	1.92235	0.438	0.402	3.8e-277
Stk39	8.95e-277	1.31443	0.185	0.286	5.92e-276
Runx3	3.64e-276	1.63068	0.247	0.302	2.36e-275
Hivep2	1.95e-261	1.38693	0.781	0.377	1.24e-260
Fgl2	2.46e-250	1.38285	0.791	0.63	1.53e-249
Tox	5.2e-242	1.71893	0.627	0.288	3.18e-241
Samd9l	1.18e-239	2.32515	0.654	0.529	7.06e-239
Samd3	1.34e-238	2.4077	0.558	0.061	7.87e-238
Ndufa3	1.2e-237	0.332254	0.764	0.213	6.92e-237
Adgre5	2.14e-237	2.13009	0.452	0.279	1.21e-236
Sytl3	3.68e-237	1.43582	0.538	0.456	2.06e-236
Gm16093	8.59e-234	2.65949	0.606	0.638	4.72e-233
Abtb2	1.02e-230	1.16588	0.497	0.612	5.51e-230
Racgap1	5.69e-230	0.277298	0.055	0.508	3.02e-229
Cd28	1.33e-225	1.61872	0.771	0.226	6.97e-225
Dmd	3.58e-224	0.532823	0.781	0.533	1.84e-223
Ccdc88c	2.44e-223	1.33096	0.493	0.077	1.23e-222
Apod	3.99e-220	0.346545	0.007	0.217	1.99e-219
Ablim1	2.13e-195	1.46256	0.353	0.402	1.05e-194
Ripor2	6.12e-186	1.18374	0.24	0.563	2.96e-185
44810	7.16e-178	1.73825	0.545	0.507	3.41e-177
Mllt3	2.27e-177	2.84749	0.582	0.594	1.07e-176
Ptn	4.65e-171	1.03846	0.695	0.584	2.15e-170
Gm15987	7.29e-170	0.562572	0.781	0.495	3.33e-169
Ccl5	1.63e-169	0.953963	0.575	0.042	7.35e-169
Mndal	8.15e-166	2.36953	0.514	0.255	3.62e-165
Cd3e	8.92e-165	1.55118	0.271	0.08	3.91e-164
Gprin3	1.23e-159	1.19138	0.401	0.122	5.32e-159
Nxn	4.72e-150	0.657396	0.092	0.307	2.01e-149
Cfap53	2.7e-149	0.265208	0.74	0.194	1.13e-148
Zdhhc15	3.94e-144	0.672756	0.421	0.534	1.64e-143
AC139347.1	1.06e-140	0.315767	0.764	0.194	4.36e-140
Heg1	2.44e-139	0.691726	0.082	0.252	9.89e-139
Slfn5	2.97e-135	0.430837	0.113	0.561	1.19e-134
Gm4117	1.32e-134	0.551226	0.082	0.528	5.2e-134
Gm37988	1.87e-129	0.348923	0.068	0.493	7.31e-129
Lrrc8c	2.34e-128	1.47743	0.366	0.501	9.03e-128
4931440J10Rik	3.54e-127	0.440689	0.784	0.591	1.35e-126
Dclk1	4.17e-127	0.271828	0.041	0.315	1.57e-126
Dpp4	4.42e-125	0.916608	0.582	0.149	1.64e-124
Gm44174	8.05e-119	1.94131	0.247	0.002	2.96e-118
Iqgap1	2.63e-116	1.62268	0.38	0.618	9.57e-116
Acpp	1.47e-112	1.52389	0.438	0.395	5.29e-112
Mdfic	1.02e-106	1.98587	0.545	0.596	3.65e-106
Gm38604	1.38e-105	0.317213	0.082	0.576	4.86e-105
Gm12216	1.8e-105	1.65804	0.658	0.545	6.29e-105
Catsper3	1.45e-103	0.339245	0.777	0.4	4.98e-103
Atp1a2	2.16e-102	1.23154	0.401	0.545	7.36e-102
Ass1	1.41e-101	0.261357	0.195	0.548	4.75e-101
Mrps36	7.37e-101	0.632462	0.298	0.579	2.46e-100
Gpc5	1.2e-99	0.305971	0.736	0.206	3.95e-99
Ms4a6c	3.75e-99	2.13605	0.733	0.591	1.23e-98
Gpc6	8.85e-99	0.289597	0.76	0.279	2.87e-98
H2-K1	6.45e-98	2.76795	0.668	0.588	2.07e-97
Il18rap	1.18e-94	1.22445	0.483	0.378	3.75e-94
Arl5c	9.18e-93	0.253548	0.158	0.594	2.89e-92
Cbx5	2.62e-92	0.695714	0.271	0.486	8.17e-92
Mcoln2	2.88e-90	0.920935	0.623	0.531	8.88e-90
Gm20663	6.49e-90	2.42197	0.733	0.663	1.98e-89
P2ry14	8e-90	0.310047	0.743	0.327	2.42e-89
Grm7	9.61e-90	0.432318	0.236	0.447	2.88e-89
Arhgap10	3.13e-87	1.50377	0.37	0.363	9.32e-87
Epsti1	1.43e-86	2.11628	0.394	0.489	4.22e-86
Tmc8	1.49e-85	0.496641	0.63	0.145	4.34e-85
Pard3	2.63e-84	1.12996	0.545	0.57	7.6e-84
Rgs20	3.36e-83	0.310233	0.068	0.239	9.63e-83
Sesn3	8.21e-81	0.297541	0.503	0.121	2.33e-80
Kcnq5	7.5e-79	0.263854	0.288	0.104	2.11e-78
Smc4	3.81e-78	1.00755	0.339	0.603	1.06e-77
Itgb1	6.99e-78	2.76013	0.627	0.485	1.94e-77
Rundc3b	1.6e-76	0.730404	0.688	0.423	4.39e-76
Sptan1	7.72e-76	0.266806	0.11	0.441	2.1e-75
Arhgef3	3.74e-75	1.19076	0.257	0.219	1.01e-74
Zbtb16	1.22e-73	0.421485	0.243	0.595	3.27e-73
Scd3	1.63e-72	0.31564	0.777	0.513	4.33e-72
Rora	3.24e-72	1.04714	0.507	0.533	8.54e-72
Slc16a4	6.89e-72	0.378306	0.229	0.607	1.8e-71
Ifi213	2.6e-69	0.728603	0.726	0.463	6.73e-69
Itpr1	1.97e-68	1.59266	0.61	0.404	5.07e-68
Gm36975	2.26e-68	1.55868	0.493	0.564	5.76e-68
Pmpcb	2.74e-68	0.356797	0.784	0.649	6.93e-68
Btla	3.6e-66	0.557606	0.106	0.398	9.04e-66
C130026I21Rik	1.77e-65	1.02239	0.394	0.593	4.4e-65
Aass	3.59e-63	1.58135	0.572	0.595	8.87e-63
Slc7a2	1.42e-62	0.359466	0.771	0.446	3.48e-62
Gpkow	2.29e-62	0.477156	0.13	0.468	5.58e-62
Coro2b	1.05e-59	0.598451	0.229	0.427	2.53e-59
Card11	2e-59	1.08249	0.408	0.619	4.81e-59
Cd38	4.97e-59	0.745639	0.579	0.402	1.18e-58
Srgn	2.17e-57	1.70539	0.723	0.543	5.13e-57
Rexo5	1.02e-55	1.28115	0.692	0.467	2.39e-55
Endod1	1.99e-55	0.293633	0.781	0.485	4.64e-55
Cobll1	3.81e-55	1.41345	0.284	0.338	8.83e-55
Rbfox2	1.33e-54	0.293301	0.199	0.411	3.05e-54
Socs2	2.22e-53	0.305923	0.182	0.463	5.07e-53
Herc3	3.05e-53	0.273503	0.527	0.169	6.9e-53
Farp1	1.03e-52	0.433972	0.668	0.369	2.32e-52
Hip1	1.57e-51	2.31324	0.634	0.547	3.52e-51
Satb1	1.86e-51	0.912275	0.442	0.383	4.13e-51
Lrp1b	1.63e-50	0.259167	0.205	0.446	3.58e-50
Ccr9	2.07e-50	0.59183	0.116	0.435	4.53e-50
Fam46d	2.43e-50	0.511472	0.123	0.432	5.29e-50
Ints8	5.43e-50	0.343819	0.247	0.584	1.17e-49
Ccdc18	4.09e-49	0.514734	0.777	0.483	8.78e-49
Vav3	1.74e-48	0.918634	0.185	0.248	3.71e-48
Sbk1	4.79e-48	0.423279	0.753	0.51	1.01e-47
Rabgap1l	9.91e-48	0.777069	0.377	0.529	2.08e-47
Cacna2d1	9.32e-47	0.424377	0.205	0.286	1.95e-46
Ppp1r16b	1.22e-46	0.5319	0.545	0.408	2.54e-46
Adcy10	1.43e-46	0.278362	0.767	0.482	2.95e-46
Psd3	2.07e-44	0.415948	0.644	0.295	4.24e-44
Utp15	2.21e-44	0.276878	0.216	0.514	4.49e-44
Nebl	6.64e-44	0.272305	0.24	0.439	1.34e-43
Ppp1r3c	1.6e-43	0.655939	0.219	0.068	3.23e-43
Foxp4	5.53e-42	0.407274	0.325	0.49	1.11e-41
Stat1	7.24e-42	1.62887	0.592	0.609	1.44e-41
Dcun1d3	1.57e-41	1.3282	0.767	0.543	3.11e-41
Slc1a2	3.37e-41	0.654276	0.336	0.51	6.62e-41
Prrc2b	1.57e-40	0.635437	0.25	0.471	3.07e-40
Atrnl1	2.55e-40	0.322993	0.192	0.361	4.94e-40
Wdsub1	3.32e-39	0.275243	0.774	0.47	6.41e-39
H6pd	8.28e-39	0.407655	0.685	0.422	1.59e-38
Arhgap26	1.5e-38	1.36613	0.5	0.575	2.86e-38
Ifi209	2.18e-38	0.753845	0.236	0.42	4.13e-38
Plekha5	1.18e-37	1.01941	0.418	0.576	2.21e-37
Clec2g	1.67e-37	0.506349	0.514	0.212	3.12e-37
Ankrd28	2.15e-37	0.85243	0.288	0.482	4.01e-37
Npas3	9.77e-37	0.403324	0.134	0.395	1.81e-36
Lockd	1.66e-36	0.263293	0.223	0.404	3.06e-36
44808	5.09e-36	0.289659	0.089	0.282	9.32e-36
Tmsb4x	7.89e-36	0.383451	0.277	0.477	1.44e-35
3110009E18Rik	8.76e-36	0.317941	0.236	0.47	1.59e-35
Gm43332	1.23e-34	0.427242	0.175	0.295	2.21e-34
Sorbs1	2.6e-34	0.581429	0.675	0.533	4.65e-34
Alcam	3.24e-34	0.37205	0.325	0.55	5.77e-34
Eogt	9.12e-34	0.50737	0.764	0.551	1.61e-33
Arap2	2.19e-33	0.727509	0.38	0.57	3.85e-33
Ptgds	3.85e-32	0.362412	0.188	0.348	6.73e-32
44813	1.58e-31	0.39911	0.192	0.15	2.75e-31
Mccc2	1.61e-30	0.519582	0.743	0.508	2.79e-30
Pgap1	2.03e-30	0.303582	0.363	0.602	3.5e-30
Ezh2	2.66e-29	0.676861	0.38	0.565	4.56e-29
St3gal4	7.26e-29	1.26117	0.75	0.494	1.24e-28
Ikzf2	1.1e-28	1.56843	0.764	0.545	1.87e-28
Slc7a11	1.2e-28	0.441899	0.558	0.323	2.02e-28
Gmds	3.77e-28	1.11784	0.404	0.574	6.33e-28
Nin	9.22e-28	0.603578	0.421	0.485	1.54e-27
Pitpnc1	1.14e-26	0.940656	0.435	0.53	1.89e-26
Ap1s3	1.22e-26	0.632539	0.209	0.132	2.01e-26
Dnah12	6.81e-26	0.332197	0.757	0.565	1.12e-25
St8sia4	1.3e-25	1.45244	0.49	0.561	2.12e-25
Gm27008	8.56e-25	1.42356	0.548	0.634	1.39e-24
Cst7	1.6e-24	0.648955	0.784	0.616	2.6e-24
Dscam	1.88e-24	0.263912	0.603	0.334	3.03e-24
Pde4b	1.96e-24	1.2344	0.733	0.605	3.14e-24
Elovl5	4.55e-24	0.769235	0.647	0.499	7.27e-24
Oprm1	4.97e-23	1.93396	0.627	0.609	7.9e-23
Dse	7.7e-23	0.719102	0.346	0.533	1.22e-22
Pde7b	8.49e-23	0.262967	0.548	0.654	1.34e-22
Pigq	1.28e-22	0.363402	0.103	0.233	2e-22
Dglucy	1.42e-22	0.892189	0.75	0.552	2.21e-22
Atad2	1.96e-22	0.417734	0.397	0.574	3.03e-22
Atp10a	2.28e-22	1.42655	0.524	0.474	3.51e-22
Gucy1a2	2.81e-22	0.781846	0.384	0.4	4.31e-22
Rrm2b	2.97e-22	0.31609	0.455	0.556	4.55e-22
Sash1	8.23e-22	0.360572	0.753	0.534	1.25e-21
Frmd6	9.24e-22	0.25582	0.308	0.332	1.4e-21
Limch1	4.36e-21	0.300079	0.538	0.288	6.56e-21
Plxnc1	1e-20	0.517986	0.784	0.637	1.5e-20
Ntng2	1.28e-20	0.608375	0.771	0.599	1.91e-20
Sertad2	4.21e-20	0.387303	0.298	0.491	6.26e-20
Gm26835	8.72e-20	0.423731	0.579	0.55	1.29e-19
Gm26760	1.27e-19	0.261241	0.212	0.418	1.88e-19
Pcmt1	2.39e-19	0.43582	0.76	0.604	3.51e-19
Nabp1	2.45e-19	0.763245	0.507	0.443	3.57e-19
Gm16069	4.33e-19	0.391825	0.164	0.097	6.29e-19
Sugct	6.36e-19	0.26628	0.39	0.583	9.19e-19
Ston2	1.36e-18	0.254011	0.346	0.534	1.95e-18
Cdk6	1.37e-18	0.868693	0.404	0.587	1.96e-18
Lgals3	1.71e-18	1.03893	0.521	0.555	2.43e-18
Malat1	1.88e-18	0.6415	0.997	0.995	2.67e-18
Cald1	1.29e-17	0.594051	0.452	0.236	1.83e-17
Rarg	1.37e-17	0.640294	0.14	0.12	1.93e-17
Trps1	2.22e-17	1.34497	0.64	0.638	3.11e-17
6530409C15Rik	2.73e-17	0.799611	0.747	0.557	3.81e-17
Robo1	3.27e-17	0.282597	0.521	0.303	4.54e-17
Cntn5	5.27e-17	0.251534	0.199	0.362	7.29e-17
Etv1	8.57e-17	0.407037	0.712	0.508	1.18e-16
Uba6	1.29e-16	0.75196	0.729	0.619	1.77e-16
Rnf135	1.53e-16	0.509872	0.709	0.508	2.09e-16
Paip2	1.61e-16	0.481782	0.753	0.642	2.2e-16
Arl15	2.05e-16	0.520266	0.432	0.588	2.78e-16
Sh3rf1	3.2e-16	0.280724	0.127	0.219	4.31e-16
Tmem154	1.76e-15	0.50343	0.25	0.406	2.37e-15
Fam129a	2.12e-15	1.889	0.548	0.514	2.84e-15
Pcgf5	3.22e-15	0.94505	0.202	0.158	4.3e-15
Irf1	3.6e-15	0.972615	0.572	0.553	4.78e-15
44815	1.42e-14	0.698803	0.658	0.594	1.87e-14
Arid5b	1.53e-14	0.745393	0.435	0.594	2.02e-14
Tor2a	2.48e-14	0.406687	0.616	0.626	3.26e-14
Dnm3	3.19e-14	0.419547	0.318	0.383	4.17e-14
Tmeff2	1.19e-13	0.40206	0.688	0.519	1.55e-13
Pacrg	1.44e-13	0.313436	0.377	0.514	1.87e-13
Fry	1.46e-13	0.728218	0.575	0.682	1.89e-13
Parp14	1.9e-13	1.28077	0.651	0.527	2.44e-13
Msh3	3.56e-13	0.500942	0.74	0.593	4.56e-13
Mtf2	4.12e-13	0.77632	0.668	0.537	5.26e-13
Rps9	5.55e-13	0.361633	0.716	0.658	7.05e-13
Timm50	1.1e-12	0.360126	0.623	0.434	1.39e-12
Rgs1	1.41e-12	0.423325	0.709	0.592	1.78e-12
Catsper2	1.42e-12	0.352713	0.158	0.275	1.78e-12
Abca2	3.55e-12	1.05905	0.606	0.503	4.44e-12
Prex2	4e-11	0.284493	0.199	0.279	4.99e-11
Dnase1l1	4.81e-11	0.624444	0.634	0.463	5.97e-11
Rnf213	4.88e-11	0.397565	0.534	0.645	6.03e-11
Herc6	7e-11	0.264528	0.493	0.616	8.63e-11
Cr2	7.82e-11	0.35881	0.291	0.407	9.59e-11
Serpinb6a	2.18e-10	0.773405	0.699	0.618	2.67e-10
Enpp2	4.46e-10	0.320693	0.565	0.557	5.43e-10
Slc7a1	7.11e-10	0.335721	0.548	0.592	8.63e-10
Acyp2	2.33e-09	0.267558	0.298	0.375	2.82e-09
Dach1	2.6e-09	0.344874	0.534	0.415	3.13e-09
Abcg3	2.76e-09	0.298026	0.192	0.169	3.31e-09
Plekhg1	2.83e-09	0.266371	0.236	0.268	3.38e-09
Gab3	4.31e-09	1.20175	0.63	0.561	5.13e-09
Gm11149	4.58e-09	0.443832	0.182	0.195	5.43e-09
Sdf2	5.87e-09	0.339063	0.712	0.595	6.94e-09
Gm29114	7.65e-09	0.952266	0.579	0.604	9.01e-09
Gm44148	1.07e-08	1.53499	0.514	0.446	1.26e-08
Grk5	1.1e-08	0.909327	0.493	0.563	1.28e-08
Brip1	2.06e-08	0.26159	0.479	0.477	2.4e-08
Mgll	2.89e-08	0.31645	0.685	0.53	3.35e-08
Chst11	7.59e-08	0.997857	0.723	0.586	8.78e-08
1700025G04Rik	1.02e-07	0.305715	0.408	0.352	1.18e-07
Tank	1.57e-07	1.21268	0.545	0.531	1.81e-07
Cep128	1.2e-06	0.321276	0.736	0.624	1.37e-06
Rnf220	3.26e-06	0.5241	0.562	0.475	3.72e-06
Gbp5	6.26e-06	0.336683	0.339	0.421	7.12e-06
Aip	7.57e-06	0.28423	0.627	0.488	8.58e-06
Enox2	2.11e-05	0.585737	0.664	0.546	2.39e-05
Limd1	2.34e-05	0.671553	0.524	0.518	2.64e-05
Chic1	5.29e-05	0.34944	0.147	0.223	5.93e-05
St18	5.81e-05	0.252146	0.61	0.509	6.5e-05
Sntb2	6.69e-05	0.556202	0.685	0.606	7.45e-05
Stx18	7.43e-05	0.297311	0.644	0.537	8.24e-05
Gm20696	0.000121	0.593291	0.438	0.438	0.000133856
Ifit3	0.000156	0.331056	0.675	0.608	0.000171737
Neat1	0.000169	0.658669	0.555	0.562	0.000185186
Rfx3	0.000183	0.256681	0.349	0.421	0.000200339
Grm3	0.00019	0.262502	0.586	0.62	0.00020745
Ccl12	0.000198	0.276428	0.226	0.289	0.000215648
Ptpn12	0.000212	0.737898	0.651	0.584	0.000229613
Plxna2	0.000265	0.362661	0.473	0.385	0.000285971
Man2a1	0.000751	0.864407	0.613	0.58	0.000808269
Tle1	0.00113	0.482361	0.64	0.59	0.00120808
Filip1l	0.00157	0.56932	0.442	0.514	0.00167854
Snrnp27	0.00427	0.298022	0.24	0.229	0.00455212
Magi3	0.00523	0.446654	0.654	0.565	0.00555729
Serinc1	0.00596	0.257331	0.613	0.56	0.00630741
Cfap43	0.00635	0.319227	0.555	0.555	0.00670274
Dgkh	0.00782	0.317994	0.284	0.205	0.0082225
Tmem163	0.00806	0.528811	0.616	0.622	0.00845614
Rab27a	0.00979	0.72288	0.606	0.543	0.0102362
4930522L14Rik	0.0141	0.404739	0.37	0.327	0.0146544
Abi2	0.0146	0.283705	0.476	0.402	0.0151152
