# Supplementary material for: N-acetylneuraminic acid links immune exhaustion and accelerated memory deficit in diet-induced obese Alzheimer’s disease mouse model
Source: Nat Commun. 2023 Mar 9;14:1293. doi: 10.1038/s41467-023-36759-8 (PMC9998639; doi:10.1038/s41467-023-36759-8)
Supplement: Supplementary file 5 — Supplementary Data 3 [file 41467_2023_36759_MOESM5_ESM.xlsx]

## Sheet: statistics summary
Mouse ID						29	30	31	32	59	23	24	69	83	18	39	43	76	85	88	4	40	44	45	75
Diet						CD	CD	CD	CD	CD	CD	CD	CD	CD	HFD	HFD	HFD	HFD	HFD	HFD	HFD	HFD	HFD	HFD	HFD
Genotype						AD	AD	AD	AD	AD	WT	WT	WT	WT	AD	AD	AD	AD	AD	AD	WT	WT	WT	WT	WT
NOR						64.3564	56.3	81.4815	64.6388	69.7906	60.0746	48.7179	61.7267	52.1064	42.2589	43.6751	33.7709	35.8974	72.4258	44.4984	75.7106	52.5626	87.3589	52.102	56.1332
Tregs						18.7	12.3	17.9	14.2	12.5	12	16	9.35	18.4	11.6	24.1	22.2	20	16.7	20.6	12.2	17	16.4	13.6	8	averages				Spearman's correlations				cell means model					t tests - P
																										CD		HFD		NOR		Tregs		P					HFD vs CD		AD vs WT
Metabolites	Probability	CAS	BioCyc	HMDB	KEGG																					AD	WT	AD	WT	ϱ	P	ϱ	P	omnibus	AD:CD	AD:HFD	CD:WT	HFD:WT	AD	WT	CD	HFD
cis-Aconitic acid	A	585-84-2	CIS-ACONITATE	HMDB0000072	C00417	9.1803e+07	6.91802e+07	9.25034e+07	6.91232e+07	9.2499e+07	7.23967e+07	8.69485e+07	8.41501e+07	1.02293e+08	9.20721e+07	9.75667e+07	1.04526e+08	9.85283e+07	6.27358e+07	1.21009e+08	7.80816e+07	9.59934e+07	8.80316e+07	7.81402e+07	7.50604e+07	8.30217e+07	8.6447e+07	9.60729e+07	8.30615e+07	-0.529323	0.0163941	0.691729	0.000728485	0.5441	0.479	0.165	0.87	0.482	0.225608	0.642702	0.695366	0.196335
N-ACETYLNEURAMINATE	A	131-48-6		HMDB0000230	C19910	1.37667e+06	649504	1.21549e+06	401282	1.0945e+06	520106	1.28253e+06	753520	838749	1.5984e+06	1.65315e+06	1.89404e+06	1.67254e+06	872687	1.71866e+06	584468	1.21539e+06	1.15768e+06	562641	914957	947491	848726	1.56825e+06	887028	-0.544361	0.0130826	0.651128	0.00187364	0.02217	0.35035	0.00483	0.17425	0.19696	0.0243481	0.860241	0.704258	0.00841684
Alanine	A	56-41-7	L-ALPHA-ALANINE	HMDB0000161	C00041	2.8672e+08	2.39293e+08	3.34236e+08	3.36103e+08	2.06909e+08	2.00283e+08	2.7779e+08	1.90485e+08	1.62439e+08	2.0823e+08	3.03692e+08	3.42294e+08	2.46201e+08	2.18215e+08	3.15523e+08	1.97744e+08	2.52935e+08	1.97454e+08	2.01815e+08	2.12898e+08	2.80652e+08	2.07749e+08	2.72359e+08	2.12569e+08	-0.284211	0.224585	0.578947	0.00747966	0.1071	0.138	0.214	0.131	0.139	0.813479	0.850952	0.084245	0.0527648
PROLINE	A	147-85-3	PRO	HMDB0000162	C00148	4.04547e+07	4.80983e+07	7.83408e+07	6.40586e+07	3.59945e+07	3.25383e+07	5.382e+07	4.0589e+07	2.59554e+07	4.23887e+07	9.66069e+07	7.98135e+07	5.65205e+07	5.75664e+07	5.23994e+07	4.59256e+07	5.97451e+07	4.97688e+07	5.06367e+07	4.49215e+07	5.33894e+07	3.82257e+07	6.42159e+07	5.01995e+07	-0.203008	0.390666	0.553383	0.0113704	0.1889	0.9339	0.0892	0.0772	0.7107	0.37107	0.0882747	0.18627	0.154234
GLUTARATE	A	110-94-1	GLUTARATE	HMDB0000661	C00489	6.23961e+06	4.89801e+06	8.16013e+06	5.47986e+06	3.78445e+06	0	3.48385e+06	2.34615e+06	6.3295e+06	2.14868e+06	6.57082e+06	7.93465e+06	2.74424e+06	3.33227e+06	1.00787e+07	3.52392e+06	2.31239e+06	2.11113e+06	6.2169e+06	5.49114e+06	5.71241e+06	3.03987e+06	5.46822e+06	3.9311e+06	-0.192481	0.416206	0.541353	0.0136975	0.4687	0.353	0.432	0.206	0.517	0.881526	0.568386	0.102207	0.370641
GLUTAMINE	A	56-85-9	GLN	HMDB0000641	C00064	6.47453e+08	5.30754e+08	6.93931e+08	7.43744e+08	4.46774e+08	5.53604e+08	6.48773e+08	4.83804e+08	5.95005e+08	5.38568e+08	5.8587e+08	6.20868e+08	5.87744e+08	5.82713e+08	5.72123e+08	5.59855e+08	6.47277e+08	5.05029e+08	5.39517e+08	5.7648e+08	6.12531e+08	5.70297e+08	5.81314e+08	5.65632e+08	-0.135338	0.569419	0.541353	0.0136975	0.8767	0.388	0.957	0.737	0.609	0.601662	0.911848	0.559033	0.537765
Psicose	B	551-68-8	PSICOSE		C06468	1.74222e+07	9.43709e+06	1.01093e+07	0	0	0	0	0	5.22798e+06	0	0	3.07388e+06	5.36809e+06	0	5.87952e+06	0	0	1.16377e+06	0	0	7.39371e+06	1.30699e+06	2.38692e+06	232754	-0.0169728	0.94338	0.529552	0.0163392	0.1276	0.0287	0.7754	0.4631	0.1768	0.158415	0.474379	0.166658	0.117605
N-Acetyl-L-aspartic acid	A	997-55-7		HMDB0000812	C01042	1.88715e+07	1.73077e+07	2.08993e+07	1.66388e+07	1.74752e+07	1.35926e+07	1.57547e+07	1.17225e+07	2.10444e+07	2.07837e+07	2.03425e+07	2.0683e+07	1.41246e+07	1.32474e+07	2.95027e+07	1.04743e+07	2.11613e+07	1.74254e+07	2.22032e+07	1.24133e+07	1.82385e+07	1.55286e+07	1.97806e+07	1.67355e+07	-0.360902	0.11798	0.523308	0.0178935	0.6689	0.828	0.304	0.342	0.618	0.561132	0.714894	0.21077	0.390086
ASPARAGINE	A	70-47-3	ASN	HMDB0000168	C00152	2.29418e+07	1.84419e+07	2.92142e+07	3.2396e+07	2.02165e+07	1.98714e+07	2.54615e+07	2.09816e+07	1.57394e+07	1.89827e+07	2.83216e+07	2.74439e+07	2.54564e+07	2.42179e+07	2.28988e+07	1.84397e+07	2.7402e+07	1.90012e+07	2.04415e+07	2.26527e+07	2.46421e+07	2.05135e+07	2.45536e+07	2.15874e+07	-0.154887	0.514383	0.512782	0.0207797	0.5223	0.416	0.4	0.263	0.468	0.975895	0.685713	0.275881	0.194893
ISOCITRATE	A	320-77-4		HMDB0000193	C00311	7.85925e+07	6.68195e+07	8.29834e+07	6.10935e+07	7.15617e+07	6.24688e+07	7.76323e+07	7.91619e+07	7.64614e+07	8.29407e+07	7.97213e+07	8.4802e+07	7.39797e+07	4.09812e+07	8.83918e+07	6.51047e+07	8.04417e+07	7.12559e+07	6.29648e+07	5.7045e+07	7.22101e+07	7.39311e+07	7.51361e+07	6.73624e+07	-0.437594	0.0536614	0.508271	0.0221248	0.8665	0.999	0.562	0.78	0.381	0.742402	0.282818	0.767746	0.392167
GLYCERATE	A	600-19-1		HMDB0000139	C00258	4.22381e+07	3.83235e+07	5.16381e+07	4.50366e+07	3.03205e+07	3.49158e+07	4.0628e+07	3.99996e+07	3.3289e+07	4.32267e+07	4.27101e+07	1.17575e+08	4.00554e+07	4.04992e+07	6.71417e+07	4.05085e+07	6.49323e+07	5.20898e+07	3.31979e+07	3.37132e+07	4.15114e+07	3.72081e+07	5.85347e+07	4.48883e+07	-0.106767	0.654142	0.506767	0.0225882	0.4648	0.556	0.142	0.336	0.842	0.240695	0.312434	0.352915	0.383471
CYSTATHIONINE	B	56-88-2	L-CYSTATHIONINE	HMDB0000099	C02291	430868	0	213363	0	318870	0	0	96091	680598	0	315227	0	88692.6	368009	170642	0	245116	0	0	0	192620	194172	157095	49023.1	0.118094	0.619987	0.494871	0.0265313	0.7891	0.612	0.897	0.639	0.293	0.743068	0.377784	0.993117	0.228589
N-Acetyl-Asp-Glu	A	3106-85-2		HMDB0001067	C12270	109339	57135.6	130034	67754.6	53629.1	89735.8	100938	55476.1	18950.2	49944.4	24266.5	85651.7	103610	104341	445365	0	66083.4	70673.6	0	14309.1	83578.4	66274.9	135530	30213.2	0.0714554	0.764662	0.479128	0.0325623	0.4642	0.977	0.174	0.73	0.221	0.457558	0.179813	0.489967	0.160949
CITRATE	A	77-92-9	CIT	HMDB0000094	C00158	3.64905e+08	2.88441e+08	4.89355e+08	2.90966e+08	3.10296e+08	2.86737e+08	4.41611e+08	4.14166e+08	4.08274e+08	4.3668e+08	4.02967e+08	4.77357e+08	3.81722e+08	1.66983e+08	4.93619e+08	3.17618e+08	3.97605e+08	3.65191e+08	3.27724e+08	2.39336e+08	3.48793e+08	3.87697e+08	3.93221e+08	3.29495e+08	-0.437594	0.0536614	0.47218	0.0355424	0.7682	0.689	0.451	0.619	0.386	0.501755	0.215427	0.481963	0.306046
Pyruvic acid	A	127-17-3	PYRUVATE	HMDB0000243	C00022	3.16077e+08	1.42727e+08	2.57722e+08	2.06915e+08	8.71857e+07	1.3577e+08	3.17378e+08	7.53288e+07	7.02408e+07	2.31663e+08	2.31205e+08	2.38628e+08	1.11722e+08	8.77081e+07	2.98386e+08	1.96781e+08	1.77706e+08	2.30844e+08	1.43992e+08	3.00746e+07	2.02125e+08	1.49679e+08	1.99885e+08	1.5588e+08	-0.150376	0.526855	0.452632	0.0450757	0.8402	0.581	0.586	0.519	0.568	0.966585	0.925639	0.468924	0.386102
URACIL	B	66-22-8	URACIL	HMDB0000300	C00106	1.53989e+07	1.77507e+07	1.92653e+07	2.19149e+07	1.00252e+07	1.07774e+07	1.9005e+07	1.06727e+07	1.22369e+07	1.69573e+07	2.02474e+07	2.35206e+07	1.35456e+07	1.32589e+07	3.30957e+07	1.84481e+07	1.27934e+07	1.15802e+07	9.42703e+06	1.47934e+07	1.6871e+07	1.3173e+07	2.01043e+07	1.34084e+07	-0.267669	0.253892	0.437594	0.0536614	0.2523	0.7934	0.0946	0.2676	0.2531	0.42116	0.926302	0.238075	0.0998406
N-Acetyl-L-tryptophan	A	1218-34-4		HMDB0013713		3.07245e+06	2.05189e+06	4.04422e+06	2.77111e+06	3.22453e+06	2.05539e+06	3.8154e+06	2.00763e+06	4.11698e+06	3.25555e+06	4.60812e+06	2.03615e+06	3.21531e+06	2.05814e+06	4.38022e+06	2.15456e+06	4.76333e+06	1.95158e+06	1.88872e+06	2.16455e+06	3.03284e+06	2.99885e+06	3.25892e+06	2.58455e+06	-0.27218	0.245669	0.43609	0.0545841	0.8849	0.915	0.53	0.975	0.413	0.703221	0.617492	0.957462	0.36019
UREIDOPROPIONATE	A	462-88-4	3-UREIDO-PROPIONATE	HMDB0000026	C02642	4.51132e+06	4.58377e+06	6.27466e+06	2.61475e+06	1.89666e+06	1.97823e+06	3.03813e+06	2.65502e+06	1.61488e+06	3.30609e+06	2.20391e+07	2.85855e+06	3.59636e+06	2.75494e+06	2.79386e+07	3.12341e+06	3.70527e+06	2.41798e+06	2.14913e+06	2.64307e+06	3.97623e+06	2.32157e+06	1.04156e+07	2.80777e+06	-0.242105	0.303755	0.43609	0.0545841	0.2827	0.6571	0.0699	0.3733	0.4046	0.229244	0.286262	0.117336	0.164614
4-PYRIDOXATE	A	82-82-6	CPD-1112	HMDB0000017	C00847	5.57214e+06	4.02155e+06	7.8905e+06	4.08128e+06	4.53804e+06	1.82767e+06	2.8105e+06	2.94779e+06	2.99296e+06	3.09009e+06	3.93426e+06	3.89348e+06	3.22463e+06	2.07241e+06	6.87872e+06	2.52541e+06	2.28151e+06	1.50867e+06	1.86188e+06	1.91037e+06	5.2207e+06	2.64473e+06	3.84893e+06	2.01757e+06	-0.0902256	0.705213	0.43609	0.0545841	0.01102	0.00729	0.49823	0.19593	0.01841	0.196732	0.0856871	0.0195479	0.0396066
HYDROXYPHENYLLACTATE	A	6482-98-0		HMDB0000755	C03672	3.41483e+07	2.55855e+07	4.28501e+07	3.07078e+07	4.35399e+07	2.11798e+07	3.85242e+07	2.40977e+07	2.99786e+07	4.48328e+07	5.46565e+07	4.58642e+07	4.26842e+07	2.38631e+07	4.03811e+07	3.1863e+07	3.7057e+07	2.88699e+07	4.55565e+07	3.16401e+07	3.53663e+07	2.84451e+07	4.2047e+07	3.49973e+07	-0.541353	0.0136975	0.431579	0.0574247	0.2123	0.889	0.0888	0.0922	0.8126	0.259625	0.209662	0.22325	0.216215
Fumaric acid	A	110-17-8	FUM	HMDB0000134	C00122	3.21264e+07	3.08238e+07	3.68345e+07	3.4449e+07	2.00669e+07	1.61923e+07	3.02251e+07	2.91314e+07	2.15428e+07	1.9852e+07	3.11069e+07	3.82848e+07	1.69301e+07	1.98532e+07	4.95938e+07	2.11768e+07	2.23679e+07	1.52438e+07	3.28822e+07	2.05148e+07	3.08601e+07	2.42729e+07	2.92701e+07	2.24371e+07	-0.201504	0.394261	0.428571	0.0593798	0.578	0.346	0.538	0.558	0.277	0.80831	0.687428	0.176328	0.310756
3-Hydroxybutyric acid	A	625-72-9	CPD-335	HMDB0000357	C01089	3.75609e+08	3.81932e+08	4.2268e+08	4.59531e+08	3.67114e+08	3.53398e+08	5.37177e+08	4.39044e+08	4.9572e+08	6.6239e+08	3.23728e+08	2.91562e+08	4.47274e+08	5.32189e+08	3.90429e+08	6.46944e+08	4.78133e+08	3.63962e+08	3.96925e+08	6.63084e+08	4.01373e+08	4.56335e+08	4.41262e+08	5.0981e+08	0.0255639	0.914804	-0.42406	0.0624065	0.6609	0.33	0.826	0.931	0.258	0.525744	0.518563	0.212989	0.435712
METHYL GALACTOSIDE	B	1824-94-8	METHYL-BETA-D-GALACTOSIDE	HMDB0029965	C03619	6.8281e+06	8.33321e+06	5.91281e+06	6.31649e+06	7.70004e+06	6.87958e+06	6.84563e+06	7.49401e+06	6.87331e+06	2.59486e+06	1.89424e+06	2.98037e+06	1.68899e+06	2.34143e+06	2.34446e+06	4.11398e+06	2.30567e+06	2.53648e+06	1.82896e+06	2.88059e+06	7.01813e+06	7.02313e+06	2.30739e+06	2.73314e+06	0.353383	0.126407	-0.422556	0.0634408	8.88e-09	8.92e-07	1.12e-06	3.51e-06	4.04e-05	2.57871e-06	3.28965e-05	0.992621	0.322402
OXALATE	A	6153-56-6		HMDB0002329	C00209	5.92043e+07	6.75106e+07	8.4528e+07	6.83835e+07	6.06886e+07	6.16063e+07	7.26271e+07	7.5071e+07	7.0462e+07	6.21813e+07	6.45425e+07	7.32004e+07	6.43638e+07	6.28159e+07	8.62801e+07	6.04861e+07	7.92499e+07	7.17849e+07	6.30716e+07	5.32216e+07	6.8063e+07	6.99416e+07	6.88973e+07	6.55628e+07	-0.154887	0.514383	0.422556	0.0634408	0.9623	1	0.828	0.689	0.553	0.890163	0.47092	0.751883	0.585377
Gamma-L-Glutamyl-L-alanine	A	5875-41-2		HMDB0006248	C03740	3.07817e+06	2.78639e+06	3.98232e+06	2.73544e+06	2.63639e+06	1.59874e+06	2.73233e+06	2.14346e+06	1.93e+06	1.99933e+06	3.08132e+06	2.34572e+06	3.33224e+06	1.22863e+06	2.39034e+06	1.959e+06	2.69841e+06	1.68734e+06	1.73288e+06	2.03698e+06	3.04374e+06	2.10113e+06	2.39627e+06	2.02292e+06	-0.184962	0.434986	0.419549	0.0655483	0.1016	0.0261	0.9686	0.3106	0.1606	0.146647	0.797496	0.0304909	0.350358
3-HYDROXYBENZOATE	C	99-06-9	3-HYDROXYBENZOATE	HMDB0002466	C00587	1.53167e+06	1.80051e+06	672603	749765	1.00489e+06	1.28851e+06	869056	1.02286e+06	1.1152e+06	1.86952e+06	1.00701e+06	579140	482523	1.1719e+06	566660	1.46286e+06	1.13328e+06	976618	979622	841929	1.15189e+06	1.07391e+06	946126	1.07886e+06	0.225564	0.338971	-0.415038	0.0688077	0.9447	0.61	0.52	0.933	0.904	0.525209	0.973382	0.774881	0.618671
N-ACETYLGLUTAMATE	A	1188-37-0	ACETYL-GLU	HMDB0001138	C00624	5.71575e+06	6.17189e+06	8.86369e+06	6.86069e+06	3.92051e+06	3.52551e+06	7.65634e+06	2.89123e+06	4.9506e+06	5.53816e+06	1.08229e+07	7.21878e+06	6.12488e+06	4.32036e+06	9.61055e+06	7.47518e+06	7.79071e+06	9.24999e+06	7.91769e+06	7.73089e+06	6.30651e+06	4.75592e+06	7.2726e+06	8.03289e+06	-0.121805	0.608957	0.410526	0.0721872	0.1783	0.6396	0.4908	0.0586	0.1465	0.488981	0.0132328	0.272311	0.502578
4-Imidazoleacrylic acid	A	104-98-3	UROCANATE	HMDB0000301	C00785	1.34711e+07	1.20108e+07	1.2442e+07	1.37768e+07	1.24202e+07	1.98724e+07	1.26368e+07	1.79173e+07	1.21385e+07	1.64739e+07	1.45423e+07	1.36903e+07	1.35752e+07	1.17601e+07	1.1385e+07	1.65931e+07	1.58695e+07	1.24672e+07	1.3561e+07	1.44961e+07	1.28242e+07	1.56412e+07	1.35711e+07	1.45974e+07	-0.132331	0.578107	-0.409023	0.0733409	0.395	0.223	0.592	0.163	0.584	0.426432	0.598045	0.239702	0.367086
Gamma-Glu-epsilon-Lys	A	17105-15-6		HMDB0003869		1.41004e+06	603486	795589	327794	1.57969e+06	351385	423748	664560	1.9522e+06	877859	1.28402e+06	550808	1.00718e+06	1.37696e+06	2.50825e+06	1.04782e+06	1.20651e+06	429416	811054	553579	943319	847973	1.26751e+06	809677	-0.081203	0.733608	0.406015	0.0756894	0.7236	0.867	0.261	0.64	0.507	0.407934	0.919987	0.829159	0.20148
O-ACETYLSERINE	A	66638-22-0	ACETYLSERINE	HMDB0003011	C00979	2.10502e+07	1.87229e+07	2.90693e+07	2.46681e+07	2.63394e+07	1.60709e+07	2.32565e+07	2.16101e+07	2.22567e+07	1.85298e+07	2.79601e+07	1.98709e+07	1.78979e+07	2.21216e+07	2.823e+07	1.86333e+07	1.77581e+07	2.21161e+07	1.87271e+07	1.97209e+07	2.397e+07	2.07985e+07	2.2435e+07	1.93911e+07	0.213534	0.366021	0.389474	0.089619	0.397	0.193	0.646	0.62	0.175	0.579241	0.422115	0.249759	0.198159
Orotidine	A	314-50-1		HMDB0000788	C01103	2.00831e+06	1.55995e+06	2.29458e+06	2.05731e+06	1.81539e+06	2.09233e+06	1.8453e+06	1.12052e+06	1.56453e+06	1.97441e+06	2.4616e+06	1.88691e+06	1.51613e+06	1.80593e+06	2.05235e+06	1.93118e+06	5.07751e+06	1.25341e+06	1.32748e+06	1.00593e+06	1.94711e+06	1.65567e+06	1.94956e+06	2.1191e+06	-0.0451128	0.850206	0.384962	0.0937255	0.9593	0.971	0.963	0.543	0.646	0.989413	0.58198	0.246231	0.835051
Glutathione oxidized	C	27025-41-8	OXIDIZED-GLUTATHIONE	HMDB0003337	C00127	359315	193105	76569.8	97350.4	17093.3	73068.9	85431.6	0	32927	129710	21594.8	98953.9	168925	0	414640	25410.5	32310.3	126280	0	0	148687	47856.9	138971	36800.2	-0.237738	0.31283	0.381135	0.0973163	0.4166	0.321	0.377	0.385	0.24	0.912917	0.735835	0.192494	0.182071
N-Octanoylglycine	A	14246-53-8		HMDB0000832		7.62032e+06	4.93331e+06	7.39799e+06	6.21313e+06	2.15542e+06	1.93683e+06	5.96559e+06	4.33243e+06	2.61637e+06	3.96866e+06	6.31979e+06	5.11213e+06	2.23101e+06	2.87802e+06	7.00718e+06	2.57861e+06	2.98018e+06	3.82753e+06	6.23698e+06	3.00291e+06	5.66403e+06	3.71281e+06	4.58613e+06	3.72524e+06	-0.120301	0.613418	0.380451	0.097968	0.1541	0.0629	0.7178	0.4772	0.0991	0.408636	0.991227	0.201426	0.430466
3-HYDROXYMETHYLGLUTARATE	B	503-49-1	CPD-547	HMDB0000355	C03761	5.86975e+08	2.59809e+08	2.99489e+08	0	0	0	4.83703e+08	3.53142e+08	4.29513e+08	5.61044e+08	5.39486e+08	5.90949e+08	7.47254e+08	4.2358e+08	2.99759e+08	5.77176e+08	6.42473e+08	5.30672e+08	0	5.19991e+08	2.29255e+08	3.1659e+08	5.27012e+08	4.54062e+08	-0.357738	0.121476	0.377361	0.100954	0.2533	0.115	0.151	0.499	0.536	0.0352669	0.424737	0.594294	0.573712
N-ACETYLALANINE	A	97-69-8		HMDB0000766		1.11212e+07	1.75094e+07	1.9198e+07	1.60934e+07	1.18957e+07	6.71856e+06	1.45685e+07	1.49169e+07	1.45103e+07	1.27942e+07	1.8048e+07	1.79588e+07	1.44521e+07	1.69954e+07	2.00708e+07	8.21709e+06	9.93645e+06	9.89528e+06	1.75517e+07	1.61955e+07	1.51635e+07	1.26786e+07	1.67199e+07	1.23592e+07	-0.312782	0.179364	0.369925	0.10841	0.2992	0.652	0.135	0.339	0.212	0.424138	0.911035	0.353106	0.065218
N-Acetyl-L-methionine	A	65-82-7	CPD0-2015	HMDB0011745	C02712	2.44089e+06	2.74504e+06	4.5235e+06	3.47006e+06	1.82571e+06	1.26281e+06	2.4021e+06	2.47398e+06	1.54469e+06	1.32453e+06	2.80037e+06	3.40112e+06	1.80425e+06	1.74615e+06	1.79214e+06	1.56302e+06	1.84877e+06	3.11086e+06	3.16177e+06	1.31012e+06	3.00104e+06	1.92089e+06	2.14476e+06	2.19891e+06	0.126316	0.595654	0.359398	0.119633	0.3855	0.0956	0.6056	0.353	0.7394	0.152785	0.608679	0.109708	0.916272
Uric acid	A	69-93-2	CPD-15332	HMDB0000289	C00366	9.19141e+08	7.27264e+08	1.29191e+09	1.40648e+09	4.46856e+08	5.66112e+08	7.00532e+08	3.95258e+08	3.48075e+08	3.7486e+08	7.20254e+08	9.64731e+08	4.76222e+08	4.75784e+08	1.0476e+09	4.51808e+08	4.34244e+08	3.16214e+08	3.52939e+08	5.23973e+08	9.5833e+08	5.02494e+08	6.76576e+08	4.15836e+08	-0.0646617	0.786515	0.353383	0.126407	0.05139	0.0185	0.7886	0.2926	0.0694	0.20081	0.328317	0.0698632	0.0734453
Glyceraldehyde	A	56-82-6	L-GLYCERALDEHYDE	HMDB0001051	C02154	2.17582e+10	1.67791e+10	3.34111e+10	2.65418e+10	9.83039e+09	9.18131e+09	1.7183e+10	1.07559e+10	7.44652e+09	7.94062e+09	1.14184e+10	1.69729e+10	1.10277e+10	6.38783e+09	1.5752e+10	8.93937e+09	9.63986e+09	1.26587e+10	5.97893e+09	1.01507e+10	2.16641e+10	1.11417e+10	1.15832e+10	9.47351e+09	0.0676692	0.776821	0.35188	0.128142	0.02467	0.00448	0.41166	0.40902	0.12434	0.0362516	0.478565	0.0707315	0.345322
2-Hydroxyethanesulphonic acid	A	1562-00-1	CPD-3745	HMDB0003903	C05123	7.35992e+07	4.31935e+07	5.67486e+07	4.87166e+07	6.76514e+07	5.27191e+07	6.49672e+07	5.93541e+07	8.33117e+07	1.13837e+08	1.12387e+08	8.36363e+07	1.15595e+08	7.97729e+07	1.29163e+08	9.9561e+07	8.80188e+07	8.26055e+07	4.26862e+07	9.22594e+07	5.79819e+07	6.50881e+07	1.05732e+08	8.10262e+07	-0.437594	0.0536614	0.348872	0.131663	0.004597	0.01573	0.00235	0.12523	0.84935	0.00116209	0.249772	0.437965	0.081959
Indole-3-lactic acid	A	1821-52-9	INDOLE_LACTATE	HMDB0000671	C02043	1.48298e+07	1.42983e+07	2.39062e+07	1.219e+07	2.16759e+07	1.38731e+07	2.05335e+07	1.29306e+07	1.91606e+07	1.83058e+07	1.82035e+07	1.32725e+07	1.34511e+07	1.43377e+07	2.77211e+07	1.38924e+07	1.7054e+07	1.16998e+07	1.43613e+07	1.06886e+07	1.738e+07	1.66244e+07	1.75486e+07	1.35392e+07	-0.153383	0.518524	0.342857	0.13891	0.6232	0.604	0.511	0.893	0.184	0.959336	0.182394	0.812838	0.166938
Heptanoic acid	LA	111-14-8	CPD-7619	HMDB0000666	C17714	4.59603e+06	5.60009e+06	5.97391e+06	6.3234e+06	5.83943e+06	6.48214e+06	4.9866e+06	5.62964e+06	7.76015e+06	6.04315e+06	6.25038e+06	5.46047e+06	5.70312e+06	5.17132e+06	4.86403e+06	5.89677e+06	5.50187e+06	4.95219e+06	5.73277e+06	6.28103e+06	5.66657e+06	6.21463e+06	5.58208e+06	5.67292e+06	-0.0180451	0.939809	-0.33985	0.142637	0.719	0.794	0.572	0.219	0.809	0.816793	0.383531	0.407426	0.77549
ADENOSINE	A	58-61-7	ADENOSINE	HMDB0000050	C00212	7.28916e+06	3.73515e+06	3.46187e+06	6.31877e+06	551588	3.95037e+06	5.28527e+06	4.43517e+06	217907	5.18041e+06	7.07131e+06	1.92549e+07	253277	5.4892e+06	6.61937e+06	1.43915e+07	8.86972e+06	1.15219e+06	2.88581e+06	120941	4.27131e+06	3.47218e+06	7.3114e+06	5.48404e+06	-0.106767	0.654142	0.324812	0.162323	0.7759	0.639	0.339	0.463	0.944	0.345534	0.550507	0.645849	0.638069
Alpha-Hydroxyglutaric acid	A	13095-48-2	CPD-381	HMDB0059655	C02630	4.75781e+07	5.54698e+07	5.90547e+07	5.35995e+07	4.42226e+07	4.31431e+07	5.29817e+07	4.85448e+07	5.07988e+07	4.96788e+07	6.73478e+07	5.2084e+07	4.53416e+07	3.91367e+07	7.51725e+07	5.50923e+07	5.22665e+07	5.70109e+07	5.61786e+07	4.59358e+07	5.19849e+07	4.88671e+07	5.47935e+07	5.32969e+07	-0.0360902	0.879931	0.323308	0.16439	0.8793	0.89	0.535	0.414	0.847	0.682661	0.175108	0.411076	0.82172
SUBERATE	A	505-48-6	CPD0-1264	HMDB0000893	C08278	958460	1.34603e+06	2.62528e+06	1.31016e+06	1.16082e+06	1.31772e+06	1.1217e+06	1.28347e+06	1.46572e+06	1.59489e+06	1.61626e+06	2.47089e+06	1.42726e+06	1.51632e+06	3.74056e+06	1.50405e+06	1.02365e+06	1.3387e+06	1.67212e+06	1.36171e+06	1.48015e+06	1.29715e+06	2.06103e+06	1.38005e+06	-0.294737	0.207135	0.312782	0.179364	0.3201	0.6893	0.0823	0.3534	0.4532	0.263959	0.56265	0.574885	0.128836
Homocitrulline	D	1190-49-4	CPD-161	HMDB0000679	C02427	65860.1	0	107605	40520.2	59891.7	64526.1	158762	0	136061	96317.5	498272	287181	34862.3	255849	448112	86770.7	43665.6	31753.8	681980	371964	54775.3	89837.3	270099	243227	-0.394133	0.0855182	0.311395	0.181403	0.2776	0.156	0.204	0.362	0.395	0.0345096	0.298788	0.37955	0.853067
Sebacic acid	A	111-20-6	CPD-3623	HMDB0000792	C08277	212325	417693	82841.3	284902	142807	238793	50152.4	44832	235610	143840	293647	100881	163410	200130	7.17816e+06	92465.9	460025	126261	934063	98474.5	228114	142347	1.34668e+06	342258	-0.273684	0.242966	0.309774	0.183806	0.7354	0.636	0.258	0.598	0.751	0.382022	0.330489	0.328648	0.431383
METHYLMALONATE	A	516-05-2	CPD-546	HMDB0000202	C02170	5.43268e+06	4.33245e+06	7.13709e+06	6.9526e+06	7.23946e+06	5.39084e+06	6.67043e+06	3.8163e+06	5.76571e+06	6.34053e+06	5.76661e+06	6.04216e+06	7.48008e+06	5.25041e+06	7.33807e+06	5.76168e+06	6.09104e+06	4.38384e+06	5.07416e+06	6.09169e+06	6.21885e+06	5.41082e+06	6.36964e+06	5.48048e+06	-0.306767	0.188323	0.308271	0.186056	0.5061	0.522	0.298	0.339	0.356	0.82278	0.916878	0.365626	0.107869
2-OXOADIPATE	B	3184-35-8	2K-ADIPATE	HMDB0000225	C00322	6.97057e+06	4.36592e+06	6.26036e+06	4.07914e+06	6.01199e+06	6.33419e+06	7.99677e+06	5.31081e+06	5.56081e+06	8.92759e+06	7.84764e+06	9.31418e+06	4.37289e+06	6.54864e+06	1.45424e+07	5.33637e+06	5.63037e+06	1.03645e+07	1.55452e+07	5.58654e+06	5.53759e+06	6.30064e+06	8.59222e+06	8.49259e+06	-0.258647	0.270856	0.302256	0.195238	0.4449	0.204	0.332	0.504	0.413	0.0929629	0.377615	0.388283	0.967449
2-Hydroxy-2-methylbutyric acid	A	3739-30-8		HMDB0001987		9.71748e+07	6.49343e+07	1.14253e+08	5.64902e+07	6.31126e+07	7.63348e+07	1.33075e+08	5.43141e+07	7.6846e+07	1.37806e+08	1.49569e+08	8.80319e+07	1.08539e+08	1.61836e+08	1.24169e+08	1.31403e+08	1.53382e+08	6.21409e+07	1.04419e+08	1.01132e+08	7.9193e+07	8.51426e+07	1.28325e+08	1.10495e+08	-0.305263	0.190609	0.300752	0.19758	0.1041	0.0952	0.0545	0.2519	0.581	0.0130373	0.304178	0.76933	0.361288
KYNURENATE	B	492-27-3	KYNURENATE	HMDB0000715	C01717	942597	406617	1.16529e+06	354196	1.25732e+06	586211	703222	322929	510863	800229	863233	544285	336722	553532	2.23825e+06	250177	525339	182349	221712	526273	825203	530806	889375	341170	-0.142857	0.54795	0.300752	0.19758	0.3278	0.439	0.241	0.562	0.129	0.860228	0.131906	0.232617	0.110862
2-Hydroxyoctanoic acid	A	617-73-2		HMDB0000711		3.64671e+06	2.18258e+06	2.90523e+06	2.13742e+06	2.69483e+06	2.81984e+06	2.45948e+06	2.88758e+06	2.66469e+06	3.23776e+06	3.5246e+06	6.34622e+06	3.64439e+06	3.22817e+06	5.35784e+06	5.47278e+06	3.97037e+06	5.32272e+06	3.14679e+06	4.61537e+06	2.71335e+06	2.7079e+06	4.22316e+06	4.5056e+06	-0.150376	0.526855	0.297744	0.20232	0.02176	0.0468	0.1293	0.0704	0.0484	0.0430493	0.0128084	0.987027	0.699514
Acetylcarnitine	D	5080-50-2	O-ACETYLCARNITINE	HMDB0000201	C02571	2.32461e+06	1.5798e+06	3.12359e+06	3.50868e+06	2.35396e+06	2.49133e+06	2.60764e+06	2.52369e+06	2.52853e+06	1.02843e+06	919264	1.72751e+06	709707	886562	449414	1.98649e+06	607138	1.32373e+06	717888	1.87955e+06	2.57813e+06	2.5378e+06	953481	1.30296e+06	0.415038	0.0688077	-0.293233	0.209571	0.000568	0.0044	0.00234	0.01241	0.07911	0.0014877	0.0121087	0.910757	0.306477
2-Methylbutyric acid	A	1730-91-2		HMDB0002176	C18319	1.60656e+07	1.53188e+07	1.26723e+07	1.37254e+07	1.55546e+07	1.60182e+07	1.45626e+07	1.67335e+07	1.49562e+07	1.5517e+07	9.0635e+06	1.4683e+07	1.06035e+07	1.41003e+07	1.04053e+07	6.19567e+06	9.46584e+06	9.17295e+06	8.19756e+06	1.30543e+07	1.46674e+07	1.55676e+07	1.23954e+07	9.21726e+06	0.0165414	0.944817	-0.293233	0.209571	0.003087	0.0672	0.64423	0.01916	0.00165	0.124661	0.00210408	0.319472	0.0748235
Tartrate	A	87-69-4	TARTRATE	HMDB0000956	C00898	195198	97126.3	297769	205517	190731	1.01403e+06	223724	257986	188681	2.11924e+07	3.53407e+07	2.28186e+07	2.92859e+07	1.60905e+07	3.79903e+07	7.04522e+06	1.02021e+07	1.05436e+07	1.21719e+07	2.79555e+07	197268	421105	2.71197e+07	1.35837e+07	-0.482707	0.0311052	0.288722	0.216993	1.63e-05	0.000909	1.87e-05	0.002606	0.506731	0.000585229	0.0232715	0.342372	0.0262318
4-HYDROXYBENZALDEHYDE	A	123-08-0	4-HYDROXYBENZALDEHYDE	HMDB0011718	C00633	1.5186e+07	1.59568e+07	2.09309e+07	2.35902e+07	4.45399e+07	5.33237e+07	3.89764e+07	3.13265e+07	1.76083e+07	2.48965e+07	1.91329e+07	4.30356e+07	3.41115e+07	3.3995e+07	2.58682e+07	2.93202e+07	6.61891e+07	4.69746e+07	1.1193e+08	5.82082e+07	2.40408e+07	3.53087e+07	3.01733e+07	6.25244e+07	-0.0496241	0.835414	-0.288722	0.216993	0.04019	0.1152	0.32807	0.79381	0.00833	0.347025	0.152989	0.247526	0.0781418
ADENINE	A	73-24-5	ADENINE	HMDB0000034	C00147	1.86789e+07	1.34624e+07	1.00677e+07	1.61188e+07	4.22129e+06	1.03041e+07	1.48238e+07	1.15908e+07	3.7833e+06	1.42834e+07	1.92975e+07	4.06306e+07	2.17883e+06	1.3287e+07	1.73563e+07	3.18089e+07	2.30666e+07	3.95666e+06	8.60245e+06	2.19417e+06	1.25098e+07	1.01255e+07	1.78389e+07	1.39257e+07	-0.157895	0.506147	0.281203	0.229741	0.8165	0.75	0.368	0.46	0.99	0.408398	0.597124	0.51823	0.625149
CYTIDINE	A	65-46-3	CYTIDINE	HMDB0000089	C00475	1.01743e+07	8.58784e+06	1.17285e+07	1.23021e+07	6.37378e+06	8.38975e+06	9.35026e+06	8.74631e+06	5.81995e+06	5.50262e+06	8.5019e+06	1.13889e+07	7.04388e+06	1.09656e+07	1.17321e+07	7.62368e+06	6.15397e+06	4.10582e+06	6.63817e+06	7.89917e+06	9.83332e+06	8.07657e+06	9.18917e+06	6.48417e+06	0.0541353	0.820675	0.281203	0.229741	0.1786	0.1668	0.4094	0.7298	0.0558	0.680985	0.164326	0.250483	0.0691892
2-Hydroxyhexanoic acid	A	6064-63-7		HMDB0001624		1.8134e+07	1.55033e+07	2.29614e+07	1.6151e+07	1.51071e+07	1.33305e+07	2.61039e+07	2.05469e+07	1.65225e+07	2.33841e+07	2.76677e+07	2.94339e+07	2.26755e+07	2.49423e+07	2.69516e+07	3.80605e+07	3.17977e+07	2.56133e+07	4.50939e+07	2.39738e+07	1.75713e+07	1.9126e+07	2.58425e+07	3.29079e+07	-0.267669	0.253892	0.276692	0.237619	0.003724	0.01529	0.47103	0.08155	0.00256	0.00112324	0.0299159	0.611156	0.148688
GLUTAMATE	A	56-86-0	GLT	HMDB0000148	C00025	2.48343e+07	2.45744e+07	3.61429e+07	7.09328e+07	2.86791e+07	5.10196e+07	4.35658e+07	3.44007e+07	1.84208e+07	2.97794e+07	1.97705e+07	3.94711e+07	2.99687e+07	2.53305e+07	1.77447e+07	3.02256e+07	4.64929e+07	2.79082e+07	2.6422e+07	2.75526e+07	3.70327e+07	3.68517e+07	2.70108e+07	3.17203e+07	0.118797	0.617892	-0.276692	0.237619	0.7125	0.463	0.303	0.529	0.873	0.276442	0.515146	0.988051	0.363107
TRANS-ACONITATE	A	4023-65-8	CIS-ACONITATE	HMDB0000958	C02341	163238	293523	870144	328911	306529	353906	462437	332089	596583	558350	794713	567702	750165	792862	1.01343e+06	443407	314960	379454	610585	1.0589e+06	392469	436254	746205	561461	-0.318797	0.170698	0.275188	0.240283	0.1553	0.1462	0.0526	0.3391	0.9096	0.0274931	0.461418	0.777579	0.228088
2-Ketobutyric acid	B	600-18-0	2-OXOBUTANOATE	HMDB0000005	C00109	2.8192e+06	2.3222e+06	0	0	1.91704e+07	7.91173e+06	6.57026e+06	2.51874e+06	1.22798e+06	6.86088e+06	3.08003e+06	2.48694e+06	2.62185e+06	2.63259e+06	9.25392e+06	3.94285e+06	1.83424e+06	0	5.0076e+06	6.31857e+06	4.86235e+06	4.55718e+06	4.48937e+06	3.42065e+06	-0.290663	0.213778	-0.272591	0.24493	0.9913	0.805	0.935	0.925	0.674	0.925917	0.567877	0.945925	0.53286
SERINE	A	56-45-1	SER	HMDB0000187	C00065	2.87843e+07	2.87679e+07	3.2892e+07	3.96596e+07	3.08129e+07	2.84305e+07	3.48153e+07	3.53818e+07	2.51935e+07	3.65755e+07	4.03456e+07	3.80202e+07	3.3241e+07	3.68332e+07	3.55343e+07	2.66414e+07	3.78933e+07	3.20343e+07	3.36553e+07	3.41162e+07	3.21833e+07	3.09553e+07	3.67583e+07	3.28681e+07	-0.392481	0.0869559	0.270677	0.248391	0.2229	0.4741	0.0596	0.2202	0.7336	0.0588314	0.545356	0.709306	0.0797445
Phosphoric acid	A	14265-44-2	PHOSPHATE-GROUP	HMDB0001429	C00009	3.36534e+08	5.53743e+08	4.49881e+08	6.36063e+08	2.79411e+08	6.25347e+08	5.48803e+08	3.88411e+08	1.98573e+08	9.45479e+08	8.58896e+08	8.86007e+08	7.3527e+08	5.56943e+08	7.23925e+08	6.36943e+08	7.67304e+08	7.1292e+08	6.08089e+08	4.67653e+08	4.51126e+08	4.40284e+08	7.8442e+08	6.38582e+08	-0.490226	0.0282108	0.266165	0.256671	0.009022	0.04294	0.00633	0.05056	0.52489	0.00409802	0.0909504	0.925468	0.0967283
Alpha-Ketoglutaric acid	A	328-50-7	2-KETOGLUTARATE	HMDB0000208	C00026	5.08994e+06	4.94318e+06	1.57317e+07	3.57855e+07	6.38974e+07	2.15752e+06	5.66553e+06	1.75149e+06	1.14555e+07	3.50586e+06	3.8879e+06	8.01292e+06	1.12387e+06	1.7655e+06	5.0729e+06	2.10195e+06	3.3816e+06	1.47126e+06	5.74124e+06	1.39498e+06	2.50895e+07	5.25752e+06	3.89482e+06	2.81821e+06	-0.00601504	0.979921	0.264662	0.259469	0.07615	0.0134	0.3251	0.5466	0.2813	0.131702	0.299395	0.152554	0.44167
Threonic acid	A	3909-12-4		HMDB0000943	C01620	4.13534e+08	3.62378e+08	4.74382e+08	4.24772e+08	4.60911e+08	4.2036e+08	4.87518e+08	4.87205e+08	5.97799e+08	5.74918e+08	5.42168e+08	5.72705e+08	4.96706e+08	6.52728e+08	6.84527e+08	4.47052e+08	7.4787e+08	6.00886e+08	4.68936e+08	6.76683e+08	4.27195e+08	4.9822e+08	5.87292e+08	5.88286e+08	-0.296241	0.204718	0.263158	0.262287	0.04024	0.016	0.117	0.47	0.143	0.00165443	0.259569	0.113331	0.987406
N-Acetyl-L-tyrosine	A	537-55-3		HMDB0000866	C01657	2.1597e+06	3.96574e+06	5.59702e+06	1.80043e+06	8.32035e+06	1.87017e+06	2.85043e+06	1.97639e+06	4.69912e+06	5.09589e+06	8.49782e+06	3.23912e+06	3.73643e+06	3.93306e+06	3.88032e+06	3.46814e+06	4.16812e+06	2.14929e+06	7.31348e+06	2.50355e+06	4.36865e+06	2.84902e+06	4.73044e+06	3.92052e+06	-0.234586	0.319476	0.263158	0.262287	0.7195	0.746	0.444	0.263	0.882	0.800984	0.398199	0.33758	0.519405
URIDINE	A	58-96-8	URIDINE	HMDB0000296	C00299	6.06089e+07	6.19692e+07	5.14907e+07	1.12306e+08	2.01724e+07	3.42085e+07	4.60705e+07	2.52894e+07	1.23113e+07	2.21107e+07	4.0465e+07	7.35137e+07	2.75466e+07	2.57106e+07	9.41934e+07	3.01977e+07	2.37804e+07	1.45117e+07	2.96581e+07	3.35374e+07	6.13094e+07	2.94699e+07	4.72566e+07	2.63371e+07	-0.145865	0.539466	0.263158	0.262287	0.22	0.0975	0.606	0.3233	0.1735	0.477241	0.681622	0.119007	0.149993
SUCCINATE	A	110-15-6	SUC	HMDB0000254	C00042	3.48449e+08	4.09198e+08	4.37979e+08	4.39345e+08	7.42726e+07	4.60942e+07	1.24864e+08	4.13791e+07	5.51275e+07	6.33276e+07	1.26918e+08	2.39671e+08	3.43866e+07	3.84524e+07	5.49378e+08	5.39379e+07	4.47323e+07	2.6644e+07	6.95555e+07	5.61447e+07	3.41849e+08	6.68663e+07	1.75355e+08	5.02029e+07	-0.142857	0.54795	0.263158	0.262287	0.03074	0.0101	0.841	0.1739	0.0807	0.161532	0.408603	0.0140297	0.184162
D-Erythrose	B	1758-51-6	ERYTHROSE	HMDB0002649	C01796	2.4837e+07	1.62313e+07	2.1949e+07	1.70789e+07	1.92396e+07	1.70326e+07	2.30971e+07	2.15454e+07	1.43626e+07	3.4051e+07	3.39519e+07	4.63956e+07	2.48335e+07	3.78705e+07	7.7464e+07	2.97914e+07	2.0605e+07	3.73171e+07	3.3189e+07	3.45128e+07	1.98672e+07	1.90094e+07	4.24277e+07	3.10831e+07	-0.21203	0.369486	0.261654	0.265124	0.02191	0.0772	0.0105	0.0838	0.7201	0.0298959	0.0141278	0.743901	0.227374
RHAMNOSE	D	3615-41-6	CPD-15405	HMDB0000849	C00507	3.51462e+06	5.94496e+06	5.46731e+06	4.56432e+06	5.56412e+06	3.35968e+06	4.24202e+06	5.13176e+06	2.83236e+06	7.75549e+06	5.7835e+06	2.39128e+06	3.49822e+06	3.4972e+06	5.13337e+06	3.18333e+06	6.08769e+06	4.04233e+06	5.71903e+06	5.74219e+06	5.01107e+06	3.89145e+06	4.67651e+06	4.95491e+06	-0.136842	0.565096	-0.261654	0.265124	0.7898	0.602	0.995	0.287	0.663	0.736148	0.21627	0.136413	0.790403
5-Keto-D-gluconic acid	B	91446-96-7		HMDB0011731	C01062	8.04727e+06	7.0952e+06	6.97293e+06	9.17768e+06	1.0132e+07	7.50577e+06	1.01135e+07	7.85396e+06	8.81988e+06	1.05209e+07	1.18263e+07	1.07911e+07	1.29435e+07	7.96321e+06	8.07007e+06	1.03365e+07	1.2427e+07	1.01697e+07	1.16506e+07	9.43239e+06	8.28502e+06	8.57328e+06	1.03525e+07	1.08032e+07	-0.511278	0.0212206	0.26015	0.26798	0.08253	0.0738	0.2408	0.201	0.0955	0.0821853	0.0269408	0.74717	0.671033
THREONINE	A	72-19-5	THR	HMDB0000167	C00188	7.31811e+07	8.20363e+07	9.22725e+07	1.06303e+08	7.21098e+07	5.98566e+07	8.35694e+07	8.04571e+07	5.34294e+07	8.84459e+07	1.09965e+08	1.24083e+08	6.90578e+07	8.90945e+07	9.08076e+07	6.23577e+07	8.04361e+07	8.68405e+07	9.89038e+07	9.0557e+07	8.51805e+07	6.93281e+07	9.52423e+07	8.3819e+07	-0.210526	0.37297	0.258647	0.270856	0.2265	0.9459	0.1251	0.0724	0.9047	0.358943	0.173561	0.149357	0.295107
PHENYLALANINE	A	63-91-2	PHE	HMDB0000159	C00079	1.94437e+08	2.16606e+08	3.10562e+08	3.01568e+08	1.87536e+08	1.92213e+08	2.64181e+08	2.29816e+08	2.01021e+08	2.2717e+08	2.61543e+08	2.62355e+08	2.018e+08	2.24882e+08	2.66305e+08	2.28579e+08	2.288e+08	1.93141e+08	1.95412e+08	2.20158e+08	2.42142e+08	2.21808e+08	2.40676e+08	2.13218e+08	-0.184962	0.434986	0.258647	0.270856	0.6939	0.49	0.508	0.649	0.316	0.95757	0.625815	0.561185	0.0799195
N-(phenylacetyl)glycine	A	500-98-1	CPD-11715	HMDB0000821	C05598	8.34858e+06	2.94335e+06	8.4898e+06	7.08397e+06	8.54156e+06	4.44532e+06	1.1623e+07	7.12479e+06	6.77832e+06	1.39612e+07	1.67327e+07	1.46349e+07	1.89432e+07	8.9922e+06	2.45446e+07	1.24442e+07	2.09924e+07	1.24284e+07	3.32748e+07	2.05882e+07	7.08145e+06	7.49286e+06	1.63015e+07	1.99456e+07	-0.473684	0.03488	0.254135	0.279598	0.008044	0.0247	0.1767	0.0553	0.0134	0.00561236	0.0284998	0.824781	0.40591
4-HYDROXYBENZOATE	C	99-96-7	4-hydroxybenzoate	HMDB0000500	C00156	2.41854e+07	2.36344e+07	4.44399e+07	2.81471e+07	1.63714e+07	1.50468e+07	1.44982e+07	1.90909e+07	1.05517e+07	2.59792e+07	3.94745e+07	2.47263e+07	2.09542e+07	1.50782e+07	4.13547e+07	3.72834e+07	3.64866e+07	3.12319e+07	1.99728e+07	2.50432e+07	2.73556e+07	1.47969e+07	2.79278e+07	3.00036e+07	0.087218	0.714638	0.254135	0.279598	0.1466	0.6752	0.5395	0.0249	0.2875	0.929773	0.00734643	0.0569789	0.718312
SACCHARATE	B	576-42-1		HMDB0000663	C00818	2.78403e+06	2.19584e+06	3.39055e+06	3.59394e+06	2.01265e+06	2.0412e+06	3.44842e+06	3.76657e+06	2.20806e+06	1.90611e+06	4.08641e+06	2.10379e+06	2.98254e+06	2.26875e+06	5.41766e+06	4.00407e+06	2.42149e+06	3.06066e+06	2.75499e+06	2.78176e+06	2.7954e+06	2.86606e+06	3.12754e+06	3.00459e+06	0.123308	0.604509	0.251128	0.285522	0.9836	0.708	0.681	0.847	0.922	0.638038	0.785086	0.895996	0.857818
ADENOSINE 5'-DIPHOSPHATE	A	20398-34-9		HMDB0001341	C00008	0	234843	36014.4	1.20849e+06	0	0	24144	17024.1	0	0	0	0	0	0	0	892158	48887.5	0	0	0	295869	10292	0	188209	0.347602	0.133171	-0.250556	0.286658	0.5818	0.253	0.369	0.499	0.661	0.271752	0.36997	0.286356	0.345728
Urea	LA	57-13-6	UREA	HMDB0000294	C00086	6.19928e+06	7.96763e+06	9.87768e+06	7.74151e+06	8.09842e+06	8.36491e+06	1.09159e+07	1.21848e+07	8.87465e+06	1.15153e+07	1.07209e+07	9.62891e+06	7.84545e+06	9.21034e+06	1.41341e+07	1.19971e+07	8.43476e+06	6.32966e+06	1.17456e+07	1.23853e+07	7.9769e+06	1.00851e+07	1.05092e+07	1.01785e+07	-0.281203	0.229741	-0.245113	0.297601	0.3506	0.0799	0.3577	0.7209	0.6188	0.0495218	0.954018	0.0789139	0.825733
2-Phenylbutyric acid	D	90-27-7		HMDB0000329		1.27216e+06	1.04672e+06	2.50583e+06	2.43693e+06	1.4923e+06	1.56461e+06	1.38138e+06	1.6401e+06	595088	489979	554405	199575	298548	1.42929e+06	323806	206955	244507	162079	171224	559873	1.75079e+06	1.29529e+06	549267	268928	0.384962	0.0937255	-0.243609	0.300668	0.001221	0.00141	0.06925	0.14415	0.00701	0.00643102	0.00270549	0.295182	0.22263
N-ACETYLASPARAGINE	A	4033-40-3		HMDB0006028		6.59924e+06	7.21026e+06	9.87444e+06	6.98218e+06	6.0161e+06	5.38741e+06	8.10575e+06	5.86765e+06	4.55346e+06	5.89698e+06	8.0139e+06	6.78107e+06	4.42131e+06	5.65794e+06	5.76498e+06	4.96654e+06	6.08909e+06	6.29719e+06	5.27645e+06	5.19974e+06	7.33644e+06	5.97857e+06	6.08936e+06	5.5658e+06	0.102256	0.667935	0.243609	0.300668	0.2721	0.0666	0.7573	0.6687	0.2351	0.158714	0.589738	0.219686	0.401493
METHIONINE	A	63-68-3	MET	HMDB0000696	C00073	7.41369e+07	8.63799e+07	1.27166e+08	1.13477e+08	8.17856e+07	6.124e+07	1.03255e+08	9.12645e+07	4.51859e+07	7.7741e+07	1.11665e+08	1.00937e+08	7.5253e+07	8.49363e+07	8.29211e+07	6.29737e+07	8.35023e+07	8.4354e+07	7.95204e+07	7.44707e+07	9.65892e+07	7.52364e+07	8.89088e+07	7.69642e+07	0.0511278	0.830495	0.243609	0.300668	0.4066	0.186	0.623	0.304	0.341	0.509748	0.894303	0.234358	0.139263
2-Hydroxy-3-(4-hydroxyphenyl)-2-propenoic acid	B	156-39-8	P-HYDROXY-PHENYLPYRUVATE	HMDB0000707	C01179	9.21637e+06	8.60567e+06	2.3742e+07	1.29027e+07	1.64781e+07	8.16411e+06	1.42873e+07	5.18015e+06	8.59844e+06	8.97987e+06	2.63692e+07	7.20502e+06	1.11554e+07	6.2266e+06	9.93788e+06	1.11191e+07	4.82346e+06	4.4165e+06	6.39384e+06	8.23404e+06	1.4189e+07	9.0575e+06	1.16457e+07	6.99738e+06	-0.081203	0.733608	0.242105	0.303755	0.3673	0.172	0.655	0.59	0.17	0.558528	0.375317	0.192966	0.220825
alpha-Santonin	B	481-06-1	ALPHA-SANTONIN		C02206	705612	703023	1.09769e+06	1.53782e+06	675183	1.22866e+06	939610	1.28523e+06	710409	0	0	0	0	0	0	0	0	0	0	0	943864	1.04098e+06	0	0	0.335794	0.147772	-0.237031	0.314313	1.06e-06	0.000114	0.000149	5.74e-05	0.00036	0.00491656	0.00440674	0.677152	1
Lysine	A	56-87-1	LYS	HMDB0000182	C00047	3.27895e+07	2.97672e+07	3.18731e+07	4.75176e+07	3.28006e+07	3.46499e+07	4.06539e+07	3.74197e+07	3.49102e+07	4.38049e+07	4.67769e+07	6.2843e+07	3.5546e+07	4.45304e+07	5.60462e+07	3.45253e+07	3.54331e+07	3.88362e+07	4.22579e+07	4.29303e+07	3.49496e+07	3.69084e+07	4.82579e+07	3.87966e+07	-0.479699	0.0323261	0.234586	0.319476	0.04701	0.1013	0.0119	0.3392	0.6325	0.0317721	0.438002	0.62385	0.0721108
2,6-Dihydroxybenzoic acid	A	303-07-1	CPD-8816	HMDB0013676		2.11935e+07	3.23514e+07	5.60225e+07	3.28707e+07	2.89009e+07	2.73807e+07	4.72319e+07	2.67165e+07	4.28312e+07	2.2378e+06	3.23239e+06	1.78346e+06	1.30666e+06	1.61395e+06	1.2227e+06	2.31843e+06	2.23327e+06	2.00677e+06	2.2757e+06	2.03183e+06	3.42678e+07	3.60401e+07	1.89949e+06	2.1732e+06	0.311278	0.181576	-0.233083	0.322678	3e-06	0.000167	0.00029	0.000193	0.000783	0.00507719	0.00763289	0.832347	0.417358
GUANIDINOSUCCINATE	D	6133-30-8	CPD-599	HMDB0003157	C03139	841337	550470	294299	547612	742531	452165	441307	169508	545055	1.32053e+06	1.7937e+06	1.13038e+06	730873	64810.9	558106	1.07616e+06	923049	1.06308e+06	423372	726522	595250	402009	933067	842436	-0.294737	0.207135	0.233083	0.322678	0.2877	0.484	0.198	0.122	0.491	0.271604	0.0254993	0.175465	0.767126
N,N-Dimethylglycine	A	1118-68-9	DIMETHYL-GLYCINE	HMDB0000092	C01026	3.35633e+06	5.2552e+06	5.32363e+06	6.51105e+06	5.17188e+06	5.19117e+06	5.06082e+06	5.92281e+06	3.50687e+06	4.59933e+06	5.39966e+06	4.1279e+06	5.2534e+06	4.04023e+06	5.72723e+06	4.69091e+06	3.66689e+06	3.49915e+06	3.95722e+06	6.00285e+06	5.12362e+06	4.92042e+06	4.85796e+06	4.3634e+06	-0.0646617	0.786515	-0.233083	0.322678	0.2408	0.4712	0.4116	0.6002	0.0481	0.644054	0.442573	0.787712	0.367407
Beta-hydroxyisobutyrate	A	1910-47-0	No result	HMDB0000023	C06001	1.61455e+08	2.07826e+08	3.27876e+08	3.04728e+08	2.84307e+08	1.57522e+08	2.75984e+08	2.80633e+08	1.99901e+08	2.58553e+08	2.74235e+08	2.59607e+08	2.26894e+08	2.88637e+08	2.57787e+08	3.36193e+08	2.36642e+08	2.66642e+08	2.3393e+08	2.99125e+08	2.57239e+08	2.2851e+08	2.60952e+08	2.74506e+08	0.445113	0.0492253	-0.231579	0.325899	0.7458	0.989	0.846	0.273	0.444	0.913628	0.222709	0.536662	0.511951
Myo-Inositol	A	87-89-8	MYO-INOSITOL	HMDB0000211	C00137	1.08612e+07	1.02736e+07	1.26187e+07	1.01455e+07	1.34586e+07	1.51103e+07	1.72935e+07	1.53474e+07	8.94016e+06	7.13867e+06	5.31325e+06	4.75287e+06	4.77254e+06	5.04776e+06	6.96959e+06	5.21994e+06	8.87108e+06	5.09999e+06	5.03964e+06	4.67423e+06	1.14715e+07	1.41728e+07	5.66578e+06	5.78098e+06	0.288722	0.216993	-0.230075	0.329138	2.38e-05	0.01084	0.00148	8.23e-05	0.00392	3.82148e-05	0.00244628	0.168784	0.89626
Sedoheptulose 7-phosphate	C	2646-35-7	D-SEDOHEPTULOSE-7-P	HMDB0001068	C05382	506615	40816.5	66811.3	164008	14757.8	586776	206930	0	0	571363	77730.9	806226	33950.4	70299	512975	252120	1.22135e+06	409691	0	16228.2	158602	198427	345424	379879	-0.141566	0.551609	0.228916	0.331649	0.8306	0.454	0.641	0.653	0.521	0.297285	0.539545	0.809536	0.893542
Acetic acid	LA	64-19-7	ACET	HMDB0000042	C00033	1.51197e+09	1.59638e+09	1.17479e+09	9.08745e+08	1.18078e+09	1.77596e+09	9.83382e+08	1.13935e+09	1.35183e+09	2.05015e+09	1.64045e+09	5.95803e+08	1.08263e+09	7.89151e+08	5.02464e+08	1.3799e+09	1.27026e+09	8.20562e+08	5.65006e+08	9.35143e+08	1.27454e+09	1.31263e+09	1.11011e+09	9.94176e+08	0.0180451	0.939809	-0.227068	0.335674	0.7967	0.573	0.77	0.5	0.398	0.597433	0.20239	0.859267	0.71631
INDOXYL SULFATE	A	2642-37-7		HMDB0000682	C08481	1.72265e+08	1.28666e+08	2.66981e+08	1.26698e+08	1.61059e+08	1.12959e+08	2.91386e+08	8.85704e+07	2.42482e+08	2.01565e+08	2.02218e+08	1.27355e+08	1.63575e+08	5.55683e+07	8.88066e+07	1.63285e+08	2.02325e+08	1.01311e+08	2.6948e+08	1.22041e+08	1.71134e+08	1.83849e+08	1.39848e+08	1.71688e+08	-0.291729	0.212026	0.225564	0.338971	0.8819	0.833	0.402	0.586	0.819	0.40298	0.831389	0.81407	0.427972
N-(2-Methylbutyryl)glycine	A	52320-67-9		HMDB0000339		3.43973e+07	4.05539e+07	5.45324e+07	4.97803e+07	1.16235e+07	8.27987e+06	2.29588e+07	2.15684e+07	9.60325e+06	6.71299e+06	1.52168e+07	4.07557e+07	7.80435e+06	8.63375e+06	2.62082e+07	1.48624e+07	6.83664e+06	5.81458e+06	1.39836e+07	1.10066e+07	3.81775e+07	1.56026e+07	1.75553e+07	1.05008e+07	0.0541353	0.820675	0.22406	0.342286	0.02196	0.00454	0.547	0.41915	0.07816	0.0499167	0.240459	0.0432556	0.26944
GLYCEROL	A	56-81-5	GLYCEROL	HMDB0000131	C00116	5.16956e+07	4.69154e+07	7.29988e+07	6.35475e+07	1.35264e+08	1.39527e+08	9.23924e+07	6.34895e+07	6.3393e+07	9.41628e+07	4.29303e+07	5.92316e+07	1.02645e+08	5.62205e+07	7.18654e+07	4.54419e+07	1.34038e+08	1.31164e+08	9.42998e+07	6.6331e+07	7.40843e+07	8.97004e+07	7.1176e+07	9.4255e+07	-0.00601504	0.979921	-0.215038	0.362574	0.7711	0.631	0.464	0.624	0.4	0.873832	0.862369	0.536101	0.253641
Ribose	B	50-69-1	CPD-15818	HMDB0000283	C00121	0	3.46138e+06	1.08663e+07	5.97842e+06	3.99999e+06	0	1.1623e+06	1.10328e+07	587234	0	0	0	0	422730	5.63134e+06	0	0	0	1.00264e+06	509580	4.86123e+06	3.19559e+06	1.00901e+06	302444	0.249097	0.289565	-0.21126	0.371269	0.2422	0.0927	0.3753	0.5661	0.2076	0.0743354	0.350953	0.603793	0.487122
GLYCEROL 3-PHOSPHATE	A	29849-82-9		HMDB0000126	C00093	1.47554e+07	1.5077e+07	1.28569e+07	2.00063e+07	6.92686e+06	1.98406e+07	2.1306e+07	5.69605e+06	4.69451e+06	2.12858e+07	1.5373e+07	1.36225e+07	1.53996e+07	1.26266e+07	2.32228e+07	1.02158e+07	1.81266e+07	1.46012e+07	5.95701e+06	9.43494e+06	1.39245e+07	1.28843e+07	1.69217e+07	1.16671e+07	-0.348872	0.131663	0.210526	0.37297	0.6325	0.961	0.231	0.685	0.359	0.299487	0.798617	0.827048	0.0863156
GLUCOSE 1-PHOSPHATE	A	56401-20-8		HMDB0001586	C00103	1.4448e+06	730224	670231	1.23555e+06	720942	1.71025e+06	1.20372e+06	331949	483014	2.01396e+06	2.31492e+06	1.76672e+06	1.06689e+06	920381	1.43524e+06	2.19561e+06	2.70902e+06	1.45064e+06	670333	954134	960349	932233	1.58635e+06	1.59595e+06	-0.231579	0.325899	0.209023	0.376472	0.2984	0.235	0.276	0.25	0.303	0.0553344	0.238627	0.935469	0.982355
3-(1H-indol-3-yl)-propionic acid	A	830-96-6	INDOLE-PROPIONATE	HMDB0002302		1.68871e+07	3.00574e+07	4.20507e+07	2.66689e+07	2.69714e+07	3.44725e+07	3.27284e+07	2.0089e+07	5.23222e+07	5.48572e+06	8.21425e+06	3.86801e+06	7.87537e+06	1.75524e+06	704810	7.36808e+06	1.28883e+07	3.29482e+06	4.9516e+06	9.00932e+06	2.85271e+07	3.4903e+07	4.65057e+06	7.50243e+06	0.195489	0.408819	-0.209023	0.376472	4.65e-05	0.005349	0.000969	0.000343	0.011464	0.00279221	0.0222475	0.418101	0.199019
Taurohyodeoxycholate	LA	516-50-7		HMDB0000896	C05463	535816	588149	1.38012e+06	646256	433072	309500	169132	1.98704e+06	238352	3.71783e+06	610750	1.55425e+06	742429	761965	4.66272e+06	545257	1.18265e+06	755444	211351	534013	716683	676007	2.00832e+06	645743	-0.087218	0.714638	0.207519	0.379993	0.2249	0.465	0.0511	0.4672	0.3839	0.132702	0.945257	0.927288	0.11625
Citraconic acid	B	498-23-7	MESACONATE	HMDB0000634	C02226	8.29801e+06	9.06513e+06	7.8947e+06	8.53941e+06	8.88422e+06	6.73407e+06	6.77581e+06	0	3.09954e+06	7.54812e+06	1.25878e+07	3.98303e+06	4.22147e+06	1.46726e+06	1.26906e+07	4.74389e+06	3.66712e+06	2.85551e+06	0	4.07562e+06	8.53629e+06	4.15236e+06	7.08304e+06	3.06843e+06	-0.0902595	0.705107	0.206093	0.38335	0.09118	0.0744	0.3529	0.2937	0.0645	0.486226	0.546535	0.0733138	0.108875
D-Sorbitol	A	50-70-4	SORBITOL	HMDB0000247	C00794	1.53152e+07	1.59972e+07	1.25667e+07	1.65711e+07	1.39405e+07	1.83559e+07	1.85229e+07	1.15912e+07	1.30222e+07	2.36618e+07	1.39637e+07	1.5298e+07	1.57143e+07	1.28998e+07	1.86756e+07	1.03501e+07	2.49705e+07	1.95411e+07	1.20134e+07	1.18201e+07	1.48781e+07	1.5373e+07	1.67022e+07	1.5739e+07	-0.281203	0.229741	0.206015	0.383533	0.9658	0.654	0.584	0.864	1	0.359924	0.920891	0.788789	0.762764
Glucose	A	50-99-7	CPD-15374	HMDB0000516	C00221	3.21285e+09	1.30838e+09	1.66164e+09	2.3601e+09	2.64639e+09	2.66279e+09	2.55549e+09	1.85537e+09	2.2041e+09	2.98244e+09	3.03509e+09	3.04386e+09	3.89362e+09	2.1659e+09	1.62083e+09	3.06391e+09	3.36042e+09	2.69904e+09	2.90855e+09	2.69687e+09	2.23787e+09	2.31944e+09	2.79029e+09	2.94576e+09	-0.296241	0.204718	0.204511	0.38709	0.3665	0.215	0.457	0.385	0.227	0.271745	0.0221264	0.851175	0.687914
TAURINE	A	107-35-7	TAURINE	HMDB0000251	C00245	7.8491e+08	7.87934e+08	8.28554e+08	1.04251e+09	9.9482e+08	9.76226e+08	9.402e+08	7.60979e+08	6.30121e+08	1.15424e+09	1.51033e+09	1.05793e+09	1.34924e+09	9.2533e+08	1.08423e+09	1.13605e+09	1.36173e+09	1.61071e+09	7.10742e+08	1.05123e+09	8.87746e+08	8.26882e+08	1.18022e+09	1.17409e+09	-0.189474	0.423665	0.204511	0.38709	0.08773	0.1659	0.1359	0.0851	0.1887	0.0241697	0.103414	0.538268	0.971536
10-HYDROXYDECANOATE	B	1679-53-4			C02774	1.5443e+06	801776	1.03398e+06	1.07033e+06	1.1894e+06	952368	859653	1.10512e+06	1.11657e+06	1.53443e+06	908578	3.15317e+06	1.6596e+06	1.8643e+06	2.80272e+06	2.89825e+06	1.69382e+06	1.53892e+06	1.49771e+06	1.66346e+06	1.12795e+06	1.00843e+06	1.98713e+06	1.85843e+06	-0.075188	0.752727	0.203008	0.390666	0.0606	0.1231	0.0762	0.0793	0.2374	0.0544297	0.0298449	0.446691	0.779695
GLUCOSE 6-PHOSPHATE	A	56-73-5		HMDB0001401	C00092	2.28777e+06	1.42084e+06	1.46305e+06	2.44438e+06	1.22821e+06	2.97122e+06	2.14044e+06	735802	703635	3.62288e+06	2.2778e+06	3.25435e+06	1.59475e+06	1.29156e+06	3.18066e+06	4.12498e+06	4.90189e+06	3.00735e+06	1.23401e+06	1.1823e+06	1.76885e+06	1.63777e+06	2.537e+06	2.89011e+06	-0.12782	0.591246	0.201504	0.394261	0.4365	0.356	0.551	0.296	0.23	0.149963	0.242351	0.822897	0.67081
Crotonic acid	LA	107-93-7	CROTONATE	HMDB0010720	C01771	4.75643e+06	5.13259e+06	1.00042e+07	4.56355e+06	5.73932e+06	5.61926e+06	4.48274e+06	911140	6.94199e+06	7.7425e+06	4.90835e+06	2.66078e+06	4.58516e+06	4.96402e+06	7.22826e+06	3.137e+06	6.29739e+06	1.00936e+06	1.28253e+06	3.71308e+06	6.03923e+06	4.48879e+06	5.34818e+06	3.08787e+06	-0.0766917	0.747933	0.198496	0.401504	0.3166	0.217	0.536	0.79	0.102	0.591532	0.402017	0.36891	0.0936146
ISOLEUCINE	A	73-32-5	ILE	HMDB0000172	C00407	2.39994e+08	2.24097e+08	3.17966e+08	3.38156e+08	2.04272e+08	2.39861e+08	3.03623e+08	2.93385e+08	2.69264e+08	3.27748e+08	3.87175e+08	4.04643e+08	3.63594e+08	3.62541e+08	2.64658e+08	3.49333e+08	3.17418e+08	2.60831e+08	2.86743e+08	3.88151e+08	2.64897e+08	2.76533e+08	3.51727e+08	3.20495e+08	-0.333835	0.150299	0.196992	0.405152	0.07522	0.0741	0.0423	0.2333	0.5554	0.0270493	0.165364	0.731863	0.330102
Vanillin	C	121-33-5	VANILLIN	HMDB0012308	C00755	2.89229e+07	2.43917e+07	4.47956e+07	3.56876e+07	4.3517e+07	1.72961e+07	1.98261e+07	2.95625e+07	1.04692e+07	2.07312e+07	3.36988e+07	3.45163e+07	3.46204e+07	1.55008e+07	2.54062e+07	4.02865e+07	3.95137e+07	2.39341e+07	2.42928e+07	2.14473e+07	3.5463e+07	1.92885e+07	2.74123e+07	2.98949e+07	0.186466	0.431195	0.196992	0.405152	0.1377	0.0849	0.7769	0.049	0.7057	0.152109	0.111027	0.0250849	0.64629
Malic acid	A	6915-15-7	MAL	HMDB0000744	C00711	6.72791e+08	7.00271e+08	8.49165e+08	8.09756e+08	4.83557e+08	4.13045e+08	6.53222e+08	7.97181e+08	4.689e+08	4.98225e+08	6.64327e+08	7.72928e+08	3.72104e+08	4.09118e+08	1.00494e+09	4.63871e+08	5.02407e+08	3.37975e+08	6.83985e+08	4.41463e+08	7.03108e+08	5.83087e+08	6.20273e+08	4.8594e+08	-0.144361	0.543701	0.196992	0.405152	0.4792	0.224	0.789	0.856	0.181	0.520183	0.365129	0.294507	0.294915
N-Tigloylglycine	B	35842-45-6		HMDB0000959		3.53953e+06	4.36558e+06	5.45589e+06	5.28949e+06	2.52268e+06	1.50527e+06	3.54504e+06	2.54439e+06	1.40281e+06	1.35517e+06	3.15415e+06	7.38127e+06	1.07645e+06	1.18527e+06	4.21217e+06	1.61722e+06	1.23265e+06	1.39586e+06	2.08316e+06	1.61043e+06	4.23463e+06	2.24938e+06	3.06075e+06	1.58787e+06	0.00300752	0.98996	0.189474	0.423665	0.7937	0.482	0.911	0.827	0.312	0.360251	0.20267	0.0354411	0.204711
Arabinose	B	28697-53-2	CPD-15700	HMDB0029942	C00216	2.34334e+06	507987	2.7377e+06	2.57066e+06	5.35827e+06	1.78405e+06	2.25321e+06	5.18021e+06	4.52128e+06	3.52856e+06	3.39488e+06	1.3035e+06	4.71052e+06	3.144e+06	3.41055e+06	3.68816e+06	4.00385e+06	1.43213e+06	3.67593e+06	4.22779e+06	2.70359e+06	3.43469e+06	3.24867e+06	3.40557e+06	-0.0781955	0.743149	-0.18797	0.427421	0.9275	0.451	0.918	0.731	0.734	0.541105	0.975879	0.543178	0.821038
GUANIDINOACETATE	A	352-97-6	GUANIDOACETIC_ACID	HMDB0000128	C00581	1.87972e+06	1.91033e+06	2.39128e+06	3.93231e+06	2.53254e+06	3.15484e+06	2.8214e+06	3.23393e+06	2.29196e+06	2.81666e+06	2.96905e+06	2.68598e+06	2.93394e+06	2.39331e+06	2.94899e+06	2.42399e+06	3.31129e+06	2.71176e+06	2.44898e+06	3.20453e+06	2.52924e+06	2.87553e+06	2.79132e+06	2.82011e+06	-0.243609	0.300668	-0.184962	0.434986	0.8612	0.355	0.847	0.634	0.765	0.529172	0.850277	0.479366	0.886422
N-Butyrylglycine	A	20208-73-5		HMDB0000808		6.60134e+07	1.49441e+08	1.43802e+08	1.54644e+08	1.59537e+07	1.50991e+07	4.10078e+07	1.33738e+07	9.71287e+06	7.63852e+06	1.84404e+07	2.39624e+07	6.00742e+06	9.38161e+06	2.63371e+07	7.93111e+06	6.63016e+06	3.72329e+06	7.19085e+06	7.37901e+06	1.05971e+08	1.97984e+07	1.52946e+07	6.57089e+06	0.0842105	0.724104	0.183459	0.438795	0.001024	0.000181	0.121286	0.307217	0.051643	0.0301456	0.161427	0.0338621	0.0592663
Phenylpyruvic acid	B	156-06-9	PHENYL-PYRUVATE	HMDB0000205	C00166	1.70526e+06	2.67214e+06	4.34999e+06	3.12496e+06	1.17753e+06	1.93392e+06	2.98413e+06	2.67354e+06	2.07761e+06	2.97432e+06	1.94747e+06	1.32482e+06	2.40578e+06	1.64564e+06	1.47492e+06	2.82894e+06	2.98881e+06	2.10736e+06	2.69693e+06	1.42125e+06	2.60598e+06	2.4173e+06	1.96216e+06	2.40866e+06	0.132331	0.578107	-0.181955	0.442621	0.7527	0.451	0.289	0.824	0.822	0.292313	0.983062	0.785193	0.275322
N-Hexanoylglycine	A	24003-67-6		HMDB0000701		6.24054e+07	8.05601e+07	1.02441e+08	8.95906e+07	2.07585e+07	2.07389e+07	4.51979e+07	2.81234e+07	1.93425e+07	1.00765e+07	2.94384e+07	4.90144e+07	8.28851e+06	1.85102e+07	2.57934e+07	1.88514e+07	9.18341e+06	7.80188e+06	1.36516e+07	1.68027e+07	7.11511e+07	2.83507e+07	2.35203e+07	1.32582e+07	0.114286	0.631392	0.180451	0.446465	0.5036	0.173	0.877	0.435	0.391	0.00941113	0.0340492	0.0391454	0.163606
Galactonate	A	6622-52-2		HMDB0000565	C00880	1.63102e+07	2.19699e+07	2.01874e+07	2.1997e+07	3.15391e+07	2.77797e+07	3.54955e+07	1.68933e+07	2.05982e+07	2.29877e+07	5.25652e+06	4.25879e+07	5.21775e+06	4.52236e+07	8.57656e+07	3.34899e+06	2.23806e+06	4.71531e+07	4.6408e+06	0	2.24007e+07	2.51917e+07	3.45065e+07	1.14762e+07	0.0586466	0.805993	0.180451	0.446465	0.4925	0.874	0.217	0.897	0.191	0.381331	0.243636	0.562907	0.183037
m-Hydroxyhippuric acid	B	1637-75-8		HMDB0006116		4.35823e+07	2.16417e+07	3.91715e+07	4.06045e+07	1.48382e+07	9.63993e+06	1.40304e+07	1.0688e+07	8.0871e+06	1.52209e+07	1.85497e+07	3.64867e+07	1.05141e+07	8.98867e+06	2.91264e+07	1.88087e+07	9.67147e+06	7.20169e+06	1.40229e+07	1.48098e+07	3.19676e+07	1.06114e+07	1.98144e+07	1.29029e+07	-0.0406015	0.865047	0.180451	0.446465	0.02195	0.00713	0.88951	0.07767	0.14046	0.123092	0.399962	0.0189992	0.219691
Ac-Val-OH	B	3067-19-4		HMDB0011757		2.22732e+07	1.89452e+07	3.51196e+07	2.35299e+07	8.90446e+06	6.13603e+06	1.77947e+07	0	6.70398e+06	5.83343e+06	5.93304e+06	0	3.98892e+06	6.89602e+06	1.93029e+07	1.99434e+06	4.12855e+06	493944	0	5.64295e+06	2.17545e+07	7.65867e+06	6.99238e+06	2.45196e+06	0.256024	0.275916	0.179217	0.449632	0.005291	0.00119	0.35185	0.56412	0.0317	0.0133229	0.177547	0.0448429	0.176311
GUANOSINE MONOPHOSPHATE	A	7415-69-2		HMDB0001397	C00144	460744	453916	543147	1.50767e+06	14276.3	570212	754341	44991.6	0	523916	712942	1.2402e+06	0	214732	566726	1.53972e+06	708154	211832	35701.7	0	595951	342386	543086	499082	-0.0225904	0.924685	0.176205	0.457411	0.9614	0.698	0.859	0.536	0.979	0.861529	0.68259	0.460186	0.895255
2-(4-Hydroxyphenyl)propionic acid	D	938-96-5		HMDB0041683	C03080	1.00077e+06	3.2462e+06	4.15219e+06	2.28171e+06	2.25995e+06	1.6998e+06	2.61176e+06	2.19356e+06	5.03037e+06	36800.6	115681	28768.7	0	814893	1.16166e+06	31314.6	159233	0	1.42043e+06	669464	2.58816e+06	2.88387e+06	359634	456088	0.234675	0.319289	-0.176006	0.457927	0.001622	0.01746	0.01394	0.00877	0.03554	0.00224817	0.0117135	0.747839	0.777983
HEXANOATE	LA	142-62-1	HEXANOATE	HMDB0000535	C01585	1.66422e+07	2.06844e+07	2.10228e+07	1.80813e+07	2.48775e+07	1.93048e+07	1.74296e+07	1.76363e+07	1.82375e+07	2.03435e+07	1.65702e+07	2.20277e+07	2.72276e+07	1.79617e+07	1.68969e+07	1.51404e+07	1.72941e+07	1.94596e+07	3.14706e+07	2.10452e+07	2.02616e+07	1.81521e+07	2.01713e+07	2.0882e+07	-0.15188	0.522682	-0.17594	0.458099	0.9028	0.878	0.907	0.401	0.634	0.968524	0.391682	0.240267	0.825937
XANTHINE	A	69-89-6	XANTHINE	HMDB0000292	C00385	1.66381e+07	9.8434e+07	9.97475e+06	2.14903e+08	2.74158e+06	3.89539e+07	6.14822e+06	6.25842e+06	2.36387e+06	9.44485e+06	8.05872e+06	8.30997e+07	2.31185e+06	4.99112e+06	5.12608e+07	4.38584e+06	3.88101e+07	7.82004e+06	8.92239e+06	2.22552e+06	6.85384e+07	1.34311e+07	2.65278e+07	1.24328e+07	-0.075188	0.752727	0.174436	0.462011	0.4308	0.112	0.834	0.495	0.422	0.37108	0.928192	0.248319	0.405179
DIHYDROOROTATE	B	5988-19-2	DI-H-OROTATE	HMDB0003349	C00337	2.37903e+06	2.59739e+06	2.56725e+06	3.56721e+06	2.37569e+06	1.96187e+06	2.21735e+06	2.82607e+06	1.92152e+06	3.06471e+06	3.23349e+06	2.61661e+06	2.346e+06	1.86976e+06	2.57963e+06	3.2001e+06	2.89982e+06	2.89058e+06	2.4295e+06	2.90435e+06	2.69731e+06	2.2317e+06	2.61837e+06	2.86487e+06	-0.00451128	0.98494	-0.174436	0.462011	0.3368	0.7053	0.9822	0.0915	0.2307	0.798047	0.0287253	0.178818	0.347631
BETAINE	B	107-43-7	BETAINE	HMDB0000043	C00719	9.75448e+06	1.00404e+07	2.22013e+07	1.81779e+07	8.88678e+06	1.05699e+07	1.62258e+07	1.08906e+07	8.02762e+06	7.20825e+06	8.65688e+06	1.00952e+07	7.67983e+06	1.46551e+07	1.4891e+07	7.23631e+06	7.2353e+06	6.91101e+06	7.96419e+06	7.26617e+06	1.38122e+07	1.14285e+07	1.05311e+07	7.3226e+06	0.124812	0.600074	0.171429	0.469886	0.1783	0.0937	0.902	0.7223	0.0666	0.283653	0.0966382	0.506071	0.070632
PIPECOLATE	LA	4043-87-2		HMDB0000070	C00408	6.10428e+06	3.02411e+06	9.57814e+06	3.59694e+06	3.19984e+06	3.74492e+06	7.40824e+06	6.50288e+06	2.72424e+06	1.74295e+06	3.21056e+06	1.61906e+06	2.69142e+06	2.27705e+06	2.64383e+06	2.56503e+06	1.97529e+06	2.30109e+06	2.11667e+06	4.12906e+06	5.10066e+06	5.09507e+06	2.36415e+06	2.61743e+06	0.311278	0.181576	-0.166917	0.481825	0.06953	0.0893	0.0947	0.1266	0.2107	0.0932136	0.053837	0.997497	0.584704
2-Methylglutaric acid	A	617-62-9		HMDB0000422		3.25574e+06	3.35654e+06	3.628e+06	3.75872e+06	2.19346e+06	3.45379e+06	3.12403e+06	5.14336e+06	2.52382e+06	5.48217e+06	4.18394e+06	2.91007e+06	2.41976e+06	1.7981e+06	4.87383e+06	3.58573e+06	2.18174e+06	2.85374e+06	1.92867e+06	3.06376e+06	3.23849e+06	3.56125e+06	3.61131e+06	2.72273e+06	-0.0646617	0.786515	-0.166917	0.481825	0.6869	0.921	0.46	0.608	0.249	0.609002	0.204355	0.597875	0.243159
KYNURENINE	B	2922-83-0	CPD-14736	HMDB0000684	C00328	576841	266960	1.37683e+06	189714	475208	623195	913408	626983	1.01136e+06	1.07224e+06	1.09371e+06	358761	760445	620356	976991	415475	777228	418544	1.07175e+06	832874	577110	793736	813751	703174	-0.374436	0.103841	0.165414	0.485838	0.8023	0.34	0.512	0.675	0.896	0.333347	0.607146	0.424407	0.540362
3-Methyl-L-histidine	A	368-16-1	CPD-1823	HMDB0000479	C01152	2.17277e+06	1.11245e+06	2.14766e+06	1.75967e+06	2.30842e+06	2.12996e+06	3.6164e+06	2.14333e+06	2.53527e+06	2.61689e+06	5.03013e+06	2.29298e+06	1.92956e+06	2.65562e+06	3.18023e+06	2.19837e+06	2.13063e+06	2.25254e+06	3.40566e+06	2.70288e+06	1.90019e+06	2.60624e+06	2.9509e+06	2.53801e+06	-0.317293	0.172837	0.165414	0.485838	0.3199	0.0945	0.1881	0.8189	0.9503	0.0805366	0.872412	0.115879	0.465164
2-Aminoadipic acid	A	542-32-5	CPD-9400	HMDB0000510	C00956	5.99078e+06	4.76342e+06	6.89902e+06	5.04381e+06	7.51775e+06	8.27584e+06	8.25543e+06	7.10567e+06	4.93299e+06	7.57258e+06	6.22159e+06	9.4414e+06	4.69477e+06	9.01849e+06	1.02639e+07	6.49513e+06	6.24944e+06	7.22786e+06	1.15983e+07	8.96429e+06	6.04296e+06	7.14248e+06	7.86878e+06	8.107e+06	-0.117293	0.622379	-0.165414	0.485838	0.4575	0.141	0.485	0.845	0.361	0.121256	0.489065	0.26737	0.859782
XANTHOSINE	A	146-80-5	XANTHOSINE	HMDB0000299	C01762	2.27536e+06	5.34371e+06	5.11576e+06	2.27507e+07	1.96353e+06	588714	1.0484e+06	0	478775	406152	314195	1.51743e+06	189108	136635	3.85811e+06	147509	339251	115454	112977	534649	7.48981e+06	528973	1.07027e+06	249968	0.0075188	0.974903	0.165414	0.485838	0.1068	0.0195	0.4842	0.4188	0.3009	0.17397	0.227494	0.147179	0.228487
PANTOTHENATE	A	79-83-4	PANTOTHENATE	HMDB0000210	C00864	1.10823e+07	1.1835e+07	1.82108e+07	1.69439e+07	9.45092e+06	1.61985e+07	1.52086e+07	1.08553e+07	1.0347e+07	1.1316e+07	1.5668e+07	1.40394e+07	1.75057e+07	1.66452e+07	3.22446e+07	1.34237e+07	1.25175e+07	1.5112e+07	1.77014e+07	1.82825e+07	1.35046e+07	1.31523e+07	1.79031e+07	1.54074e+07	-0.0977444	0.681832	0.16391	0.489867	0.5505	0.442	0.199	0.408	0.936	0.26078	0.259531	0.884952	0.491029
Uridine 5'-monophosphate	A	58-97-9	UMP	HMDB0000288	C00105	380721	459773	351038	1.10126e+06	0	478732	711804	0	0	639471	611971	1.33695e+06	0	171020	589281	1.60625e+06	783045	108447	0	0	458558	297634	558115	499548	-0.141727	0.551154	0.161538	0.496255	0.9517	0.972	0.662	0.512	0.885	0.715511	0.618609	0.550132	0.871416
Pseudouridine	A	1445-07-4	CPD-497	HMDB0000767	C02067	2.07503e+07	1.36586e+07	1.59429e+07	1.32496e+07	1.82966e+07	1.72962e+07	2.12339e+07	1.69458e+07	1.7793e+07	1.64638e+07	2.16393e+07	1.51409e+07	1.38775e+07	1.79328e+07	1.9858e+07	1.78171e+07	1.41809e+07	1.28901e+07	1.33921e+07	1.78231e+07	1.63796e+07	1.83172e+07	1.74854e+07	1.52207e+07	-0.0992481	0.677189	0.159398	0.502052	0.508	0.728	0.55	0.283	0.209	0.562011	0.0781144	0.323888	0.200606
DEOXYCYTIDINE	B	951-77-9	DEOXYCYTIDINE	HMDB0000014	C00881	2.61703e+06	2.08624e+06	3.6044e+06	2.037e+06	3.62259e+06	3.09951e+06	2.54429e+06	3.36399e+06	3.8806e+06	3.56557e+06	3.52046e+06	2.66952e+06	2.81806e+06	4.28006e+06	5.28046e+06	3.32186e+06	4.00919e+06	2.39386e+06	3.31287e+06	3.08822e+06	2.79345e+06	3.2221e+06	3.68902e+06	3.2252e+06	-0.0390977	0.870004	0.159398	0.502052	0.4693	0.197	0.186	0.931	0.93	0.131949	0.993743	0.388178	0.375138
3-Methyl-2-oxopentanoic acid	A	1460-34-0	2-KETO-3-METHYL-VALERATE	HMDB0000491	C03465	1.5014e+08	1.68869e+08	3.519e+08	2.42875e+08	1.22774e+08	1.76626e+08	2.85089e+08	2.35613e+08	1.92739e+08	9.35429e+07	1.52123e+08	2.44219e+08	2.11907e+08	2.01258e+08	1.7173e+08	1.94366e+08	1.78939e+08	1.26042e+08	1.47588e+08	1.82278e+08	2.07312e+08	2.22517e+08	1.7913e+08	1.65843e+08	0.0150376	0.949828	0.157895	0.506147	0.642	0.567	0.621	0.32	0.355	0.539698	0.0630181	0.776074	0.62659
BENZOATE	A	532-32-1	BENZOATE	HMDB0001870	C00180	4.74486e+07	5.29588e+07	7.9435e+07	6.40439e+07	1.48921e+08	1.74508e+08	1.34209e+08	2.75607e+07	6.20072e+07	9.19462e+07	5.49588e+07	5.04869e+07	8.06694e+07	1.11254e+08	9.47842e+07	5.82858e+07	1.58519e+08	5.22897e+07	0	1.32529e+08	7.85616e+07	9.95712e+07	8.06832e+07	8.03248e+07	-0.0120301	0.959853	-0.157895	0.506147	0.9707	0.815	0.878	0.536	0.876	0.917001	0.674279	0.578145	0.990104
p-Coumaric acid	C	4501-31-9	No result	HMDB0002035	C00811	408660	2.67801e+06	4.9394e+06	1.67954e+06	1.26435e+06	449790	1.30165e+06	1.38133e+06	337057	98550.1	269957	262027	116857	273790	54220.2	74071.6	132983	65416	234163	229560	2.19399e+06	867455	179234	147239	0.291729	0.212026	-0.153383	0.518524	0.0145	0.00353	0.10541	0.90485	0.11929	0.0604812	0.0779238	0.189994	0.580949
ASPARTATE	A	56-84-8	L-ASPARTATE	HMDB0000191	C00049	7.28755e+06	5.94207e+06	1.02641e+07	1.4445e+07	6.89963e+06	1.17533e+07	7.44063e+06	2.07658e+07	6.00773e+06	6.9687e+06	8.71397e+06	1.13062e+07	1.00502e+07	7.90431e+06	6.17527e+06	9.0287e+06	1.40287e+07	1.01264e+07	6.33601e+06	1.02723e+07	8.96769e+06	1.14919e+07	8.51979e+06	9.95842e+06	0.190977	0.419927	-0.150376	0.526855	0.7937	0.72	0.5	0.329	0.829	0.791462	0.650361	0.482797	0.335662
QUINATE	A	77-95-2	QUINATE	HMDB0003072	C00296	2.57812e+06	1.14703e+06	3.40591e+06	1.93277e+06	3.23997e+06	2.82174e+06	1.64454e+06	4.1091e+06	2.62886e+06	4.96014e+06	2.19526e+06	1.93339e+06	3.9799e+06	3.87348e+06	3.57205e+06	1.15276e+06	2.14768e+06	1.58158e+06	3.76248e+06	3.70669e+06	2.46076e+06	2.80106e+06	3.41904e+06	2.47024e+06	-0.23609	0.316294	-0.148872	0.531043	0.593	0.474	0.197	0.975	0.485	0.17023	0.67514	0.617421	0.215578
3-PHOSPHOGLYCERATE	A	80731-10-8		HMDB0000807	C00597	1.27925e+06	1.15188e+06	896353	2.12152e+06	489149	2.50592e+06	1.94139e+06	527598	154502	3.67002e+06	1.46678e+06	3.04226e+06	417110	586306	2.21019e+06	1.14282e+06	5.78548e+06	4.29913e+06	824058	359973	1.18763e+06	1.28235e+06	1.89878e+06	2.48229e+06	-0.118797	0.617892	0.147368	0.535247	0.6898	0.426	0.806	0.553	0.294	0.296359	0.392962	0.874827	0.621114
HYPOTAURINE	A	300-84-5	HYPOTAURINE	HMDB0000965	C00519	1.39629e+06	2.10455e+06	1.4104e+06	1.41675e+06	1.03164e+06	2.18837e+06	1.04313e+06	892670	735685	795960	1.10967e+06	1.03968e+06	1.21084e+06	347018	839610	658394	1.4984e+06	1.2888e+06	1.0767e+06	655791	1.47193e+06	1.21496e+06	890464	1.03562e+06	0.0932331	0.695829	0.144361	0.543701	0.2943	0.101	0.18	0.722	0.606	0.0219751	0.621559	0.487984	0.499816
HISTIDINE	A	5934-29-2		HMDB0000177	C00135	1.03344e+07	9.35022e+06	1.09134e+07	1.20291e+07	1.88152e+07	8.3503e+06	1.44916e+07	1.18906e+07	1.22701e+07	1.48301e+07	1.23817e+07	1.33981e+07	9.48268e+06	1.76651e+07	1.66596e+07	1.27222e+07	1.74622e+07	1.04938e+07	9.64972e+06	1.09135e+07	1.22885e+07	1.17507e+07	1.40696e+07	1.22483e+07	-0.0827068	0.728851	0.144361	0.543701	0.7931	0.772	0.306	0.554	0.751	0.40401	0.804682	0.815187	0.34943
GUANINE	D	73-40-5	GUANINE	HMDB0000132	C00242	2.42274e+06	2.08489e+06	1.32113e+06	1.14427e+06	1.2933e+06	2.34236e+06	1.35413e+06	1.86116e+06	1.75967e+06	2.37255e+06	2.12182e+06	1.59295e+06	1.63659e+06	985865	820404	1.98085e+06	2.23947e+06	1.43527e+06	1.32186e+06	1.57139e+06	1.65327e+06	1.82933e+06	1.58836e+06	1.70977e+06	-0.216541	0.359146	-0.135338	0.569419	0.9651	0.898	0.658	0.577	0.909	0.859854	0.665729	0.618036	0.70991
N-Cinnamoylglycine	A	16534-24-0		HMDB0011621		3.60673e+06	6.66737e+06	1.1539e+07	1.04646e+07	7.92706e+06	1.72233e+06	6.5939e+06	4.82936e+06	7.34639e+06	0	0	0	0	0	0	0	0	0	0	0	8.04095e+06	5.123e+06	0	0	0.385175	0.0935285	-0.13333	0.575215	1.45e-05	2.43e-05	0.0013	0.04407	0.00266	0.0046543	0.0262918	0.175896	1
INOSINE	A	58-63-9	INOSINE	HMDB0000195	C00294	2.59791e+06	1.44808e+07	7.44463e+06	3.33325e+07	2.6464e+06	2.62541e+07	2.76251e+06	5.79187e+06	3.26087e+06	1.17126e+06	1.84794e+06	4.93694e+06	229381	1.61402e+07	6.18884e+06	2.14249e+06	5.57678e+06	574852	907154	3.38993e+06	1.21004e+07	9.51733e+06	5.08577e+06	2.51824e+06	0.269173	0.251131	-0.132331	0.578107	0.4838	0.218	0.584	0.586	0.261	0.258629	0.302473	0.760901	0.37952
ALPHA-HYDROXYISOBUTYRATE	A	594-61-6		HMDB0000729		1.85121e+08	1.47302e+08	3.26822e+08	2.25509e+08	1.16138e+08	1.68534e+08	2.98229e+08	1.49361e+08	1.17201e+08	2.65033e+08	2.25859e+08	3.02253e+08	2.59603e+08	2.22867e+08	2.26276e+08	2.80062e+08	1.91267e+08	1.59011e+08	2.25526e+08	3.2097e+08	2.00178e+08	1.83331e+08	2.50315e+08	2.35367e+08	-0.303759	0.192914	0.130827	0.582473	0.527	0.492	0.281	0.269	0.62	0.196418	0.316153	0.765022	0.630521
GUANOSINE	A	118-00-3	GUANOSINE	HMDB0000133	C00387	222362	76294.5	113557	539262	34646.5	962797	509556	403478	0	60861.2	778397	3.03937e+06	0	587205	190008	1.89037e+06	1.50201e+06	200457	595186	0	197225	468958	775974	837605	0.0271085	0.909676	0.128012	0.590683	0.7092	0.288	0.562	0.772	0.485	0.276828	0.442128	0.220724	0.92257
HYPOXANTHINE	A	68-94-0	HYPOXANTHINE	HMDB0000157	C00262	1.42524e+07	2.43125e+07	7.72112e+06	4.71071e+07	3.91828e+06	1.0293e+07	6.71737e+06	7.45407e+06	7.32984e+06	9.53347e+06	6.58036e+06	2.25962e+07	5.77172e+06	5.11275e+06	1.28406e+07	8.53344e+06	1.28025e+07	4.65882e+06	6.833e+06	3.22435e+06	1.94623e+07	7.94857e+06	1.04058e+07	7.21041e+06	-0.133835	0.573756	0.12782	0.591246	0.3251	0.0783	0.8071	0.4854	0.3463	0.263258	0.72503	0.211021	0.364672
CYTIDINE MONOPHOSPHATE	A	63-37-6		HMDB0000095	C00055	77630	52506.7	110246	159202	0	378729	115113	0	0	201779	373558	694453	0	334746	511526	760691	492851	138868	32902.7	240911	79917.1	123460	352677	333245	-0.089812	0.706507	0.126039	0.596467	0.2181	0.13	0.196	0.322	0.318	0.0383769	0.252582	0.620654	0.906466
4-Hydroxy-3-methylbenzoic acid	B	499-76-3		HMDB0004815	C14103	1.67106e+06	1.47734e+06	2.88625e+06	1.09319e+06	4.68728e+06	1.50135e+06	1.85183e+06	2.67146e+06	3.92124e+06	1.2495e+06	2.33416e+06	694849	3.69407e+06	3.59501e+06	1.2808e+06	2.24136e+06	1.7479e+06	1.22668e+06	2.45413e+06	5.41201e+06	2.36302e+06	2.48647e+06	2.1414e+06	2.61642e+06	0.126316	0.595654	-0.124812	0.600074	0.9854	0.973	0.674	0.885	0.714	0.794475	0.895403	0.892263	0.601017
NORVALINE	LA	6600-40-4	L-2-AMINOPENTANOIC-ACID	HMDB0013716	C01799	2.44719e+08	2.45931e+08	3.79644e+08	3.41505e+08	2.35916e+08	2.50476e+08	3.32978e+08	3.03778e+08	2.4981e+08	3.80647e+08	4.56324e+08	4.63236e+08	3.76812e+08	3.80911e+08	2.7962e+08	3.84714e+08	3.70829e+08	3.39381e+08	3.76243e+08	3.93909e+08	2.89543e+08	2.8426e+08	3.89592e+08	3.73015e+08	-0.245113	0.297601	0.118797	0.617892	0.02167	0.0558	0.0369	0.0582	0.1828	0.0348969	0.00382016	0.89388	0.585321
HYDROXYPYRUVATE	A	1113-60-6	OH-PYR	HMDB0001352	C00168	7.84938e+06	8.87036e+06	1.18151e+07	8.24435e+06	9.95149e+06	8.85286e+06	9.09689e+06	1.28495e+07	9.6917e+06	8.05819e+06	5.13976e+06	5.28759e+06	9.48447e+06	6.72552e+06	1.41048e+07	5.5565e+06	5.33133e+06	6.91959e+06	6.19924e+06	6.7852e+06	9.34613e+06	1.01227e+07	8.13339e+06	6.15837e+06	0.117293	0.622379	-0.117293	0.622379	0.1258	0.3266	0.8221	0.1282	0.0431	0.480573	0.00294629	0.51974	0.214563
GLYCINE	A	56-40-6	GLY	HMDB0000123	C00037	4.20159e+07	2.69492e+07	3.69202e+07	3.47996e+07	2.70146e+07	3.0218e+07	29363699	2.86985e+07	2.36328e+07	2.62268e+07	3.095e+07	2.72608e+07	1.75642e+07	2.15635e+07	1.79932e+07	1.88304e+07	2.53009e+07	1.55266e+07	2.33512e+07	1.56798e+07	3.35399e+07	2.79783e+07	2.35931e+07	1.97378e+07	0.0691729	0.771985	0.117293	0.622379	0.008129	0.00468	0.2695	0.45102	0.01509	0.0218635	0.0157906	0.162259	0.235146
2-AMINOISOBUTYRATE	A	62-57-7	CPD-17880	HMDB0001906	C03665	5.13832e+06	7.06649e+06	9.45379e+06	6.26516e+06	6.75863e+06	2.39924e+06	6.69971e+06	6.64722e+06	3.55617e+06	7.08676e+06	7.10911e+06	7.67008e+06	5.31846e+06	9.89259e+06	4.72434e+06	7.22064e+06	6.96302e+06	5.72968e+06	6.39044e+06	8.14087e+06	6.93648e+06	4.82558e+06	6.96689e+06	6.88893e+06	0.115789	0.626879	-0.115789	0.626879	0.3194	0.5768	0.5132	0.0603	0.6198	0.977461	0.0935956	0.135761	0.933251
PYROCATECHOL	B	120-80-9	CATECHOL	HMDB0000957	C00090	777028	1.8418e+06	3.58338e+06	1.49161e+06	1.60929e+06	408029	2.74652e+06	1.08502e+06	2.09756e+06	0	0	0	0	0	0	0	0	0	0	0	1.86062e+06	1.58428e+06	0	0	0.304519	0.191748	-0.115223	0.628576	0.000985	0.00295	0.01334	0.03323	0.02188	0.0162193	0.0556196	0.704157	1
Tricarballylic acid	A	99-14-9	CPD-3571	HMDB0031193	C19806	748880	1.37322e+06	2.39864e+06	1.79184e+06	566580	744613	1.55345e+06	839937	487950	3.41615e+06	4.76411e+06	3.51601e+06	2.47782e+06	3.22664e+06	2.54754e+06	3.60319e+06	2.45989e+06	2.08927e+06	3.41108e+06	4.55817e+06	1.37583e+06	906486	3.32471e+06	3.22432e+06	-0.330827	0.154236	0.114286	0.631392	0.000562	0.01668	0.00748	0.00257	0.02312	0.00293321	0.00343235	0.312379	0.857816
VALINE	LA	72-18-4	VAL	HMDB0000883	C00183	2.44175e+08	2.47678e+08	3.75941e+08	3.46987e+08	2.38453e+08	2.51033e+08	3.31675e+08	3.03235e+08	2.49733e+08	3.81188e+08	4.58143e+08	4.63325e+08	3.77656e+08	3.83416e+08	2.86697e+08	3.84391e+08	3.72723e+08	3.40665e+08	3.76738e+08	3.93691e+08	2.90647e+08	2.83919e+08	3.91738e+08	3.73642e+08	-0.288722	0.216993	0.114286	0.631392	0.01687	0.0514	0.03	0.0483	0.1782	0.0304372	0.00322382	0.863342	0.540298
INDOLE-3-ACETATE	B	87-51-4	INDOLE_ACETATE_AUXIN	HMDB0000197	C00954	757904	1.7811e+06	3.42168e+06	2.09668e+06	3.99367e+06	1.05235e+06	1.86827e+06	2.55277e+06	3.92484e+06	765598	1.72637e+06	617363	3.0426e+06	4.16574e+06	2.58131e+06	1.11526e+06	543032	628896	1.11647e+06	5.22212e+06	2.41021e+06	2.34956e+06	2.14983e+06	1.72515e+06	0.154887	0.514383	-0.112782	0.635917	0.9582	0.703	0.999	0.793	0.538	0.756233	0.599054	0.944995	0.684137
3-Methyl-2-oxobutyrate	B	3715-29-5	2-KETO-ISOVALERATE	HMDB0000019	C00141	3.72132e+07	3.21912e+07	5.5901e+07	4.35902e+07	3.28596e+07	3.93444e+07	5.09642e+07	7.83631e+07	4.94513e+07	2.963e+07	5.16095e+07	1.00847e+08	6.45951e+07	4.62827e+07	3.77349e+07	6.65003e+07	5.35587e+07	7.44499e+07	6.77743e+07	5.44565e+07	4.03511e+07	5.45307e+07	5.51166e+07	6.33479e+07	0.00902256	0.969885	0.112782	0.635917	0.3702	0.111	0.807	0.894	0.215	0.254239	0.342148	0.153666	0.510979
TRYPTOPHAN	A	73-22-3	TRP	HMDB0000929	C00078	1.36036e+08	1.22186e+08	2.02796e+08	1.64195e+08	1.18197e+08	1.10983e+08	1.48034e+08	2.05209e+08	1.57744e+08	1.12779e+08	1.7985e+08	1.80129e+08	1.59369e+08	1.52506e+08	1.19914e+08	1.76984e+08	1.26852e+08	1.12055e+08	1.48108e+08	1.84953e+08	1.48682e+08	1.55492e+08	1.50758e+08	1.4979e+08	-0.0285714	0.904822	0.111278	0.640455	0.9985	0.881	0.989	0.787	0.939	0.916707	0.813659	0.790546	0.958719
TYROSINE	A	60-18-4	TYR	HMDB0000158	C00082	4.68685e+07	6.88862e+07	5.99873e+07	5.54824e+07	7.24167e+07	3.37016e+07	5.60304e+07	4.56011e+07	4.04742e+07	5.66859e+07	1.14163e+08	8.93165e+07	6.61958e+07	4.45386e+07	4.40795e+07	5.84734e+07	6.55027e+07	6.79411e+07	6.19453e+07	7.31105e+07	6.07282e+07	4.39518e+07	6.91632e+07	6.53946e+07	-0.180451	0.446465	0.109774	0.645005	0.2699	0.9648	0.2617	0.0617	0.5783	0.537697	0.00368401	0.0397772	0.756806
THYMINE	C	65-71-4	THYMINE	HMDB0000262	C00178	5.16763e+06	5.1185e+06	4.92584e+06	4.71847e+06	5.2173e+06	6.04198e+06	4.88142e+06	5.4127e+06	5.34118e+06	4.08383e+06	6.20351e+06	4.21888e+06	4.3993e+06	4.11384e+06	7.55555e+06	4.49941e+06	4.80678e+06	4.63263e+06	5.74585e+06	4.6909e+06	5.02955e+06	5.41932e+06	5.09582e+06	4.87512e+06	-0.0451128	0.850206	0.106767	0.654142	0.9228	0.882	0.985	0.463	0.594	0.916058	0.141694	0.139952	0.754655
N-ACETYLPHENYLALANINE	A	2018-61-3	CPD-439	HMDB0000512	C03519	2.06438e+07	3.06014e+07	5.81562e+07	4.69384e+07	1.2031e+07	7.12733e+06	2.1174e+07	1.17162e+07	9.74e+06	4.62775e+06	7.50299e+06	6.09234e+06	4.13143e+06	5.29082e+06	9.78157e+06	5.66214e+06	6.0278e+06	3.42297e+06	5.17406e+06	4.54253e+06	3.36742e+07	1.24394e+07	6.23782e+06	4.9659e+06	0.21203	0.369486	0.103759	0.663326	0.001922	0.000404	0.071618	0.753234	0.057218	0.0308674	0.0908172	0.0698972	0.250502
5-Phenylvaleric acid	LA	2270-20-4	CPD-14368	HMDB0002043		2.08017e+06	2.88759e+06	1.65465e+06	1.49535e+06	1.21452e+06	1.60116e+06	1.50397e+06	1.83099e+06	2.04405e+06	2.2938e+06	2.08043e+06	2.04056e+06	1.871e+06	1.31107e+06	1.62503e+06	1.74303e+06	1.81616e+06	1.40828e+06	1.75767e+06	1.88311e+06	1.86646e+06	1.74504e+06	1.87032e+06	1.72165e+06	-0.545865	0.0127836	0.102256	0.667935	0.9639	0.748	0.708	0.763	0.644	0.990256	0.873183	0.736613	0.420172
QUINOLINATE	C	89-00-9	QUINOLINATE	HMDB0000232	C03722	145323	260638	247458	28836.2	475714	263839	450257	570353	1.36063e+06	1.3135e+06	726302	618580	790373	193555	856238	946107	1.20584e+06	1.57721e+06	1.16225e+06	1.55786e+06	231594	661269	749758	1.28985e+06	-0.288722	0.216993	-0.102256	0.667935	0.002796	0.0036	0.92929	0.65201	0.00186	0.0167305	0.0419355	0.101564	0.022854
GAMMA-AMINOBUTYRATE	A	56-12-2	4-AMINO-BUTYRATE	HMDB0000112	C00334	3.17991e+06	3.54204e+06	3.38112e+06	4.86318e+06	4.06645e+06	4.39824e+06	4.28381e+06	3.76427e+06	3.54087e+06	5.0527e+06	5.03336e+06	5.26335e+06	5.26123e+06	4.20524e+06	4.11765e+06	5.33948e+06	5.10565e+06	4.97334e+06	4.56761e+06	4.11131e+06	3.80654e+06	3.9968e+06	4.82225e+06	4.81948e+06	-0.35188	0.128142	0.0992481	0.677189	0.02425	0.0249	0.0742	0.1512	0.1025	0.0201259	0.0307302	0.638266	0.992969
CITRULLINE	A	372-75-8	L-CITRULLINE	HMDB0000904	C00327	6.28239e+07	5.11511e+07	7.43898e+07	5.93694e+07	6.27411e+07	4.83445e+07	7.92644e+07	9.9967e+07	5.67303e+07	7.29251e+07	8.12393e+07	6.21844e+07	6.47587e+07	6.34089e+07	6.03077e+07	7.68071e+07	7.84712e+07	5.94582e+07	6.03019e+07	6.17577e+07	6.20951e+07	7.10765e+07	6.74707e+07	6.73592e+07	-0.0977444	0.681832	0.0962406	0.686487	0.8793	0.418	0.902	0.512	0.926	0.305835	0.751463	0.443574	0.983553
BUTANOATE	LA	107-92-6	BUTYRIC_ACID	HMDB0000039	C00246	1.38242e+07	2.99471e+07	2.16546e+07	1.63861e+07	1.76565e+07	1.054e+07	1.4291e+07	7.06232e+06	1.88325e+07	1.57264e+07	1.08042e+07	1.23384e+07	1.28941e+07	1.59611e+07	1.84484e+07	8.94171e+06	1.19744e+07	6.44037e+06	5.95904e+06	1.76467e+07	1.98937e+07	1.26814e+07	1.43621e+07	1.01924e+07	0.0225564	0.924798	0.0962406	0.686487	0.06568	0.0202	0.9983	0.4919	0.0692	0.083511	0.474669	0.105837	0.106093
Dimethylmalonic acid	A	595-46-0		HMDB0002001		1.1451e+07	8.546e+06	5.0489e+06	6.61918e+06	5.98129e+06	7.23601e+06	5.98837e+06	8.00019e+06	8.39659e+06	9.86654e+06	7.26919e+06	5.69222e+06	6.08732e+06	3.85336e+06	7.54495e+06	6.90858e+06	5.03468e+06	4.89557e+06	6.78256e+06	5.37457e+06	7.52928e+06	7.40529e+06	6.71893e+06	5.79919e+06	-0.303759	0.192914	-0.0947368	0.691153	0.6129	0.404	0.885	0.537	0.226	0.569886	0.0497045	0.930379	0.379748
L-Methionine sulfoxide	D	3226-65-1		HMDB0002005	C02989	1.62132e+06	4.05938e+06	6.69663e+06	5.53979e+06	3.23043e+06	1.21088e+06	3.43433e+06	3.16506e+06	1.36786e+06	1.30362e+06	1.89227e+06	1.84857e+06	1.8408e+06	2.33809e+06	1.05132e+06	1.31192e+06	1.31949e+06	1.63533e+06	1.66214e+06	2.67983e+06	4.22951e+06	2.29453e+06	1.71244e+06	1.72174e+06	0.263158	0.262287	-0.0947368	0.691153	0.02019	0.0039	0.1381	0.781	0.1785	0.0449766	0.361202	0.129414	0.976538
CREATINE	A	57-00-1	CREATINE	HMDB0000064	C00300	3.13936e+07	5.23617e+07	7.39306e+07	8.9821e+07	7.20278e+07	4.72748e+07	6.89283e+07	6.46532e+07	5.03863e+07	3.87246e+07	4.30813e+07	5.50265e+07	5.66614e+07	4.69776e+07	1.24537e+08	4.42149e+07	6.24218e+07	6.34442e+07	4.29029e+07	5.06085e+07	6.3907e+07	5.78107e+07	6.08347e+07	5.27185e+07	0.171429	0.469886	0.0947368	0.691153	0.948	0.625	0.839	0.918	0.537	0.860977	0.47822	0.636143	0.576461
Thiolactic acid	A	79-42-5		HMDB0031520		2.06487e+07	2.61048e+07	2.53152e+07	2.32596e+07	2.71322e+07	2.42096e+07	2.34818e+07	2.05637e+07	2.55749e+07	2.19236e+07	2.25261e+07	2.01221e+07	2.5354e+07	2.7931e+07	2.86768e+07	2.20605e+07	2.23877e+07	2.19186e+07	2.22153e+07	2.46413e+07	2.44921e+07	2.34575e+07	2.44223e+07	2.26447e+07	0.0541353	0.820675	0.0947368	0.691153	0.7687	0.555	0.561	0.791	0.327	0.971076	0.480675	0.539183	0.302065
2,3-Dihydroxyisovalerate	A	1756-18-9		HMDB0012141	C04272	1.09535e+06	3.60554e+06	7.20431e+06	4.77176e+06	5.15101e+06	0	2.2747e+06	547783	1.54035e+06	1.25121e+06	0	0	824879	369994	2.21392e+06	0	0	0	0	1.32204e+06	4.36559e+06	1.09071e+06	776666	264409	0.1475	0.53488	-0.0906508	0.703884	0.001426	0.000273	0.144734	0.447133	0.038007	0.00534708	0.167798	0.031468	0.288543
GLUCURONATE	A	207300-70-7		HMDB0000127	C00191	2.63672e+07	2.85625e+07	2.91009e+07	2.71904e+07	3.99633e+07	3.4697e+07	3.74814e+07	2.95418e+07	4.11507e+07	3.68757e+07	3.22325e+07	2.38268e+07	3.64485e+07	1.72257e+07	2.65866e+07	2.93129e+07	3.87323e+07	3.1143e+07	3.50268e+07	2.4987e+07	3.02369e+07	3.57177e+07	2.8866e+07	3.18404e+07	-0.204511	0.38709	-0.0902256	0.705213	0.544	0.698	0.342	0.172	0.853	0.748499	0.295905	0.165325	0.485543
3-Phenyllactic acid	C	20312-36-1		HMDB0000748	C05607	1.31699e+06	2.05088e+06	3.55444e+06	2.52691e+06	2.15215e+06	1.64354e+06	2.35295e+06	2.60934e+06	2.28062e+06	2.19651e+06	2.3989e+06	1.85237e+06	1.2446e+06	1.70795e+06	2.8377e+06	1.84062e+06	1.88386e+06	2.0004e+06	1.86685e+06	1.42958e+06	2.32027e+06	2.22161e+06	2.03967e+06	1.80426e+06	0.0330827	0.889876	0.0857143	0.719366	0.6587	0.362	0.836	0.635	0.271	0.516606	0.0890263	0.833453	0.40196
7-Methylguanine	D	578-76-7	CPD0-2377	HMDB0000897	C02242	1.67276e+06	2.00768e+06	906132	1.13833e+06	1.80369e+06	434298	1.55229e+06	1.43414e+06	1.89301e+06	2.2945e+06	1.50346e+06	1.63582e+06	384238	1.50472e+06	1.5876e+06	1.71994e+06	2.23423e+06	1.65093e+06	1.38365e+06	1.51888e+06	1.50572e+06	1.32843e+06	1.48506e+06	1.70152e+06	-0.0315789	0.894854	-0.0827068	0.728851	0.8787	0.975	0.897	0.49	0.431	0.952249	0.282902	0.63963	0.49937
Mesaconic acid	D	498-24-8	MESACONATE	HMDB0000749	C01732	1.52146e+06	1.05873e+06	2.34417e+06	1.20509e+06	0	0	814213	457537	0	1.57409e+06	2.09364e+06	0	1.85241e+06	0	0	1.37087e+06	181878	1.41337e+06	0	1.11666e+06	1.22589e+06	317937	920024	816556	0.0967966	0.684765	0.0798956	0.737751	0.5891	0.312	0.834	0.205	0.927	0.606937	0.235009	0.0907778	0.851061
2-Propylpentanoic acid	LA	1069-66-5		HMDB0001877	C07185	1.08414e+07	1.40766e+07	1.48941e+07	1.29716e+07	1.203e+07	1.13726e+07	1.08555e+07	1.23303e+07	1.38143e+07	1.73458e+07	1.25958e+07	1.40332e+07	1.3469e+07	1.36348e+07	1.34587e+07	1.14428e+07	1.41132e+07	1.43127e+07	1.4549e+07	1.46368e+07	1.29628e+07	1.20932e+07	1.40895e+07	1.38109e+07	-0.112782	0.635917	-0.0781955	0.743149	0.3286	0.585	0.241	0.118	0.494	0.285475	0.0941098	0.411268	0.770102
Dehydroascorbic acid	B	490-83-5		HMDB0001264	C05422	1.82184e+06	1.88999e+06	2.17248e+06	1.88188e+06	1.96053e+06	2.19304e+06	3.21428e+06	2.19015e+06	1.10575e+06	1.61524e+06	3.86307e+06	892882	1.65842e+06	792109	5.68379e+06	2.40784e+06	1.4475e+06	1.42698e+06	1.57525e+06	1.59577e+06	1.94535e+06	2.1758e+06	2.41759e+06	1.69067e+06	0.0075188	0.974903	-0.0781955	0.743149	0.8827	0.816	0.477	0.858	0.48	0.57899	0.297414	0.631489	0.40979
6-Oxo-2-piperidinecarboxylic acid	LA	3770-22-7		HMDB0061705		1.40943e+06	3.57497e+06	2.48095e+06	0	3.80949e+06	1.92203e+06	3.00826e+06	2.61924e+06	1.37372e+06	3.28503e+06	3.87189e+06	3.40243e+06	3.15204e+06	2.75238e+06	3.04944e+06	2.99441e+06	2.36798e+06	3.11684e+06	3.51292e+06	2.9636e+06	2.25497e+06	2.23081e+06	3.2522e+06	2.99115e+06	-0.378947	0.0994129	0.0736842	0.757529	0.3247	0.252	0.177	0.281	0.531	0.234592	0.0864178	0.978463	0.30043
Thiocyanate	A	540-72-7		HMDB0001453	C01755	2.96736e+08	1.88858e+08	2.6745e+08	2.82396e+08	2.79604e+08	1.59255e+08	3.95623e+08	2.57467e+08	2.5039e+08	3.57427e+08	2.90493e+08	2.28373e+08	2.22443e+08	3.0199e+08	1.47385e+08	3.2277e+08	3.38328e+08	2.6929e+08	3.09593e+08	1.91359e+08	2.63009e+08	2.65684e+08	2.58018e+08	2.86268e+08	0.0902256	0.705213	-0.0721805	0.762339	0.9712	0.878	0.733	0.951	0.561	0.897128	0.7051	0.957104	0.507563
DIHYDROXYACETONE PHOSPHATE	B	102783-56-2		HMDB0001473	C00111	834788	1.39888e+06	386207	1.36627e+06	28396.7	1.52693e+06	1.06723e+06	73879.8	53569.2	661728	1.13028e+06	573220	68441.7	204130	621602	1.58505e+06	945021	587607	172011	93835.5	802908	680403	543234	676705	0.0766917	0.747933	-0.0721805	0.762339	0.9647	0.609	0.599	0.969	0.976	0.403421	0.993649	0.790834	0.666651
THYMIDINE	A	50-89-5	THYMIDINE	HMDB0000273	C00214	1.51526e+06	1.77679e+06	1.85582e+06	2.75156e+06	2.92521e+06	2.67911e+06	1.47569e+06	3.69686e+06	2.68516e+06	1.95496e+06	3.19642e+06	2.42408e+06	1.54114e+06	2.31187e+06	7.02715e+06	1.0595e+06	2.13901e+06	1.98703e+06	3.9955e+06	2.19174e+06	2.16493e+06	2.63421e+06	3.07594e+06	2.27456e+06	-0.166917	0.481825	0.0646617	0.786515	0.8134	0.521	0.36	0.913	0.642	0.333763	0.609023	0.389233	0.445767
1,5-Anhydro-D-sorbitol	A	154-58-5	15-ANHYDRO-D-GLUCITOL	HMDB0002712	C07326	1.59879e+08	1.20424e+08	1.89758e+08	1.68372e+08	1.16072e+08	1.48971e+08	2.04871e+08	1.20953e+08	2.09409e+08	4.43999e+08	2.42476e+08	2.28781e+08	5.354e+07	1.76441e+08	2.41579e+08	4.85348e+08	6.86569e+07	3.00982e+08	2.26993e+08	4.63008e+08	1.50901e+08	1.71051e+08	2.31136e+08	3.08998e+08	-0.0676692	0.776821	-0.0616541	0.796239	0.2752	0.2045	0.7905	0.4184	0.0958	0.187115	0.151051	0.44514	0.410156
HOMOSERINE	B	672-15-1	HOMO-SER	HMDB0000719	C00263	3.04735e+06	0	0	0	1.8518e+06	0	4.10593e+06	0	734346	0	0	0	0	0	2.05043e+06	2.26589e+06	1.40033e+06	0	2.35005e+06	2.05703e+06	979831	1.21007e+06	341739	1.61466e+06	-0.0213986	0.928648	-0.0609038	0.79867	0.6049	0.982	0.235	0.742	0.299	0.373934	0.696004	0.842751	0.0446457
N-ACETYLGLYCINE	A	543-24-8		HMDB0000532		1.76318e+07	1.76338e+07	3.71148e+07	1.46258e+07	1.71881e+07	1.37397e+07	2.10421e+07	1.93535e+07	1.70272e+07	1.96611e+07	1.79589e+07	1.89576e+07	1.17186e+07	2.54893e+07	2.9326e+07	1.70509e+07	1.5814e+07	1.04194e+07	1.58866e+07	1.85297e+07	2.08389e+07	1.77906e+07	2.05186e+07	1.55401e+07	-0.112782	0.635917	0.0601504	0.801113	0.639	0.467	0.502	0.743	0.248	0.946396	0.316266	0.550415	0.1361
D-Sedoheptulose	D	470-46-2		HMDB0003219	C08355	1.20836e+06	2.34222e+06	370597	473494	1.78099e+06	263366	225785	4.52458e+06	547547	948714	1.55325e+06	1.98928e+06	1.47004e+06	962922	2.09614e+06	1.77311e+06	2.15788e+06	975351	305229	2.31946e+06	1.23513e+06	1.39032e+06	1.50339e+06	1.50621e+06	-0.0796992	0.738374	-0.0601504	0.801113	0.9948	0.725	0.848	0.966	0.857	0.525156	0.912348	0.882744	0.994642
N-Acetyl-L-glutamine	A	2490-97-3		HMDB0006029	D07063	3.01032e+07	2.71361e+07	2.79578e+07	3.14334e+07	1.75352e+07	2.1896e+07	3.05377e+07	1.33215e+07	1.57721e+07	9.08723e+06	1.70146e+07	1.09504e+07	1.26692e+07	1.36043e+07	1.40417e+07	1.30856e+07	1.07466e+07	1.31089e+07	8.21693e+06	1.40379e+07	2.68331e+07	2.03818e+07	1.28946e+07	1.18392e+07	0.33985	0.142637	0.0571429	0.81088	0.000707	0.000473	0.026099	0.257317	0.014578	0.000372847	0.109025	0.182821	0.514683
Leucine	A	61-90-5	LEU	HMDB0000687	C00123	3.60145e+08	3.88692e+08	5.86594e+08	5.69085e+08	2.83231e+08	3.49916e+08	4.94437e+08	4.55833e+08	3.4552e+08	3.97849e+08	4.28274e+08	4.76465e+08	3.85084e+08	4.37723e+08	3.44469e+08	4.38747e+08	3.54876e+08	2.72518e+08	3.12947e+08	4.35456e+08	4.37549e+08	4.11426e+08	4.11644e+08	3.62909e+08	0.0300752	0.899837	-0.0571429	0.81088	0.749	0.428	0.873	0.9	0.285	0.697567	0.363305	0.73955	0.212089
Ethylsulfuric acid	B	546-74-7		HMDB0031233		1.26173e+06	1.00106e+06	958287	856058	1.43691e+06	3.98097e+06	1.59777e+06	523252	1.57882e+06	1.72059e+06	763335	720685	812824	1.16826e+06	1.93762e+06	318461	1.80922e+06	655871	773690	1.39552e+06	1.10281e+06	1.9202e+06	1.18722e+06	990553	-0.221053	0.348974	-0.0526316	0.825581	0.4587	0.647	0.811	0.107	0.439	0.749586	0.23234	0.346496	0.576697
D-MANNOSAMINE	A	5505-63-5			C03570	6.30269e+06	6.62233e+06	9.29274e+06	7.21365e+06	7.56221e+06	9.47698e+06	6.2562e+06	6.30713e+06	8.14456e+06	5.96208e+06	3.08377e+06	7.25973e+06	7.572e+06	1.24186e+07	4.92897e+06	5.47643e+06	7.31738e+06	4.67852e+06	3.8787e+06	5.54644e+06	7.39872e+06	7.54622e+06	6.87085e+06	5.3795e+06	0.189474	0.423665	0.0526316	0.825581	0.5364	0.507	0.903	0.465	0.157	0.73434	0.0551041	0.875129	0.3529
Arginine	A	1119-34-2		HMDB0000517	C00062	3.4368e+07	2.68432e+07	3.04727e+07	5.48614e+07	3.38633e+07	3.93831e+07	5.41148e+07	3.54816e+07	3.31363e+07	3.56118e+07	3.02036e+07	4.71506e+07	3.30936e+07	2.80135e+07	5.09784e+07	3.56089e+07	3.63519e+07	3.89658e+07	2.82377e+07	3.54701e+07	3.60817e+07	4.0529e+07	3.75086e+07	3.49269e+07	-0.103759	0.663326	-0.0526316	0.825581	0.9078	0.798	0.913	0.45	0.588	0.820771	0.263205	0.540505	0.583114
Allantoic acid	D	99-16-1	ALLANTOATE	HMDB0001209	C00499	702956	89499.5	145706	301028	1.03328e+06	544308	878785	1.21327e+06	659368	846676	876947	795848	1.19419e+06	620260	740617	514631	628030	388371	1.17682e+06	722349	454494	823933	845756	686040	-0.584962	0.00674477	0.0511278	0.830495	0.2961	0.0836	0.266	0.4373	0.8979	0.062982	0.513118	0.170229	0.313897
HIPPURATE	A	495-69-2	CPD-425	HMDB0000714	C01586	1.73664e+07	1.52647e+07	4.29184e+07	2.24169e+07	4.46014e+07	1.74713e+07	3.65743e+07	9.52994e+06	5.82629e+07	1.78282e+06	2.0766e+06	698262	1.06605e+06	1.56332e+06	2.05932e+06	928565	2.79186e+06	76097.8	706560	1.60279e+06	2.85136e+07	3.04596e+07	1.54106e+06	1.22117e+06	0.184962	0.434986	-0.0511278	0.830495	0.001888	0.0141	0.02	0.013	0.0278	0.0130517	0.0742453	0.875212	0.527824
Isoxanthopterin	B	529-69-1	2-AMINO-47-DIHYDROXYPTERIDINE	HMDB0000704	C03975	917686	1.07761e+06	857890	1.04332e+06	1.15175e+06	832254	739992	1.16337e+06	894707	981980	1.31837e+06	1.04845e+06	864290	761424	623137	721371	1.17648e+06	1.08972e+06	584509	878671	1.00965e+06	907581	932943	890150	0.0105263	0.964869	0.0511278	0.830495	0.9142	0.443	0.969	0.786	0.627	0.537683	0.90988	0.343143	0.779148
INDOLE-3-PYRUVATE	B	392-12-1		HMDB0060484	C00331	447642	1.34472e+06	1.26317e+07	2.51254e+06	8.19127e+06	1.31864e+06	1.14672e+06	0	4.43773e+06	718779	7.64028e+06	0	1.109e+06	4.35868e+06	600393	473256	0	0	23084.5	8.91038e+06	5.02558e+06	1.72577e+06	2.40452e+06	1.88134e+06	0.160756	0.498371	-0.0505664	0.83233	0.6609	0.203	0.803	0.578	0.595	0.321895	0.944666	0.27269	0.807513
Saccharic acid 1,4-lactone	A	389-36-6		HMDB0029881	C00818	5.4135e+07	4.69321e+07	4.91424e+07	5.20685e+07	4.4877e+07	4.60246e+07	6.06608e+07	4.42629e+07	3.73333e+07	5.23543e+07	9.28888e+07	2.99079e+07	4.76332e+07	3.5634e+07	9.49982e+07	7.23322e+07	3.8062e+07	4.16592e+07	3.8931e+07	6.29253e+07	4.9431e+07	4.70704e+07	5.89027e+07	5.07819e+07	-0.0827068	0.728851	-0.0481203	0.840339	0.8629	0.745	0.378	0.587	0.87	0.452924	0.695301	0.631393	0.583557
ORNITHINE	A	3184-13-2	L-ORNITHINE	HMDB0000214	C00077	9.30303e+06	1.39622e+07	2.02232e+07	1.76761e+07	9.52942e+06	1.03474e+07	1.40034e+07	1.43975e+07	5.98254e+06	1.00182e+07	9.29253e+06	1.07131e+07	9.67706e+06	8.63294e+06	1.07976e+07	8.31604e+06	9.1728e+06	8.47381e+06	6.9033e+06	9.22252e+06	1.41388e+07	1.11827e+07	9.85525e+06	8.41769e+06	-0.0631579	0.791373	-0.0481203	0.840339	0.08874	0.0268	0.4417	0.8202	0.0941	0.119623	0.25411	0.357635	0.0248573
O-PHOSPHOETHANOLAMINE	A	1071-23-4	PHOSPHORYL-ETHANOLAMINE	HMDB0000224	C00346	3.09087e+06	2.33609e+06	3.16142e+06	4.72534e+06	1.95909e+06	9.92608e+06	5.01023e+06	2.02339e+06	1.2154e+06	6.5943e+06	5.69423e+06	4.02446e+06	2.48805e+06	5.28945e+06	5.46687e+06	6.14835e+06	4.84284e+06	4.07117e+06	1.50139e+06	2.08884e+06	3.05456e+06	4.54378e+06	4.92623e+06	3.73052e+06	-0.0526316	0.825581	0.0481203	0.840339	0.6841	0.309	0.359	0.679	0.723	0.0406713	0.694712	0.510693	0.27014
AZELATE	A	123-99-9	CPD0-1265	HMDB0000784	C08261	5.26893e+06	5.81198e+06	1.0559e+07	6.20071e+06	6.91447e+06	8.08847e+06	5.14694e+06	5.14707e+06	4.26626e+06	5.12774e+06	5.21112e+06	4.62739e+06	6.70779e+06	5.7299e+06	9.35614e+06	4.98661e+06	4.0125e+06	4.3353e+06	5.49156e+06	5.00745e+06	6.95102e+06	5.66219e+06	6.12668e+06	4.76668e+06	0.13985	0.556494	0.043609	0.855148	0.3587	0.168	0.738	0.774	0.139	0.493322	0.295331	0.352667	0.130461
Valeric acid	A	109-52-4	VALERATE	HMDB0000892	C00803	9.01543e+06	1.13109e+07	1.45265e+07	1.26354e+07	9.88977e+06	1.13129e+07	1.05882e+07	1.61182e+07	1.77457e+07	1.36498e+07	1.19651e+07	1.4683e+07	1.05745e+07	1.42551e+07	1.47337e+07	1.18214e+07	1.22158e+07	9.17295e+06	1.06148e+07	1.7339e+07	1.14756e+07	1.39413e+07	1.33102e+07	1.22328e+07	-0.183459	0.438795	-0.0421053	0.860095	0.6528	0.307	0.58	0.359	0.689	0.150558	0.463689	0.237214	0.479821
Mannose	A	3458-28-4	CPD-15373	HMDB0000169	C00159	1.52122e+07	0	1.67605e+07	1.56416e+07	1.53869e+07	3.38914e+06	9.58433e+06	1.70258e+07	1.3347e+07	1.23755e+07	1.02855e+07	1.03631e+07	9.75889e+06	9.10939e+06	1.46205e+07	7.33754e+06	8.73499e+06	7.65248e+06	2.39343e+07	1.25891e+07	1.26002e+07	1.08366e+07	1.10855e+07	1.20497e+07	-0.0120301	0.959853	0.0421053	0.860095	0.9884	0.715	0.809	0.777	0.879	0.664485	0.78887	0.700681	0.778069
CREATININE	A	60-27-5	CREATININE	HMDB0000562	C00791	1.55655e+07	9.7458e+06	9.19869e+06	5.69377e+06	1.54305e+07	9.50791e+06	1.26519e+07	1.31073e+07	1.77919e+07	1.38817e+07	1.21142e+07	9.82086e+06	1.04527e+07	1.10563e+07	2.2715e+07	1.34992e+07	9.71534e+06	9.54874e+06	8.49713e+06	1.48366e+07	1.11269e+07	1.32647e+07	1.33401e+07	1.12194e+07	-0.189474	0.423665	0.0406015	0.865047	0.834	0.541	0.51	0.615	0.575	0.445621	0.352966	0.444622	0.407714
Cystine	A	56-89-3	CYSTINE	HMDB0000192	C00491	4.45074e+06	3.95958e+06	4.10439e+06	5.90742e+06	5.85595e+06	5.79566e+06	6.11739e+06	8.49074e+06	5.9296e+06	8.04236e+06	4.27885e+06	1.17675e+07	6.28417e+06	4.28529e+06	9.34534e+06	6.30629e+06	1.08516e+07	1.0653e+07	7.94373e+06	6.56096e+06	4.85561e+06	6.58335e+06	7.33391e+06	8.46313e+06	-0.323308	0.16439	-0.0345865	0.884902	0.1537	0.0514	0.5801	0.8066	0.1066	0.100076	0.173511	0.0524882	0.498657
TRANS-4-HYDROXY-L-PROLINE	B	51-35-4	4-HYDROXY-L-PROLINE	HMDB0000725	C01157	7.20101e+06	5.91607e+06	5.89503e+06	9.68712e+06	6.14427e+06	7.49617e+06	5.70749e+06	5.97559e+06	3.78693e+06	6.00712e+06	4.94264e+06	6.48424e+06	3.60128e+06	5.25128e+06	7.77195e+06	3.97759e+06	6.71845e+06	4.1985e+06	6.22409e+06	5.17082e+06	6.9687e+06	5.74155e+06	5.67642e+06	5.25789e+06	-0.0481203	0.840339	-0.0345865	0.884902	0.446	0.12	0.7	0.821	0.329	0.191609	0.610288	0.283197	0.61685
D-RIBOSE 5-PHOSPHATE	A	18265-46-8		HMDB0001548	C03736	1.98183e+06	944521	162539	1.20584e+06	79243.8	3.16235e+06	1.65053e+06	0	87006.4	3.15846e+06	805769	2.28343e+06	99590.9	348375	2.41574e+06	2.51782e+06	4.40264e+06	1.74447e+06	500017	256996	874794	1.22497e+06	1.51856e+06	1.88439e+06	-0.144361	0.543701	0.0330827	0.889876	0.8149	0.401	0.817	0.807	0.42	0.349608	0.559862	0.662824	0.689568
N-FORMYL-L-METHIONINE	A	4289-98-9	N-FORMYLMETHIONINE	HMDB0001015	C03145	4.23988e+06	4.80554e+06	6.83964e+06	6.08949e+06	6.79333e+06	5.23741e+06	4.80629e+06	4.8039e+06	3.36411e+06	3.29761e+06	3.40119e+06	2.92248e+06	2.6363e+06	5.29743e+06	8.09335e+06	2.59718e+06	2.54918e+06	1.52168e+06	2.21142e+06	2.98196e+06	5.75358e+06	4.55293e+06	4.27473e+06	2.37228e+06	0.215038	0.362574	0.0315789	0.894854	0.001931	0.000416	0.198355	0.568515	0.026462	0.195281	0.00196879	0.12896	0.0774262
S-ADENOSYLHOMOCYSTEINE	A	979-92-0	ADENOSYL-HOMO-CYS	HMDB0000939	C00021	0	1.54623e+06	485774	761976	0	0	0	27081.5	0	31603.5	0	805330	0	21843.9	463406	0	0	0	0	0	558797	6770.36	220364	0	-0.0441293	0.853438	0.0313997	0.895448	0.1799	0.0509	0.9319	0.2979	0.2316	0.289517	0.391002	0.126664	0.171836
mono-Methyl glutarate	A	1501-27-5		HMDB0000858		3.13214e+06	3.69316e+06	8.20107e+06	3.11376e+06	3.28364e+06	4.4341e+06	4.20306e+06	1.79468e+06	4.80173e+06	4.07142e+06	1.8875e+06	1.90424e+06	2.67795e+06	2.80978e+06	5.08964e+06	3.34731e+06	2.87707e+06	3.73135e+06	1.95182e+06	2.77372e+06	4.28475e+06	3.80839e+06	3.07342e+06	2.93626e+06	0.243609	0.300668	-0.0300752	0.899837	0.6002	0.245	0.5	0.671	0.415	0.281566	0.24622	0.718111	0.833492
Anserine	A	10030-52-1		HMDB0000194	C01262	753833	997483	1.73275e+06	688455	1.46036e+06	1.27425e+06	1.11673e+06	1.64001e+06	1.3089e+06	1.17513e+06	1.57136e+06	660384	576506	735719	2.94156e+06	446131	830259	739610	1.01253e+06	847903	1.12658e+06	1.33497e+06	1.27678e+06	775286	-0.075188	0.752727	-0.0300752	0.899837	0.5935	0.997	0.524	0.472	0.188	0.743396	0.00584678	0.431866	0.236106
Sucrose	A	57-50-1	SUCROSE	HMDB0000258	C00089	2.41999e+06	993128	2.96351e+06	1.06994e+06	1.02264e+06	4.45057e+06	77028	3.03949e+08	399535	4.35629e+06	5.33571e+06	1.19449e+06	1.79463e+06	5.56699e+06	1.5378e+07	1.07147e+06	866520	589773	1.25617e+06	1.20159e+06	1.69384e+06	7.72191e+07	5.60434e+06	997104	-0.0947368	0.691153	0.0285714	0.904822	0.4209	0.5902	0.6546	0.0885	0.5744	0.121765	0.387523	0.391322	0.0787211
ITACONATE	C	97-65-4	ITACONATE	HMDB0002092	C00490	2.56456e+06	6.25559e+06	1.11076e+07	7.19144e+06	4.1358e+06	2.22554e+06	3.20146e+06	2.58993e+06	3.27268e+06	8.35839e+06	1.87037e+07	3.93867e+06	3.44393e+06	2.74527e+06	4.71401e+06	8.72487e+06	5.23298e+06	3.39941e+06	6.43202e+06	8.16731e+06	6.25101e+06	2.8224e+06	6.98399e+06	6.39132e+06	-0.075188	0.752727	-0.0285714	0.904822	0.568	0.809	0.478	0.146	0.749	0.814815	0.0192763	0.077752	0.841331
Adenosine 5′-monophosphate	A	61-19-8	AMP	HMDB0000045	C00020	2.54242e+06	5.32185e+06	2.90012e+06	1.42116e+07	0	621940	4.76228e+06	22975.1	0	7.92111e+06	3.49801e+06	6.40757e+06	0	247572	3.552e+06	1.24446e+07	3.2275e+06	29017.6	0	18825	4.9952e+06	1.3518e+06	3.60438e+06	3.14398e+06	-0.0792458	0.739813	0.0279247	0.906968	0.8076	0.42	0.904	0.363	0.902	0.611153	0.557311	0.257915	0.863655
PHENOL	A	108-95-2	PHENOL	HMDB0000228	C00146	1.02368e+07	1.04959e+07	9.76007e+06	1.10758e+07	1.14897e+07	7.76157e+06	1.21004e+07	1.02784e+07	8.63763e+06	5.59095e+06	9.66151e+06	6.95246e+06	7.07209e+06	6.06601e+06	5.60366e+06	5.27561e+06	8.62876e+06	5.78381e+06	5.94598e+06	7.69086e+06	1.06116e+07	9.69448e+06	6.82445e+06	6.66501e+06	0.144361	0.543701	-0.0270677	0.909812	0.001373	0.00236	0.02194	0.06976	0.02072	0.000652378	0.0292159	0.346483	0.863186
PHOSPHOENOLPYRUVATE	A	138-08-9	PHOSPHO-ENOL-PYRUVATE	HMDB0000263	C00074	638520	277931	132806	852038	72825.1	1.1865e+06	568193	28573.8	18488.8	763855	228492	21431.6	37575.5	208866	1.14379e+06	620835	1.03632e+06	274747	0	20242	394824	450440	400669	390429	0.117293	0.622379	-0.0255639	0.914804	0.9997	0.954	0.974	0.846	0.936	0.981535	0.860827	0.856898	0.970658
OROTATE	A	65-86-1	OROTATE	HMDB0000226	C00295	1.00187e+07	1.07271e+07	1.80358e+07	9.75658e+06	1.59707e+07	1.04197e+07	1.40546e+07	1.97985e+07	1.40568e+07	1.8004e+07	1.77196e+07	1.28927e+07	1.78966e+07	1.22985e+07	1.57101e+07	1.23706e+07	2.04425e+07	1.5399e+07	1.81045e+07	1.58068e+07	1.29018e+07	1.45824e+07	1.57536e+07	1.64247e+07	-0.254135	0.279598	-0.0240602	0.9198	0.5243	0.179	0.571	0.815	0.34	0.175586	0.448498	0.536066	0.701285
PROPIONATE	LA	79-09-4	PROPIONATE	HMDB0000237	C00163	2.46463e+07	3.04468e+07	3.64047e+07	2.87163e+07	2.42036e+07	2.55398e+07	2.99937e+07	1.99827e+07	2.19976e+07	2.82823e+07	2.18021e+07	1.61612e+07	1.82898e+07	2.51271e+07	3.69418e+07	1.90751e+07	2.01818e+07	1.25011e+07	1.45468e+07	2.06116e+07	2.88835e+07	2.43784e+07	2.4434e+07	1.73833e+07	0.0691729	0.771985	-0.0195489	0.934803	0.06543	0.0565	0.7745	0.8302	0.0206	0.289569	0.0343986	0.198818	0.0898214
DEOXYURIDINE	A	951-78-0	DEOXYURIDINE	HMDB0000012	C00526	3.09551e+06	3.18335e+06	2.64147e+06	6.18174e+06	4.9028e+06	4.60545e+06	2.75353e+06	4.92012e+06	4.81513e+06	4.20286e+06	5.30741e+06	3.74528e+06	3.82484e+06	4.64079e+06	1.07929e+07	2.51934e+06	4.03752e+06	3.38404e+06	4.18208e+06	4.56995e+06	4.00097e+06	4.27356e+06	5.41902e+06	3.73858e+06	-0.18797	0.427421	0.0165414	0.944817	0.5857	0.611	0.187	0.876	0.409	0.32341	0.406986	0.765681	0.196489
PHOSPHOCREATINE	C	67-07-2	CREATINE-P	HMDB0001511	C02305	1.33493e+06	1.38028e+06	1.35767e+06	1.75562e+06	1.19807e+06	2.13877e+06	1.78013e+06	731869	1.5473e+06	3.03903e+06	2.13742e+06	1.32766e+06	1.47129e+06	2.99926e+06	2.96516e+06	2.46716e+06	2.03033e+06	2.9786e+06	707923	1.68759e+06	1.40531e+06	1.54952e+06	2.3233e+06	1.97432e+06	0.0526316	0.825581	-0.0135338	0.95484	0.2448	0.159	0.107	0.385	0.691	0.0353115	0.430383	0.62557	0.500684
Levulinic acid	B	123-76-2		HMDB0000720	C18380	3.53234e+07	1.04304e+07	3.68877e+07	1.04879e+07	1.93823e+07	2.59902e+07	3.66753e+07	0	2.71312e+07	2.52745e+07	6.55075e+06	0	1.25134e+07	1.67117e+07	1.17648e+07	1.13774e+07	1.25799e+07	0	1.81846e+07	1.22431e+07	2.25023e+07	2.24492e+07	1.21359e+07	1.0877e+07	0.055723	0.815501	-0.0120482	0.959793	0.3443	0.241	0.351	0.297	0.275	0.146311	0.175597	0.995704	0.796107
1-AMINOCYCLOPROPANECARBOXYLATE	A	22059-21-8	CPD-68	HMDB0036458	C01234	7.76839e+06	3.52699e+06	3.24137e+06	3.79351e+06	2.68293e+06	4.72965e+06	3.55217e+06	2.4404e+06	3.28199e+06	4.61286e+06	4.29144e+06	3.22471e+06	2.69559e+06	1.82743e+06	2.40294e+06	6.33495e+06	3.07299e+06	2.97285e+06	2.6816e+06	2.6187e+06	4.20264e+06	3.50105e+06	3.17583e+06	3.53622e+06	0.0105263	0.964869	-0.00902256	0.969885	0.8498	0.367	0.506	0.908	0.939	0.311731	0.969948	0.548351	0.664854
ALLANTOIN	A	97-59-6	R--ALLANTOIN	HMDB0000462	C01551	2.39925e+08	1.21469e+08	1.23329e+08	1.2368e+08	2.60093e+08	2.32227e+08	2.50666e+08	2.03092e+08	2.038e+08	2.51213e+08	2.16765e+08	1.69235e+08	2.12842e+08	2.12486e+08	1.81055e+08	1.78986e+08	1.85852e+08	1.33123e+08	1.99193e+08	1.62161e+08	1.73699e+08	2.22446e+08	2.07266e+08	1.71863e+08	-0.293233	0.209571	0.00601504	0.979921	0.3285	0.316	0.418	0.179	0.274	0.30938	0.0178795	0.228526	0.062348
Arabitol	A	7643-75-6	L-ARABITOL	HMDB0001851	C00532	5.7775e+06	6.92051e+06	8.23557e+06	7.81728e+06	4.29647e+06	4.58332e+06	8.18195e+06	5.95584e+06	2.65772e+06	2.75032e+06	2.68165e+06	3.19043e+06	1.76964e+06	3.24229e+06	6.7931e+06	786679	975460	412711	1.67184e+06	2.16751e+06	6.60947e+06	5.34471e+06	3.40457e+06	1.20284e+06	0.087218	0.714638	0.00601504	0.979921	0.00128	0.00313	0.3575	0.13462	0.00143	0.011751	0.0333273	0.364523	0.0272744
CARNOSINE	C	305-84-0	CARNOSINE	HMDB0000033	C00386	854472	1.06787e+06	1.32336e+06	981232	1.16644e+06	992071	1.06507e+06	1.36389e+06	854727	986386	1.42423e+06	813047	553855	645696	1.78028e+06	1.00912e+06	1.01548e+06	827733	711966	709205	1.07868e+06	1.06894e+06	1.03392e+06	854700	0.0661654	0.781664	0.00601504	0.979921	0.7847	0.609	0.834	0.693	0.282	0.848315	0.121991	0.942759	0.417995
TREHALOSE	A	6138-23-4	TREHALOSE	HMDB0000975	C01083	939686	636767	739444	1.04293e+06	1.30032e+06	2.74754e+06	999255	4.58212e+06	631519	1.57558e+06	2.04672e+06	1.48857e+06	2.67095e+06	1.07808e+06	1.50252e+06	1.62826e+06	2.21341e+06	1.2088e+06	1.37715e+06	471405	931830	2.24011e+06	1.72707e+06	1.3798e+06	-0.264662	0.259469	-0.00300752	0.98996	0.3307	0.153	0.63	0.146	0.692	0.0169486	0.349985	0.245094	0.358093
PYROGLUTAMATE	A	98-79-3	5-OXOPROLINE	HMDB0000267	C01879	1.05372e+08	1.08734e+08	1.29694e+08	1.47407e+08	9.79107e+07	1.18e+08	1.01179e+08	1.92978e+08	1.01336e+08	1.02692e+08	9.45899e+07	1.03872e+08	1.25527e+08	1.36733e+08	1.40106e+08	9.56206e+07	1.30863e+08	9.19938e+07	9.33116e+07	1.05355e+08	1.17824e+08	1.28373e+08	1.17253e+08	1.03429e+08	0.0616541	0.796239	0.00300752	0.98996	0.6996	0.886	0.918	0.351	0.279	0.963084	0.271784	0.643417	0.237185
Hydrocinnamic acid	A	501-52-0	3-PHENYLPROPIONATE	HMDB0000764	C05629	1.96909e+07	3.66912e+07	4.80336e+07	5.38744e+07	1.62305e+07	1.07385e+07	3.33355e+07	1.9319e+07	1.84788e+07	5.65227e+06	6.41322e+06	6.6035e+06	5.32956e+06	4.39723e+06	4.4404e+06	3.54303e+06	5.38088e+06	6.34497e+06	4.67537e+06	5.15699e+06	3.49041e+07	2.0468e+07	5.4727e+06	5.02025e+06	0.171429	0.469886	-0.00150376	0.99498	0.00052	0.000294	0.016022	0.323069	0.020709	0.0168517	0.0455772	0.169366	0.465294
Choline glycerophosphate	C	28319-77-9	L-1-GLYCERO-PHOSPHORYLCHOLINE	HMDB0000086	C00670	239774	483843	525442	383530	250514	961547	631847	347193	1.00036e+06	226842	120025	660768	326807	1.15656e+06	441786	112891	764365	142156	565806	724533	376621	735236	488798	461950	-0.117293	0.622379	0	1	0.5203	0.361	0.908	0.144	0.763	0.544014	0.231883	0.0483788	0.902037
N-epsilon-Acetyl-L-lysine	D	692-04-6	CPD-567	HMDB0000206	C02727	1.26151e+06	1.13858e+06	2.23452e+06	1.67932e+06	1.24419e+06	987952	1.95836e+06	1.50818e+06	1.49804e+06	1.48875e+06	1.76295e+06	1.35076e+06	1.29369e+06	1.04505e+06	2.16033e+06	940317	933383	793284	1.32667e+06	1.15273e+06	1.51162e+06	1.48813e+06	1.51692e+06	1.02928e+06	#N/A	#N/A	#N/A	#N/A	0.0229	0.0251	0.9302	0.6414	0.0086	0.9839	0.0593992	0.937406	0.0352075
Identification Level Legend (Probability)	Compared with injected Polar Metabolite Library. Metabolite identification is based on:
A	Five criterias: accurate mass, RT, isotope match, fragment ions and library match
B	Four criterias: accurate mass, RT, isotope match and fragment ions
C	Four criterias: accurate mass, RT, fragment ions and library match
D	Three criterias: accurate mass, RT and fragment ions
LA	For low molecular weight metabolite without fragments in Library, Four criterias: accurate mass, RT, isotope match and library match

## Sheet: cell means model
		Coefficient				P
Metabolite	Omnibus P	dietCD:genotypeAD	dietHFD:genotypeAD	dietCD:genotypeWT	dietHFD:genotypeWT	dietCD:genotypeAD	dietHFD:genotypeAD	dietCD:genotypeWT	dietHFD:genotypeWT
METHYL GALACTOSIDE	8.88e-09	1.0326	-0.9261	1.0347	-0.7491	8.92e-07	1.12e-06	3.51e-06	4.04e-05
Tartrate	1.63e-05	-0.8765	1.1811	-0.8594	0.1466	0.000909	1.87e-05	0.002606	0.506731
alpha-Santonin	1.06e-06	0.9187	-0.8166	1.0972	-0.8166	0.000114	0.000149	5.74e-05	0.00036
2,6-Dihydroxybenzoic acid	3e-06	0.9453	-0.8152	1.0417	-0.8003	0.000167	0.00029	0.000193	0.000783
3-(1H-indol-3-yl)-propionic acid	4.65e-05	0.7436	-0.8496	1.169	-0.6593	0.005349	0.000969	0.000343	0.011464
N-Cinnamoylglycine	1.45e-05	1.2546	-0.7606	0.5233	-0.7606	2.43e-05	0.0013	0.04407	0.00266
Myo-Inositol	2.38e-05	0.6375	-0.7729	1.2937	-0.7449	0.01084	0.00148	8.23e-05	0.00392
Acetylcarnitine	0.000568	0.9002	-0.8959	0.8556	-0.5096	0.0044	0.00234	0.01241	0.07911
2-Hydroxyethanesulphonic acid	0.004597	-0.84334	1.02902	-0.56469	0.06027	0.01573	0.00235	0.12523	0.84935
N-ACETYLNEURAMINATE	0.02217	-0.3344	1.0372	-0.5527	-0.468	0.35035	0.00483	0.17425	0.19696
Phosphoric acid	0.009022	-0.7185	0.9367	-0.7724	0.2124	0.04294	0.00633	0.05056	0.52489
Tricarballylic acid	0.000562	-0.7257	0.7585	-1.0831	0.682	0.01668	0.00748	0.00257	0.02312
D-Erythrose	0.02191	-0.6562	0.9186	-0.7161	0.1267	0.0772	0.0105	0.0838	0.7201
Lysine	0.04701	-0.6373	0.9492	-0.4038	-0.1787	0.1013	0.0119	0.3392	0.6325
PYROCATECHOL	0.000985	0.9866	-0.7153	0.7339	-0.7153	0.00295	0.01334	0.03323	0.02188
2-(4-Hydroxyphenyl)propionic acid	0.001622	0.7717	-0.7337	0.9715	-0.6685	0.01746	0.01394	0.00877	0.03554
Hydrocinnamic acid	0.00052	1.2437	-0.664	0.308	-0.6933	0.000294	0.016022	0.323069	0.020709
HIPPURATE	0.001888	0.8099	-0.694	0.9185	-0.7119	0.0141	0.02	0.013	0.0278
PHENOL	0.001373	1.039	-0.6672	0.6258	-0.739	0.00236	0.02194	0.06976	0.02072
N-Acetyl-L-glutamine	0.000707	1.2054	-0.6168	0.362	-0.7548	0.000473	0.026099	0.257317	0.014578
VALINE	0.01687	-0.7181	0.7416	-0.8153	0.4803	0.0514	0.03	0.0483	0.1782
NORVALINE	0.02167	-0.7158	0.7215	-0.7917	0.4834	0.0558	0.0369	0.0582	0.1828
ISOLEUCINE	0.07522	-0.7248	0.7639	-0.5253	0.2284	0.0741	0.0423	0.2333	0.5554
Taurohyodeoxycholate	0.2249	-0.3086	0.7935	-0.3433	-0.3691	0.465	0.0511	0.4672	0.3839
TRANS-ACONITATE	0.1553	-0.61156	0.76524	-0.44114	0.04619	0.1462	0.0526	0.3391	0.9096
2-Hydroxy-2-methylbutyric acid	0.1041	-0.6888	0.7358	-0.5163	0.2188	0.0952	0.0545	0.2519	0.581
SERINE	0.2229	-0.302	0.7623	-0.5877	-0.1427	0.4741	0.0596	0.2202	0.7336
2-Phenylbutyric acid	0.001221	1.1004	-0.508	0.4907	-0.8833	0.00141	0.06925	0.14415	0.00701
UREIDOPROPIONATE	0.2827	-0.1899	0.7446	-0.4301	-0.3595	0.6571	0.0699	0.3733	0.4046
N-ACETYLPHENYLALANINE	0.001922	1.3101	-0.5187	-0.1053	-0.6035	0.000404	0.071618	0.753234	0.057218
GAMMA-AMINOBUTYRATE	0.02425	-0.8661	0.6099	-0.5896	0.6059	0.0249	0.0742	0.1512	0.1025
10-HYDROXYDECANOATE	0.0606	-0.6078	0.6461	-0.7822	0.4583	0.1231	0.0762	0.0793	0.2374
SUBERATE	0.3201	-0.1727	0.7181	-0.4534	-0.3262	0.6893	0.0823	0.3534	0.4532
HYDROXYPHENYLLACTATE	0.2123	-0.05821	0.67875	-0.82171	-0.09892	0.889	0.0888	0.0922	0.8126
PROLINE	0.1889	0.03428	0.67161	-0.85838	-0.15351	0.9339	0.0892	0.0772	0.7107
URACIL	0.2523	0.1108	0.6749	-0.5343	-0.4932	0.7934	0.0946	0.2676	0.2531
PIPECOLATE	0.06953	0.682	-0.6115	0.6794	-0.4917	0.0893	0.0947	0.1266	0.2107
p-Coumaric acid	0.0145	1.15358	-0.52888	0.04583	-0.55559	0.00353	0.10541	0.90485	0.11929
PHOSPHOCREATINE	0.2448	-0.6128	0.6471	-0.4149	0.1681	0.159	0.107	0.385	0.691
Threonic acid	0.04024	-0.9762	0.5484	-0.2998	0.5579	0.016	0.117	0.47	0.143
N-Butyrylglycine	0.001024	1.3668	-0.4219	-0.3331	-0.594	0.000181	0.121286	0.307217	0.051643
THREONINE	0.2265	0.02843	0.60938	-0.88687	-0.05018	0.9459	0.1251	0.0724	0.9047
2-Hydroxyoctanoic acid	0.02176	-0.748	0.507	-0.7526	0.7417	0.0468	0.1293	0.0704	0.0484
N-ACETYLALANINE	0.2992	0.1936	0.6058	-0.4644	-0.549	0.652	0.135	0.339	0.212
TAURINE	0.08773	-0.5568	0.5499	-0.7871	0.5267	0.1659	0.1359	0.0851	0.1887
L-Methionine sulfoxide	0.02019	1.164	-0.4922	-0.1092	-0.486	0.0039	0.1381	0.781	0.1785
GLYCERATE	0.4648	-0.26356	0.6178	-0.48635	-0.08872	0.556	0.142	0.336	0.842
2,3-Dihydroxyisovalerate	0.001426	1.3392	-0.4041	-0.2516	-0.6529	0.000273	0.144734	0.447133	0.038007
3-HYDROXYMETHYLGLUTARATE	0.2533	-0.6939	0.5737	-0.3221	0.2632	0.115	0.151	0.499	0.536
cis-Aconitic acid	0.5441	-0.3229	0.5912	-0.083	-0.3201	0.479	0.165	0.87	0.482
N-Acetyl-Asp-Glu	0.4642	0.01303	0.56957	-0.17233	-0.55865	0.977	0.174	0.73	0.221
N-(phenylacetyl)glycine	0.008044	-0.8039	0.4183	-0.7494	0.9014	0.0247	0.1767	0.0553	0.0134
6-Oxo-2-piperidinecarboxylic acid	0.3247	-0.5045	0.5472	-0.53	0.2719	0.252	0.177	0.281	0.531
HYPOTAURINE	0.2943	0.7331	-0.5397	0.1706	-0.222	0.101	0.18	0.722	0.606
DEOXYCYTIDINE	0.4693	-0.59053	0.55336	-0.04303	-0.03907	0.197	0.186	0.931	0.93
DEOXYURIDINE	0.5857	-0.23273	0.56379	-0.07962	-0.38012	0.611	0.187	0.876	0.409
3-Methyl-L-histidine	0.3199	-0.75424	0.53252	0.11043	0.02687	0.0945	0.1881	0.8189	0.9503
CYTIDINE MONOPHOSPHATE	0.2181	-0.6558	0.5067	-0.4702	0.4239	0.13	0.196	0.322	0.318
QUINATE	0.593	-0.3292	0.5522	-0.0162	-0.3205	0.474	0.197	0.975	0.485
GUANIDINOSUCCINATE	0.2877	-0.301	0.5159	-0.7683	0.2967	0.484	0.198	0.122	0.491
N-FORMYL-L-METHIONINE	0.001931	1.3066	-0.3609	-0.1918	-0.7201	0.000416	0.198355	0.568515	0.026462
PANTOTHENATE	0.5505	-0.35149	0.54486	-0.42327	0.03628	0.442	0.199	0.408	0.936
Homocitrulline	0.2776	-0.6237	0.5075	-0.4395	0.3663	0.156	0.204	0.362	0.395
Alanine	0.1071	0.6081	0.4602	-0.6924	-0.6064	0.138	0.214	0.131	0.139
Galactonate	0.4925	-0.07087	0.51727	0.06472	-0.60162	0.874	0.217	0.897	0.191
GLYCEROL 3-PHOSPHATE	0.6325	-0.02268	0.51364	-0.20882	-0.42662	0.961	0.231	0.685	0.359
HOMOSERINE	0.6049	-0.01036	-0.5064	0.16862	0.48315	0.982	0.235	0.742	0.299
5-Keto-D-gluconic acid	0.08253	-0.7305	0.4246	-0.5694	0.6765	0.0738	0.2408	0.201	0.0955
KYNURENATE	0.3278	0.3378	0.4727	-0.2812	-0.68	0.439	0.241	0.562	0.129
2-Propylpentanoic acid	0.3286	-0.2371	0.4731	-0.7852	0.2975	0.585	0.241	0.118	0.494
Sebacic acid	0.7354	-0.2214	0.4924	-0.2761	-0.1486	0.636	0.258	0.598	0.751
Gamma-Glu-epsilon-Lys	0.7236	-0.07811	0.48741	-0.24443	-0.31124	0.867	0.261	0.64	0.507
TYROSINE	0.2699	-0.01876	0.44426	-0.93968	0.23739	0.9648	0.2617	0.0617	0.5783
Allantoic acid	0.2961	-0.77772	0.44359	0.37547	-0.05496	0.0836	0.266	0.4373	0.8979
GLYCINE	0.008129	1.0654	-0.3388	0.2803	-0.8831	0.00468	0.2695	0.45102	0.01509
GLUCOSE 1-PHOSPHATE	0.2984	-0.5203	0.4347	-0.5632	0.4493	0.235	0.276	0.25	0.303
ALPHA-HYDROXYISOBUTYRATE	0.527	-0.3118	0.452	-0.5685	0.2242	0.492	0.281	0.269	0.62
Phenylpyruvic acid	0.7527	0.3558	-0.4617	0.1162	0.1053	0.451	0.289	0.824	0.822
METHYLMALONATE	0.5061	0.289	0.4338	-0.4869	-0.42	0.522	0.298	0.339	0.356
GLUTAMATE	0.7125	0.34384	-0.44454	0.3296	-0.07407	0.463	0.303	0.529	0.873
N-Acetyl-L-aspartic acid	0.6689	0.1004	0.4407	-0.4976	-0.2312	0.828	0.304	0.342	0.618
HISTIDINE	0.7931	-0.1367	0.4474	-0.313	-0.1498	0.772	0.306	0.554	0.751
Alpha-Ketoglutaric acid	0.07615	1.0545	-0.3518	-0.2614	-0.4233	0.0134	0.3251	0.5466	0.2813
4-HYDROXYBENZALDEHYDE	0.04019	-0.6039	-0.3339	-0.1077	1.0907	0.1152	0.32807	0.79381	0.00833
2-OXOADIPATE	0.4449	-0.5782	0.3988	-0.3341	0.3669	0.204	0.332	0.504	0.413
ADENOSINE	0.7759	-0.2213	0.41616	-0.38886	0.03299	0.639	0.339	0.463	0.944
GLUCURONATE	0.544	-0.17565	-0.39742	0.71099	0.08376	0.698	0.342	0.172	0.853
Levulinic acid	0.3443	0.5197	-0.3742	0.5151	-0.4828	0.241	0.351	0.297	0.275
Ac-Val-OH	0.005291	1.2389	-0.2759	-0.2075	-0.7418	0.00119	0.35185	0.56412	0.0317
Citraconic acid	0.09118	0.7342	0.336	-0.4669	-0.7639	0.0744	0.3529	0.2937	0.0645
Arabitol	0.00128	0.9959	-0.2479	0.5051	-1.1025	0.00313	0.3575	0.13462	0.00143
Urea	0.3506	-0.7996	0.3697	0.1738	0.217	0.0799	0.3577	0.7209	0.6188
O-PHOSPHOETHANOLAMINE	0.6841	-0.479	0.3928	0.2147	-0.1641	0.309	0.359	0.679	0.723
THYMIDINE	0.8134	-0.30563	0.40003	0.05787	-0.22071	0.521	0.36	0.913	0.642
ADENINE	0.8165	-0.1508	0.393717	-0.39442	-0.00612	0.75	0.368	0.46	0.99
ADENOSINE 5'-DIPHOSPHATE	0.5818	0.5308	-0.3781	-0.3465	0.2001	0.253	0.369	0.499	0.661
Ribose	0.2422	0.7416	-0.3453	0.2717	-0.5446	0.0927	0.3753	0.5661	0.2076
Glutathione oxidized	0.4166	0.4448	0.3602	-0.4337	-0.53	0.321	0.377	0.385	0.24
Saccharic acid 1,4-lactone	0.8629	-0.15528	0.38801	-0.29068	-0.07779	0.745	0.378	0.587	0.87
ASPARAGINE	0.5223	0.3699	0.3496	-0.5752	-0.3293	0.416	0.4	0.263	0.468
INDOXYL SULFATE	0.8819	0.1009	-0.3699	0.2922	0.1092	0.833	0.402	0.586	0.819
CYTIDINE	0.1786	0.5864	0.313	-0.1591	-0.8348	0.1668	0.4094	0.7298	0.0558
N,N-Dimethylglycine	0.2408	0.3059	0.319	0.2478	-0.8869	0.4712	0.4116	0.6002	0.0481
Glyceraldehyde	0.02467	1.1572	-0.2695	-0.332	-0.5681	0.00448	0.41166	0.40902	0.12434
ALLANTOIN	0.3285	-0.4398	0.3227	0.6676	-0.4815	0.316	0.418	0.179	0.274
GLUTARATE	0.4687	0.4201	0.3227	-0.6461	-0.2905	0.353	0.432	0.206	0.517
ORNITHINE	0.08874	0.93567	-0.27646	0.09917	-0.68326	0.0268	0.4417	0.8202	0.0941
N-Acetyl-L-tyrosine	0.7195	0.1509	0.32848	-0.595	-0.06907	0.746	0.444	0.263	0.882
CITRATE	0.7682	-0.1885	0.3258	0.2618	-0.4119	0.689	0.451	0.619	0.386
Glucose	0.3665	-0.5546	0.2988	-0.4286	0.5389	0.215	0.457	0.385	0.227
2-Methylglutaric acid	0.6869	-0.04595	0.31501	0.26654	-0.5453	0.921	0.46	0.608	0.249
GLYCEROL	0.7711	-0.2262	-0.3164	0.2581	0.3994	0.631	0.464	0.624	0.4
2-Hydroxyhexanoic acid	0.003724	-0.8357	0.2074	-0.6397	1.0985	0.01529	0.47103	0.08155	0.00256
Dehydroascorbic acid	0.8827	-0.11164	0.31321	0.09569	-0.34076	0.816	0.477	0.858	0.48
ITACONATE	0.568	0.1097	0.2964	-0.7634	0.1454	0.809	0.478	0.146	0.749
XANTHOSINE	0.1068	1.0104	-0.2545	-0.3611	-0.4161	0.0195	0.4842	0.4188	0.3009
2-Aminoadipic acid	0.4575	-0.67711	0.28598	-0.09713	0.41163	0.141	0.485	0.845	0.361
N-ACETYLGLUTAMATE	0.1783	-0.1932	0.2605	-0.9213	0.6176	0.6396	0.4908	0.0586	0.1465
4-PYRIDOXATE	0.01102	1.0177	0.2096	-0.4999	-0.8693	0.00729	0.49823	0.19593	0.01841
mono-Methyl glutarate	0.6002	0.5419	-0.283	0.2175	-0.3764	0.245	0.5	0.671	0.415
ASPARTATE	0.7937	-0.1692	-0.2918	0.5218	0.102	0.72	0.5	0.329	0.829
N-ACETYLGLYCINE	0.639	0.3369	0.2837	-0.1689	-0.5423	0.467	0.502	0.743	0.248
1-AMINOCYCLOPROPANECARBOXYLATE	0.8498	0.43425	-0.29082	-0.06117	-0.03633	0.367	0.506	0.908	0.939
PHENYLALANINE	0.6939	0.3227	0.2824	-0.2363	-0.4725	0.49	0.508	0.649	0.316
CREATININE	0.834	-0.2916	0.2874	0.2677	-0.2674	0.541	0.51	0.615	0.575
Indole-3-lactic acid	0.6232	0.23872	0.27666	0.06867	-0.62565	0.604	0.511	0.893	0.184
KYNURENINE	0.8023	-0.45714	0.28465	0.22191	-0.06197	0.34	0.512	0.675	0.896
2-AMINOISOBUTYRATE	0.3194	0.2417	0.259	-0.9589	0.2146	0.5768	0.5132	0.0603	0.6198
3-HYDROXYBENZOATE	0.9447	0.24808	-0.28597	0.04569	0.05854	0.61	0.52	0.933	0.904
Anserine	0.5935	0.001913	0.26692	0.369599	-0.6179	0.997	0.524	0.472	0.188
N-Acetyl-L-tryptophan	0.8849	0.05084	0.276	0.01699	-0.39563	0.915	0.53	0.975	0.413
Alpha-Hydroxyglutaric acid	0.8793	-0.06592	0.27255	-0.44166	0.09218	0.89	0.535	0.414	0.847
Crotonic acid	0.3166	0.5451	0.245	-0.1282	-0.7365	0.217	0.536	0.79	0.102
Fumaric acid	0.578	0.4345	0.2573	-0.2993	-0.5038	0.346	0.538	0.558	0.277
4-HYDROXYBENZOATE	0.1466	0.1701	0.2281	-1.1031	0.4386	0.6752	0.5395	0.0249	0.2875
N-(2-Methylbutyryl)glycine	0.02196	1.1457	-0.1951	-0.3221	-0.6538	0.00454	0.547	0.41915	0.07816
Pseudouridine	0.508	-0.1564	0.2463	0.5492	-0.5785	0.728	0.55	0.283	0.209
GLUCOSE 6-PHOSPHATE	0.4365	-0.4141	0.2424	-0.5262	0.5442	0.356	0.551	0.296	0.23
Thiolactic acid	0.7687	0.2785	0.2503	-0.1393	-0.4674	0.555	0.561	0.791	0.327
GUANOSINE	0.7092	-0.503	0.2471	-0.1508	0.327	0.288	0.562	0.772	0.485
ISOCITRATE	0.8665	-0.00088	0.253925	0.14899	-0.42303	0.999	0.562	0.78	0.381
OROTATE	0.5243	-0.6226	0.2341	-0.1177	0.4358	0.179	0.571	0.815	0.34
Heptanoic acid	0.719	-0.1217	-0.2414	0.6551	-0.1127	0.794	0.572	0.219	0.809
Valeric acid	0.6528	-0.4787	0.2337	0.4787	-0.1847	0.307	0.58	0.359	0.689
Cystine	0.1537	-0.8425	0.2062	-0.1114	0.6841	0.0514	0.5801	0.8066	0.1066
INOSINE	0.4838	0.5639	-0.2246	0.2735	-0.5132	0.218	0.584	0.586	0.261
D-Sorbitol	0.9658	-0.21893	0.244649	-0.09315	-0.00013	0.654	0.584	0.864	1
Pyruvic acid	0.8402	0.2631	0.2372	-0.3442	-0.2724	0.581	0.586	0.519	0.568
4-Imidazoleacrylic acid	0.395	-0.548	-0.2154	0.7062	0.2415	0.223	0.592	0.163	0.584
DIHYDROXYACETONE PHOSPHATE	0.9647	0.24977	-0.23441	0.02135	0.01445	0.609	0.599	0.969	0.976
N-Acetyl-L-methionine	0.3855	0.7636	-0.2073	-0.4611	-0.1459	0.0956	0.6056	0.353	0.7394
URIDINE	0.22	0.7242	0.1976	-0.4689	-0.5862	0.0975	0.606	0.3233	0.1735
3-Methyl-2-oxopentanoic acid	0.642	0.2647	-0.208	0.5197	-0.4309	0.567	0.621	0.32	0.355
METHIONINE	0.4066	0.5987	0.1982	-0.5148	-0.4247	0.186	0.623	0.304	0.341
TREHALOSE	0.3307	-0.6389	0.191	0.7264	-0.1714	0.153	0.63	0.146	0.692
Sedoheptulose 7-phosphate	0.8306	-0.3583	0.2027	-0.2387	0.3061	0.454	0.641	0.653	0.521
2-Methylbutyric acid	0.003087	0.5968	-0.1306	0.8851	-1.1482	0.0672	0.64423	0.01916	0.00165
O-ACETYLSERINE	0.397	0.5875	0.1848	-0.2445	-0.6137	0.193	0.646	0.62	0.175
Sucrose	0.4209	-0.2388	-0.1808	0.8811	-0.2491	0.5902	0.6546	0.0885	0.5744
2-Hydroxy-3-(4-hydroxyphenyl)-2-propenoic acid	0.3673	0.6137	0.1786	-0.2642	-0.6166	0.172	0.655	0.59	0.17
GUANINE	0.9651	-0.06225	-0.19753	0.30472	0.05552	0.898	0.658	0.577	0.909
Uridine 5'-monophosphate	0.9517	-0.01681	0.19423	-0.35794	0.07008	0.972	0.662	0.512	0.885
4-Hydroxy-3-methylbenzoic acid	0.9854	-0.01672	-0.18873	0.07908	0.17994	0.973	0.674	0.885	0.714
SACCHARATE	0.9836	-0.18391	0.1839	-0.10566	0.04775	0.708	0.681	0.847	0.922
TRANS-4-HYDROXY-L-PROLINE	0.446	0.7176	-0.1566	-0.1125	-0.4397	0.12	0.7	0.821	0.329
5-Phenylvaleric acid	0.9639	0.1566	0.1668	-0.1639	-0.2257	0.748	0.708	0.763	0.644
N-Octanoylglycine	0.1541	0.8	0.1344	-0.3257	-0.7008	0.0629	0.7178	0.4772	0.0991
Thiocyanate	0.9712	-0.07508	-0.15229	-0.0337	0.28479	0.878	0.733	0.951	0.561
AZELATE	0.3587	0.6181	0.1334	-0.1398	-0.6663	0.168	0.738	0.774	0.139
N-ACETYLASPARAGINE	0.2721	0.8239	-0.1201	-0.204	-0.5165	0.0666	0.7573	0.6687	0.2351
Acetic acid	0.7967	0.2673	-0.1258	0.3584	-0.403	0.573	0.77	0.5	0.398
PROPIONATE	0.06543	0.77169	0.09987	0.09147	-0.96471	0.0565	0.7745	0.8302	0.0206
Psicose	0.1276	0.948	-0.1045	-0.3315	-0.5574	0.0287	0.7754	0.4631	0.1768
Vanillin	0.1377	0.7286	-0.1044	-0.9449	0.1525	0.0849	0.7769	0.049	0.7057
Uric acid	0.05139	0.96703	0.09183	-0.44891	-0.7181	0.0185	0.7886	0.2926	0.0694
Malic acid	0.4792	0.55575	0.10944	-0.09092	-0.61434	0.224	0.789	0.856	0.181
1,5-Anhydro-D-sorbitol	0.2752	-0.5542	0.1033	-0.3891	0.7415	0.2045	0.7905	0.4184	0.0958
INDOLE-3-PYRUVATE	0.6609	0.6026	-0.1049	-0.2881	-0.2461	0.203	0.803	0.578	0.595
3-PHOSPHOGLYCERATE	0.6898	-0.3721	0.1039	-0.3087	0.4945	0.426	0.806	0.553	0.294
3-Methyl-2-oxobutyrate	0.3702	-0.72388	0.09737	0.06479	0.5552	0.111	0.807	0.894	0.215
HYPOXANTHINE	0.3251	0.7992	-0.09629	-0.33926	-0.41225	0.0783	0.8071	0.4854	0.3463
Mannose	0.9884	0.17949	-0.10828	-0.15556	0.07489	0.715	0.809	0.777	0.879
Ethylsulfuric acid	0.4587	-0.2045	-0.0971	0.8354	-0.3473	0.647	0.811	0.107	0.439
D-RIBOSE 5-PHOSPHATE	0.8149	-0.40191	0.09994	-0.12893	0.38512	0.401	0.817	0.807	0.42
HYDROXYPYRUVATE	0.1258	0.39874	-0.08221	0.70672	-0.86546	0.3266	0.8221	0.1282	0.0431
3-Hydroxybutyric acid	0.6609	-0.45641	-0.09279	0.04461	0.53207	0.33	0.826	0.931	0.258
OXALATE	0.9623	-0.00011	0.096744	0.217978	-0.29036	1	0.828	0.689	0.553
XANTHINE	0.4308	0.73275	-0.08484	-0.33973	-0.35915	0.112	0.834	0.495	0.422
Mesaconic acid	0.5891	0.46792	0.08696	-0.66295	-0.04191	0.312	0.834	0.205	0.927
CARNOSINE	0.7847	0.24137	0.08999	0.20844	-0.51611	0.609	0.834	0.693	0.282
3-Phenyllactic acid	0.6587	0.42545	-0.08711	0.24523	-0.51711	0.362	0.836	0.635	0.271
CREATINE	0.948	0.23776	0.08983	-0.05577	-0.30095	0.625	0.839	0.918	0.537
SUCCINATE	0.03074	1.03647	0.06622	-0.56601	-0.66312	0.0101	0.841	0.1739	0.0807
Beta-hydroxyisobutyrate	0.7458	0.006468	0.082802	-0.58405	0.361411	0.989	0.846	0.273	0.444
GUANIDINOACETATE	0.8612	-0.44706	0.08406	0.25472	0.14241	0.355	0.847	0.634	0.765
D-Sedoheptulose	0.9948	-0.17329	0.086	-0.02329	0.08872	0.725	0.848	0.966	0.857
GUANOSINE MONOPHOSPHATE	0.9614	0.18897	0.07894	-0.33881	-0.01265	0.698	0.859	0.536	0.979
Leucine	0.749	0.37475	0.06808	0.06551	-0.50885	0.428	0.873	0.9	0.285
N-Hexanoylglycine	0.5036	0.62986	0.06329	-0.39575	-0.38921	0.173	0.877	0.435	0.391
BENZOATE	0.9707	-0.11386	-0.0681	0.33927	-0.07583	0.815	0.878	0.536	0.876
Dimethylmalonic acid	0.6129	0.38571	-0.06053	0.31743	-0.56701	0.404	0.885	0.537	0.226
m-Hydroxyhippuric acid	0.02195	1.07099	0.04477	-0.73234	-0.53884	0.00713	0.88951	0.07767	0.14046
CYSTATHIONINE	0.7891	0.23946	0.05551	0.2475	-0.50408	0.612	0.897	0.639	0.293
7-Methylguanine	0.8787	-0.01469	-0.05631	-0.37177	0.37968	0.975	0.897	0.49	0.431
BETAINE	0.1783	0.7213	-0.04624	0.16369	-0.79676	0.0937	0.902	0.7223	0.0666
CITRULLINE	0.8793	-0.3913	0.05388	0.35249	0.04465	0.418	0.902	0.512	0.926
D-MANNOSAMINE	0.5364	0.30182	0.05039	0.37208	-0.65996	0.507	0.903	0.465	0.157
Adenosine 5′-monophosphate	0.8076	0.38435	0.05206	-0.48611	-0.05793	0.42	0.904	0.363	0.902
HEXANOATE	0.9028	0.07374	0.05107	-0.45546	0.22935	0.878	0.907	0.401	0.634
Choline glycerophosphate	0.5203	-0.4163	-0.04774	0.76193	-0.13595	0.361	0.908	0.144	0.763
N-Tigloylglycine	0.7937	0.33387	0.04812	0.1153	-0.48385	0.482	0.911	0.827	0.312
Arginine	0.9078	-0.12319	0.04767	0.40934	-0.26148	0.798	0.913	0.45	0.588
PYROGLUTAMATE	0.6996	0.06673	0.0438	0.49086	-0.51198	0.886	0.918	0.351	0.279
Arabinose	0.9275	-0.3672	0.04528	0.18605	0.16402	0.451	0.918	0.731	0.734
QUINOLINATE	0.002796	-1.02913	0.02485	-0.15515	1.12344	0.0036	0.92929	0.65201	0.00186
N-epsilon-Acetyl-L-lysine	0.0229	0.861	0.0283	0.185	-1.0429	0.0251	0.9302	0.6414	0.0086
S-ADENOSYLHOMOCYSTEINE	0.1799	0.85488	0.03209	-0.48718	-0.50364	0.0509	0.9319	0.2979	0.2316
2-Ketobutyric acid	0.9913	0.12156	0.03655	0.05201	-0.20703	0.805	0.935	0.925	0.674
GLUTAMINE	0.8767	0.41772	-0.02376	-0.17957	-0.24555	0.388	0.957	0.737	0.609
Orotidine	0.9593	0.01746	0.0204	-0.33223	0.22384	0.971	0.963	0.543	0.646
Gamma-L-Glutamyl-L-alanine	0.1016	0.95063	-0.01417	-0.45394	-0.57048	0.0261	0.9686	0.3106	0.1606
Isoxanthopterin	0.9142	0.37245	-0.01731	-0.14617	-0.23474	0.443	0.969	0.786	0.627
PHOSPHOENOLPYRUVATE	0.9997	-0.02877	-0.01449	0.10709	-0.03951	0.954	0.974	0.846	0.936
DIHYDROOROTATE	0.3368	0.164043	-0.00882	-0.85551	0.53095	0.7053	0.9822	0.0915	0.2307
THYMINE	0.9228	-0.07146	0.008498	0.398801	-0.25778	0.882	0.985	0.463	0.594
TRYPTOPHAN	0.9985	-0.07411	-0.0061	0.149036	-0.0378	0.881	0.989	0.787	0.939
RHAMNOSE	0.7898	0.2469	0.002753	-0.57016	0.205922	0.602	0.995	0.287	0.663
BUTANOATE	0.06568	0.968793	-0.00076	-0.29534	-0.7316	0.0202	0.9983	0.4919	0.0692
INDOLE-3-ACETATE	0.9582	0.185762	0.000802	0.142678	-0.30087	0.703	0.999	0.793	0.538

## Sheet: Spearman correlations
	Ranks
Mouse ID	29	30	31	32	59	23	24	69	83	18	39	43	76	88	4	40	44	45	75	85
Diet	CD	CD	CD	CD	CD	CD	CD	CD	CD	HFD	HFD	HFD	HFD	HFD	HFD	HFD	HFD	HFD	HFD	HFD
Genotype	AD	AD	AD	AD	AD	WT	WT	WT	WT	AD	AD	AD	AD	AD	WT	WT	WT	WT	WT	AD
NOR	7	10	2	6	5	9	15	8	13	18	17	20	19	16	3	12	1	14	11	4
Tregs	5	15	7	12	14	17	11	19	6	18	1	2	4	3	16	8	10	13	20	9
																					corr NOR		corr Tregs
metabolites																					ϱ	P	ϱ	P
cis-Aconitic acid	10	18	7	19	8	17	12	13	3	9	5	2	4	1	15	6	11	14	16	20	-0.529323	0.0163941	0.691729	0.000728485
N-ACETYLNEURAMINATE	6	16	8	20	11	19	7	15	14	5	4	1	3	2	17	9	10	18	12	13	-0.544361	0.0130826	0.651128	0.00187364
Alanine	6	10	3	2	14	16	7	19	20	13	5	1	9	4	17	8	18	15	12	11	-0.284211	0.224585	0.578947	0.00747966
PROLINE	17	12	3	4	18	19	8	16	20	15	1	2	7	9	13	5	11	10	14	6	-0.203008	0.390666	0.553383	0.0113704
GLUTARATE	6	10	2	9	11	20	13	16	5	18	4	3	15	1	12	17	19	7	8	14	-0.192481	0.416206	0.541353	0.0136975
GLUTAMINE	4	17	2	1	20	14	3	19	7	16	9	6	8	12	13	5	18	15	11	10	-0.135338	0.569419	0.541353	0.0136975
Psicose	1	3	2	14.5	14.5	14.5	14.5	14.5	6	14.5	14.5	7	5	4	14.5	14.5	8	14.5	14.5	14.5	-0.0169728	0.94338	0.529552	0.0163392
N-Acetyl-L-aspartic acid	9	12	5	13	10	16	14	19	4	6	8	7	15	1	20	3	11	2	18	17	-0.360902	0.11798	0.523308	0.0178935
ASPARAGINE	9	18	2	1	14	15	6	12	20	17	3	4	7	10	19	5	16	13	11	8	-0.154887	0.514383	0.512782	0.0207797
ISOCITRATE	8	14	3	18	12	17	9	7	10	4	6	2	11	1	15	5	13	16	19	20	-0.437594	0.0536614	0.508271	0.0221248
GLYCERATE	9	15	5	6	20	16	10	14	18	7	8	1	13	2	11	3	4	19	17	12	-0.106767	0.654142	0.506767	0.0225882
CYSTATHIONINE	2	15.5	7	15.5	4	15.5	15.5	9	1	15.5	5	15.5	10	8	15.5	6	15.5	15.5	15.5	3	0.118094	0.619987	0.494871	0.0265313
N-Acetyl-Asp-Glu	3	12	2	10	14	7	6	13	17	15	16	8	5	1	19.5	11	9	19.5	18	4	0.0714554	0.764662	0.479128	0.0325623
CITRATE	12	17	2	16	15	18	4	6	7	5	8	3	10	1	14	9	11	13	19	20	-0.437594	0.0536614	0.47218	0.0355424
Pyruvic acid	2	13	4	9	17	14	1	18	19	6	7	5	15	3	10	11	8	12	20	16	-0.150376	0.526855	0.452632	0.0450757
URACIL	10	8	5	3	19	17	6	18	15	9	4	2	12	1	7	14	16	20	11	13	-0.267669	0.253892	0.437594	0.0536614
N-Acetyl-L-tryptophan	10	16	5	11	8	15	6	18	4	7	2	17	9	3	13	1	19	20	12	14	-0.27218	0.245669	0.43609	0.0545841
UREIDOPROPIONATE	5	4	3	15	19	18	10	13	20	8	2	11	7	1	9	6	16	17	14	12	-0.242105	0.303755	0.43609	0.0545841
4-PYRIDOXATE	3	6	1	5	4	19	13	12	11	10	7	8	9	2	14	15	20	18	17	16	-0.0902256	0.705213	0.43609	0.0545841
HYDROXYPHENYLLACTATE	11	17	6	14	5	20	9	18	15	4	1	2	7	8	12	10	16	3	13	19	-0.541353	0.0136975	0.431579	0.0574247
Fumaric acid	6	8	3	4	15	19	9	10	12	17	7	2	18	1	13	11	20	5	14	16	-0.201504	0.394261	0.428571	0.0593798
3-Hydroxybutyric acid	15	14	11	8	16	18	4	10	6	2	19	20	9	13	3	7	17	12	1	5	0.0255639	0.914804	-0.42406	0.0624065
METHYL GALACTOSIDE	7	1	9	8	2	4	6	3	5	13	18	11	20	15	10	17	14	19	12	16	0.353383	0.126407	-0.422556	0.0634408
OXALATE	19	10	2	9	17	16	6	4	8	15	11	5	12	1	18	3	7	13	20	14	-0.154887	0.514383	0.422556	0.0634408
Gamma-L-Glutamyl-L-alanine	4	5	1	6	9	19	7	12	16	14	3	11	2	10	15	8	18	17	13	20	-0.184962	0.434986	0.419549	0.0655483
3-HYDROXYBENZOATE	3	2	17	16	11	5	14	9	8	1	10	18	20	19	4	7	13	12	15	6	0.225564	0.338971	-0.415038	0.0688077
N-ACETYLGLUTAMATE	14	12	4	11	18	19	8	20	16	15	1	10	13	2	9	6	3	5	7	17	-0.121805	0.608957	0.410526	0.0721872
4-Imidazoleacrylic acid	12	18	15	8	16	1	13	2	17	4	6	9	10	20	3	5	14	11	7	19	-0.132331	0.578107	-0.409023	0.0733409
Gamma-Glu-epsilon-Lys	4	14	12	20	3	19	18	13	2	10	6	16	9	1	8	7	17	11	15	5	-0.081203	0.733608	0.406015	0.0756894
O-ACETYLSERINE	11	15	1	5	4	20	6	10	7	17	3	12	18	2	16	19	9	14	13	8	0.213534	0.366021	0.389474	0.089619
Orotidine	7	15	3	5	12	4	11	19	14	8	2	10	16	6	9	1	18	17	20	13	-0.0451128	0.850206	0.384962	0.0937255
Glutathione oxidized	2	3	10	8	16	11	9	18.5	12	5	15	7	4	1	14	13	6	18.5	18.5	18.5	-0.237738	0.31283	0.381135	0.0973163
N-Octanoylglycine	1	9	2	6	19	20	7	10	16	11	4	8	18	3	17	14	12	5	13	15	-0.120301	0.613418	0.380451	0.097968
3-HYDROXYMETHYLGLUTARATE	4	16	15	18.5	18.5	18.5	10	13	11	6	7	3	1	14	5	2	8	18.5	9	12	-0.357738	0.121476	0.377361	0.100954
N-ACETYLALANINE	16	6	2	9	15	20	11	10	12	14	3	4	13	1	19	17	18	5	8	7	-0.312782	0.179364	0.369925	0.10841
N-Acetyl-L-methionine	9	7	1	2	12	20	10	8	17	18	6	3	13	14	16	11	5	4	19	15	0.126316	0.595654	0.359398	0.119633
Uric acid	5	6	2	1	14	9	8	16	19	17	7	4	11	3	13	15	20	18	10	12	-0.0646617	0.786515	0.353383	0.126407
Glyceraldehyde	3	6	1	2	13	15	4	11	18	17	9	5	10	7	16	14	8	20	12	19	0.0676692	0.776821	0.35188	0.128142
2-Hydroxyethanesulphonic acid	12	19	16	18	13	17	14	15	9	3	4	8	2	1	5	7	10	20	6	11	-0.437594	0.0536614	0.348872	0.131663
Indole-3-lactic acid	9	12	2	18	3	14	4	17	5	6	7	16	15	1	13	8	19	10	20	11	-0.153383	0.518524	0.342857	0.13891
Heptanoic acid	20	13	7	3	9	2	17	12	1	6	5	15	11	19	8	14	18	10	4	16	-0.0180451	0.939809	-0.33985	0.142637
Nepsilon-Acetyl-L-lysine	12	15	1	5	13	17	3	6	7	8	4	9	11	2	18	19	20	10	14	16	-0.366917	0.111535	0.326316	0.160275
ADENOSINE	4	13	14	7	17	12	9	11	19	10	5	1	18	6	2	3	16	15	20	8	-0.106767	0.654142	0.324812	0.162323
Alpha-Hydroxyglutaric acid	15	6	3	8	18	19	9	14	12	13	2	11	17	1	7	10	4	5	16	20	-0.0360902	0.879931	0.323308	0.16439
SUBERATE	20	12	2	15	17	14	18	16	9	6	5	3	10	1	8	19	13	4	11	7	-0.294737	0.207135	0.312782	0.179364
Homocitrulline	12	19.5	9	16	14	13	7	19.5	8	10	2	5	17	3	11	15	18	1	4	6	-0.394133	0.0855182	0.311395	0.181403
Sebacic acid	9	4	18	6	13	7	19	20	8	12	5	15	11	1	17	3	14	2	16	10	-0.273684	0.242966	0.309774	0.183806
METHYLMALONATE	14	19	4	5	3	15	6	20	12	7	11	10	1	2	13	9	18	17	8	16	-0.306767	0.188323	0.308271	0.186056
2-OXOADIPATE	8	19	11	20	12	10	6	17	15	5	7	4	18	2	16	13	3	1	14	9	-0.258647	0.270856	0.302256	0.195238
2-Hydroxy-2-methylbutyric acid	12	16	8	19	17	15	5	20	14	4	3	13	9	7	6	2	18	10	11	1	-0.305263	0.190609	0.300752	0.19758
KYNURENATE	4	14	3	15	2	8	7	17	13	6	5	10	16	1	18	12	20	19	11	9	-0.142857	0.54795	0.300752	0.19758
2-Hydroxyoctanoic acid	7	19	13	20	16	15	18	14	17	10	9	1	8	3	2	6	4	12	5	11	-0.150376	0.526855	0.297744	0.20232
Acetylcarnitine	8	12	2	1	7	6	3	5	4	14	15	11	18	20	9	19	13	17	10	16	0.415038	0.0688077	-0.293233	0.209571
2-Methylbutyric acid	2	6	13	11	4	3	9	1	7	5	18	8	14	15	20	16	17	19	12	10	0.0165414	0.944817	-0.293233	0.209571
Tartrate	17	20	13	16	18	12	15	14	19	6	2	5	3	1	11	10	9	8	4	7	-0.482707	0.0311052	0.288722	0.216993
4-HYDROXYBENZALDEHYDE	20	19	16	15	6	4	8	11	18	14	17	7	9	13	12	2	5	1	3	10	-0.0496241	0.835414	-0.288722	0.216993
ADENINE	5	10	14	7	16	13	8	12	18	9	4	1	20	6	2	3	17	15	19	11	-0.157895	0.506147	0.281203	0.229741
CYTIDINE	6	9	3	1	16	11	7	8	18	19	10	4	14	2	13	17	20	15	12	5	0.0541353	0.820675	0.281203	0.229741
2-Hydroxyhexanoic acid	15	18	12	17	19	20	7	14	16	11	5	4	13	6	2	3	8	1	10	9	-0.267669	0.253892	0.276692	0.237619
GLUTAMATE	16	17	6	1	11	2	4	7	19	10	18	5	9	20	8	3	12	14	13	15	0.118797	0.617892	-0.276692	0.237619
TRANS-ACONITATE	20	19	3	16	18	14	11	15	8	10	4	9	6	2	12	17	13	7	1	5	-0.318797	0.170698	0.275188	0.240283
2-Ketobutyric acid	10	15	19	19	1	3	5	13	17	4	9	14	12	2	8	16	19	7	6	11	-0.290663	0.213778	-0.272591	0.24493
SERINE	16	17	13	2	15	18	9	8	20	6	1	3	12	7	19	4	14	11	10	5	-0.392481	0.0869559	0.270677	0.248391
Phosphoric acid	18	13	16	9	19	10	14	17	20	1	3	2	5	6	8	4	7	11	15	12	-0.490226	0.0282108	0.266165	0.256671
Alpha-Ketoglutaric acid	8	10	3	2	1	14	7	17	4	12	11	5	20	9	15	13	18	6	19	16	-0.00601504	0.979921	0.264662	0.259469
Threonic acid	19	20	13	17	15	18	11	12	6	7	9	8	10	2	16	1	5	14	3	4	-0.296241	0.204718	0.263158	0.262287
N-Acetyl-L-tyrosine	16	8	4	20	2	19	14	18	6	5	1	13	11	10	12	7	17	3	15	9	-0.234586	0.319476	0.263158	0.262287
URIDINE	5	4	6	1	18	9	7	15	20	17	8	3	13	2	11	16	19	12	10	14	-0.145865	0.539466	0.263158	0.262287
SUCCINATE	5	4	3	2	9	15	8	17	13	11	7	6	19	1	14	16	20	10	12	18	-0.142857	0.54795	0.263158	0.262287
D-Erythrose	10	19	13	17	16	18	12	14	20	6	7	2	11	1	9	15	4	8	5	3	-0.21203	0.369486	0.261654	0.265124
RHAMNOSE	14	3	8	11	7	17	12	10	19	1	4	20	15	9	18	2	13	6	5	16	-0.136842	0.565096	-0.261654	0.265124
5-Keto-D-gluconic acid	15	19	20	12	9	18	10	17	13	6	3	5	1	14	7	2	8	4	11	16	-0.511278	0.0212206	0.26015	0.26798
THREONINE	15	12	5	3	16	19	11	13	20	9	2	1	17	6	18	14	10	4	7	8	-0.210526	0.37297	0.258647	0.270856
PHENYLALANINE	17	13	1	2	20	19	4	7	15	10	6	5	14	3	9	8	18	16	12	11	-0.184962	0.434986	0.258647	0.270856
N-(phenylacetyl)glycine	15	20	14	17	13	19	11	16	18	8	6	7	5	2	9	3	10	1	4	12	-0.473684	0.03488	0.254135	0.279598
4-HYDROXYBENZOATE	11	12	1	7	16	18	19	15	20	8	3	10	13	2	4	5	6	14	9	17	0.087218	0.714638	0.254135	0.279598
SACCHARATE	10	16	7	5	19	18	6	4	15	20	2	17	9	1	3	13	8	12	11	14	0.123308	0.604509	0.251128	0.285522
ADENOSINE 5'-DIPHOSPHATE	14	3	5	1	14	14	6	7	14	14	14	14	14	14	2	4	14	14	14	14	0.347602	0.133171	-0.250556	0.286658
Urea	20	16	9	18	15	14	7	3	12	6	8	10	17	1	4	13	19	5	2	11	-0.281203	0.229741	-0.245113	0.297601
2-Phenylbutyric acid	8	9	1	2	5	4	7	3	10	13	12	18	15	14	17	16	20	19	11	6	0.384962	0.0937255	-0.243609	0.300668
N-ACETYLASPARAGINE	7	4	1	5	10	15	2	12	19	11	3	6	20	13	18	9	8	16	17	14	0.102256	0.667935	0.243609	0.300668
METHIONINE	17	7	1	2	12	19	4	6	20	14	3	5	15	11	18	10	9	13	16	8	0.0511278	0.830495	0.243609	0.300668
2-Hydroxy-3-(4-hydroxyphenyl)-2-propenoic acid	9	11	2	5	3	14	4	18	12	10	1	15	6	8	7	19	20	16	13	17	-0.081203	0.733608	0.242105	0.303755
alpha-Santonin	7	8	4	1	9	3	5	2	6	15	15	15	15	15	15	15	15	15	15	15	0.335794	0.147772	-0.237031	0.314313
Lysine	18	20	19	3	17	15	9	11	14	6	4	1	12	2	16	13	10	8	7	5	-0.479699	0.0323261	0.234586	0.319476
2,6-Dihydroxybenzoic acid	9	5	1	4	6	7	2	8	3	13	10	17	19	20	11	14	16	12	15	18	0.311278	0.181576	-0.233083	0.322678
GUANIDINOSUCCINATE	7	12	18	13	8	15	16	19	14	2	1	3	9	11	4	6	5	17	10	20	-0.294737	0.207135	0.233083	0.322678
N,N-Dimethylglycine	20	7	6	1	10	9	11	3	18	13	5	14	8	4	12	17	19	16	2	15	-0.0646617	0.786515	-0.233083	0.322678
Beta-hydroxyisobutyrate	19	17	2	3	6	20	8	7	18	12	9	11	16	13	1	14	10	15	4	5	0.445113	0.0492253	-0.231579	0.325899
Myo-Inositol	6	7	5	8	4	3	1	2	9	11	13	19	18	12	14	10	15	17	20	16	0.288722	0.216993	-0.230075	0.329138
Sedoheptulose 7-phosphate	6	14	13	10	17	3	9	19	19	4	11	2	15	5	8	1	7	19	16	12	-0.141566	0.551609	0.228916	0.331649
Acetic acid	5	4	10	15	9	2	13	11	7	1	3	18	12	20	6	8	16	19	14	17	0.0180451	0.939809	-0.227068	0.335674
INDOXYL SULFATE	8	12	3	14	11	16	1	19	4	7	6	13	9	18	10	5	17	2	15	20	-0.291729	0.212026	0.225564	0.338971
N-(2-Methylbutyryl)glycine	5	4	1	2	12	16	7	8	14	19	9	3	17	6	10	18	20	11	13	15	0.0541353	0.820675	0.22406	0.342286
GLYCEROL	17	18	9	12	2	1	8	13	14	7	20	15	5	10	19	3	4	6	11	16	-0.00601504	0.979921	-0.215038	0.362574
Ribose	16	6	2	3	5	16	7	1	9	16	16	16	16	4	16	16	16	8	10	11	0.249097	0.289565	-0.21126	0.371269
GLYCEROL 3-PHOSPHATE	10	9	13	4	17	5	2	19	20	3	8	12	7	1	15	6	11	18	16	14	-0.348872	0.131663	0.210526	0.37297
GLUCOSE 1-PHOSPHATE	8	15	18	10	16	6	11	20	19	4	2	5	12	9	3	1	7	17	13	14	-0.231579	0.325899	0.209023	0.376472
3-(1H-indol-3-yl)-propionic acid	9	5	2	7	6	3	4	8	1	15	12	17	13	20	14	10	18	16	11	19	0.195489	0.408819	-0.209023	0.376472
Taurohyodeoxycholate	14	12	5	10	16	17	20	3	18	2	11	4	9	1	13	6	8	19	15	7	-0.087218	0.714638	0.207519	0.379993
Citraconic acid	6	3	7	5	4	10	9	19.5	16	8	2	14	12	1	11	15	17	19.5	13	18	-0.0902595	0.705107	0.206093	0.38335
D-Sorbitol	10	8	16	7	13	6	5	19	14	2	12	11	9	4	20	1	3	17	18	15	-0.281203	0.229741	0.206015	0.383533
Glucose	3	20	18	14	12	11	13	17	15	7	6	5	1	19	4	2	9	8	10	16	-0.296241	0.204718	0.204511	0.38709
TAURINE	17	16	15	10	11	12	13	18	20	5	2	8	4	7	6	3	1	19	9	14	-0.189474	0.423665	0.204511	0.38709
10-HYDROXYDECANOATE	8	20	16	15	12	17	19	14	13	10	18	1	7	3	2	5	9	11	6	4	-0.075188	0.752727	0.203008	0.390666
GLUCOSE 6-PHOSPHATE	9	14	13	8	17	7	11	19	20	3	10	4	12	5	2	1	6	16	18	15	-0.12782	0.591246	0.201504	0.394261
Crotonic acid	11	8	1	13	6	7	14	20	4	2	10	17	12	3	16	5	19	18	15	9	-0.0766917	0.747933	0.198496	0.401504
ISOLEUCINE	17	19	9	7	20	18	11	12	14	8	3	1	4	15	6	10	16	13	2	5	-0.333835	0.150299	0.196992	0.405152
Vanillin	10	12	1	5	2	18	17	9	20	16	8	7	6	11	3	4	14	13	15	19	0.186466	0.431195	0.196992	0.405152
Malic acid	8	6	2	3	13	17	10	4	14	12	9	5	19	1	15	11	20	7	16	18	-0.144361	0.543701	0.196992	0.405152
N-Tigloylglycine	7	4	2	3	10	14	6	9	15	17	8	1	20	5	12	18	16	11	13	19	0.00300752	0.98996	0.189474	0.423665
Arabinose	15	20	13	14	1	17	16	2	4	9	11	19	3	10	7	6	18	8	5	12	-0.0781955	0.743149	-0.18797	0.427421
GUANIDINOACETATE	20	19	17	1	13	5	9	3	18	10	6	12	8	7	15	2	11	14	4	16	-0.243609	0.300668	-0.184962	0.434986
N-Butyrylglycine	4	2	3	1	9	10	5	11	12	15	8	7	19	6	14	18	20	17	16	13	0.0842105	0.724104	0.183459	0.438795
Phenylpyruvic acid	15	9	1	2	20	14	4	8	12	5	13	19	10	17	6	3	11	7	18	16	0.132331	0.578107	-0.181955	0.442621
N-Hexanoylglycine	4	3	1	2	10	11	6	8	12	17	7	5	19	9	13	18	20	16	15	14	0.114286	0.631392	0.180451	0.446465
Galactonate	14	10	12	9	6	7	5	13	11	8	15	4	16	1	18	19	2	17	20	3	0.0586466	0.805993	0.180451	0.446465
m-Hydroxyhippuric acid	1	6	3	2	10	17	12	14	19	9	8	4	15	5	7	16	20	13	11	18	-0.0406015	0.865047	0.180451	0.446465
Ac-Val-OH	3	5	1	2	7	10	6	19	9	12	11	19	15	4	16	14	17	19	13	8	0.256024	0.275916	0.179217	0.449632
GUANOSINE MONOPHOSPHATE	11	12	9	2	17	7	4	15	19	10	5	3	19	8	1	6	14	16	19	13	-0.0225904	0.924685	0.176205	0.457411
2-(4-Hydroxyphenyl)propionic acid	11	3	2	5	6	8	4	7	1	16	15	18	19.5	10	17	14	19.5	9	13	12	0.234675	0.319289	-0.176006	0.457927
HEXANOATE	18	7	6	12	3	10	15	14	11	8	19	4	2	17	20	16	9	1	5	13	-0.15188	0.522682	-0.17594	0.458099
XANTHINE	7	2	8	1	17	5	14	13	18	9	11	3	19	4	16	6	12	10	20	15	-0.075188	0.752727	0.174436	0.462011
DIHYDROOROTATE	14	10	12	1	15	18	17	8	19	4	2	9	16	11	3	6	7	13	5	20	-0.00451128	0.98494	-0.174436	0.462011
BETAINE	10	9	1	2	11	7	3	6	13	19	12	8	15	4	17	18	20	14	16	5	0.124812	0.600074	0.171429	0.469886
PIPECOLATE	4	10	1	7	9	6	2	3	11	19	8	20	12	13	14	18	15	17	5	16	0.311278	0.181576	-0.166917	0.481825
2-Methylglutaric acid	10	9	6	5	17	8	11	2	15	1	4	13	16	3	7	18	14	19	12	20	-0.0646617	0.786515	-0.166917	0.481825
KYNURENINE	14	19	1	20	15	12	7	11	5	3	2	18	10	6	17	9	16	4	8	13	-0.374436	0.103841	0.165414	0.485838
3-Methyl-L-histidine	13	20	14	19	9	17	2	15	8	7	1	10	18	4	12	16	11	3	5	6	-0.317293	0.172837	0.165414	0.485838
2-Aminoadipic acid	16	19	12	17	9	6	7	11	18	8	15	3	20	2	13	14	10	1	5	4	-0.117293	0.622379	-0.165414	0.485838
XANTHOSINE	5	2	3	1	6	9	8	20	11	12	14	7	15	4	16	13	18	19	10	17	0.0075188	0.974903	0.165414	0.485838
PANTOTHENATE	17	15	3	6	20	8	10	18	19	16	9	12	5	1	13	14	11	4	2	7	-0.0977444	0.681832	0.16391	0.489867
Uridine 5'-monophosphate	11	10	12	3	17.5	9	5	17.5	17.5	6	7	2	17.5	8	1	4	14	17.5	17.5	13	-0.141727	0.551154	0.161538	0.496255
Pseudouridine	3	17	13	19	5	10	2	11	9	12	1	14	16	4	8	15	20	18	7	6	-0.0992481	0.677189	0.159398	0.502052
DEOXYCYTIDINE	16	19	6	20	5	12	17	9	4	7	8	15	14	1	10	3	18	11	13	2	-0.0390977	0.870004	0.159398	0.502052
3-Methyl-2-oxopentanoic acid	16	14	1	4	19	12	2	5	9	20	15	3	6	13	8	11	18	17	10	7	0.0150376	0.949828	0.157895	0.506147
BENZOATE	18	15	10	11	3	1	4	19	12	8	14	17	9	7	13	2	16	20	5	6	-0.0120301	0.959853	-0.157895	0.506147
p-Coumaric acid	8	2	1	3	6	7	5	4	9	17	11	12	16	20	18	15	19	13	14	10	0.291729	0.212026	-0.153383	0.518524
ASPARTATE	14	20	7	2	16	4	13	1	19	15	11	5	9	18	10	3	8	17	6	12	0.190977	0.419927	-0.150376	0.526855
QUINATE	12	20	8	16	9	10	17	2	11	1	13	15	3	7	19	14	18	5	6	4	-0.23609	0.316294	-0.148872	0.531043
3-PHOSPHOGLYCERATE	10	11	13	7	17	5	8	16	20	3	9	4	18	6	12	1	2	14	19	15	-0.118797	0.617892	0.147368	0.535247
HYPOTAURINE	6	2	5	4	13	1	11	14	17	16	9	12	8	15	18	3	7	10	19	20	0.0932331	0.695829	0.144361	0.543701
HISTIDINE	16	19	14	11	1	20	6	12	10	5	9	7	18	4	8	3	15	17	13	2	-0.0827068	0.728851	0.144361	0.543701
GUANINE	1	6	16	18	17	3	14	8	9	2	5	11	10	20	7	4	13	15	12	19	-0.216541	0.359146	-0.135338	0.569419
N-Cinnamoylglycine	8	5	1	2	3	9	6	7	4	15	15	15	15	15	15	15	15	15	15	15	0.385175	0.0935285	-0.13333	0.575215
INOSINE	14	4	5	1	13	2	12	7	11	17	16	9	20	6	15	8	19	18	10	3	0.269173	0.251131	-0.132331	0.578107
ALPHA-HYDROXYISOBUTYRATE	14	18	1	11	20	15	4	17	19	6	9	3	7	8	5	13	16	10	2	12	-0.303759	0.192914	0.130827	0.582473
GUANOSINE	11	15	14	8	17	4	9	10	19	16	5	1	19	13	2	3	12	6	19	7	0.0271085	0.909676	0.128012	0.590683
HYPOXANTHINE	4	2	10	1	19	7	14	11	12	8	15	3	16	5	9	6	18	13	20	17	-0.133835	0.573756	0.12782	0.591246
CYTIDINE MONOPHOSPHATE	14	15	13	10	18.5	5	12	18.5	18.5	9	6	2	18.5	3	1	4	11	16	8	7	-0.089812	0.706507	0.126039	0.596467
4-Hydroxy-3-methylbenzoic acid	13	15	6	19	2	14	11	7	3	17	9	20	4	16	10	12	18	8	1	5	0.126316	0.595654	-0.124812	0.600074
NORVALINE	19	18	7	11	20	16	13	14	17	6	2	1	8	15	4	10	12	9	3	5	-0.245113	0.297601	0.118797	0.617892
HYDROXYPYRUVATE	12	8	3	10	4	9	7	2	5	11	20	19	6	1	17	18	13	16	14	15	0.117293	0.622379	-0.117293	0.622379
GLYCINE	1	10	2	3	9	5	6	7	13	11	4	8	18	17	16	12	20	14	19	15	0.0691729	0.771985	0.117293	0.622379
2-AMINOISOBUTYRATE	17	8	2	14	10	20	11	12	19	7	6	4	16	18	5	9	15	13	3	1	0.115789	0.626879	-0.115789	0.626879
PYROCATECHOL	8	4	1	6	5	9	2	7	3	15	15	15	15	15	15	15	15	15	15	15	0.304519	0.191748	-0.115223	0.628576
Tricarballylic acid	17	15	11	13	19	18	14	16	20	5	1	4	9	8	3	10	12	6	2	7	-0.330827	0.154236	0.114286	0.631392
VALINE	19	18	9	11	20	16	13	14	17	6	2	1	7	15	4	10	12	8	3	5	-0.288722	0.216993	0.114286	0.631392
INDOLE-3-ACETATE	17	11	5	9	3	15	10	8	4	16	12	19	6	7	14	20	18	13	1	2	0.154887	0.514383	-0.112782	0.635917
3-Methyl-2-oxobutyrate	17	19	7	14	18	15	11	2	12	20	10	1	6	16	5	9	3	4	8	13	0.00902256	0.969885	0.112782	0.635917
TRYPTOPHAN	13	15	2	7	17	20	12	1	9	18	5	4	8	16	6	14	19	11	3	10	-0.0285714	0.904822	0.111278	0.640455
TYROSINE	15	5	10	14	4	20	13	16	19	12	1	2	7	18	11	8	6	9	3	17	-0.180451	0.446465	0.109774	0.645005
THYMINE	8	9	10	13	7	3	11	5	6	20	2	18	17	1	16	12	15	4	14	19	-0.0451128	0.850206	0.106767	0.654142
N-ACETYLPHENYLALANINE	5	3	1	2	6	11	4	7	9	17	10	12	19	8	14	13	20	16	18	15	0.21203	0.369486	0.103759	0.663326
5-Phenylvaleric acid	4	1	13	17	20	15	16	9	5	2	3	6	8	14	12	10	18	11	7	19	-0.545865	0.0127836	0.102256	0.667935
QUINOLINATE	19	16	17	20	13	15	14	12	3	4	10	11	9	8	7	5	1	6	2	18	-0.288722	0.216993	-0.102256	0.667935
GAMMA-AMINOBUTYRATE	20	17	19	8	15	10	11	16	18	5	6	2	3	13	1	4	7	9	14	12	-0.35188	0.128142	0.0992481	0.677189
CITRULLINE	10	19	6	17	11	20	3	1	18	7	2	12	8	14	5	4	16	15	13	9	-0.0977444	0.681832	0.0962406	0.686487
BUTANOATE	11	1	2	7	5	16	10	18	3	9	15	13	12	4	17	14	19	20	6	8	0.0225564	0.924798	0.0962406	0.686487
Dimethylmalonic acid	1	3	17	11	14	8	13	5	4	2	7	15	12	6	9	18	19	10	16	20	-0.303759	0.192914	-0.0947368	0.691153
L-Methionine sulfoxide	14	3	1	2	5	19	4	6	15	18	9	10	11	20	17	16	13	12	7	8	0.263158	0.262287	-0.0947368	0.691153
CREATINE	20	11	3	2	4	14	5	6	13	19	17	10	9	1	16	8	7	18	12	15	0.171429	0.469886	0.0947368	0.691153
Thiolactic acid	18	4	7	11	3	9	10	19	5	16	12	20	6	1	15	13	17	14	8	2	0.0541353	0.820675	0.0947368	0.691153
2,3-Dihydroxyisovalerate	10	4	1	3	2	17	5	12	7	9	17	17	11	6	17	17	17	17	8	13	0.1475	0.53488	-0.0906508	0.703884
GLUCURONATE	17	14	13	15	2	8	4	11	1	5	9	19	6	16	12	3	10	7	18	20	-0.204511	0.38709	-0.0902256	0.705213
3-Phenyllactic acid	19	10	1	4	9	17	6	3	7	8	5	14	20	2	15	12	11	13	18	16	0.0330827	0.889876	0.0857143	0.719366
7-Methylguanine	7	3	18	17	5	19	11	15	4	1	14	9	20	10	6	2	8	16	12	13	-0.0315789	0.894854	-0.0827068	0.728851
Mesaconic acid	5	10	1	8	17	17	11	12	17	4	2	17	3	17	7	13	6	17	9	17	0.0967966	0.684765	0.0798956	0.737751
2-Propylpentanoic acid	20	7	2	13	16	18	19	15	9	1	14	8	11	12	17	6	5	4	3	10	-0.112782	0.635917	-0.0781955	0.743149
Dehydroascorbic acid	11	9	7	10	8	5	3	6	18	13	2	19	12	1	4	16	17	15	14	20	0.0075188	0.974903	-0.0781955	0.743149
6-Oxo-2-piperidinecarboxylic acid	18	3	15	20	2	17	10	14	19	6	1	5	7	9	11	16	8	4	12	13	-0.378947	0.0994129	0.0736842	0.757529
Thiocyanate	7	18	12	9	10	19	1	13	14	2	8	15	16	20	4	3	11	5	17	6	0.0902256	0.705213	-0.0721805	0.762339
DIHYDROXYACETONE PHOSPHATE	8	3	13	4	20	2	6	17	19	9	5	12	18	10	1	7	11	15	16	14	0.0766917	0.747933	-0.0721805	0.762339
THYMIDINE	18	16	15	6	5	8	19	3	7	14	4	9	17	1	20	12	13	2	11	10	-0.166917	0.481825	0.0646617	0.786515
1,5-Anhydro-D-sorbitol	14	17	11	13	18	15	10	16	9	3	5	7	20	6	1	19	4	8	2	12	-0.0676692	0.776821	-0.0616541	0.796239
HOMOSERINE	2	15	15	15	7	15	1	15	9	15	15	15	15	6	4	8	15	3	5	15	-0.0213986	0.928648	-0.0609038	0.79867
N-ACETYLGLYCINE	11	10	1	17	12	18	4	6	14	5	9	7	19	2	13	16	20	15	8	3	-0.112782	0.635917	0.0601504	0.801113
D-Sedoheptulose	11	2	17	16	7	19	20	1	15	14	9	6	10	5	8	4	12	18	3	13	-0.0796992	0.738374	-0.0601504	0.801113
N-Acetyl-L-glutamine	3	5	4	1	7	6	2	13	9	19	8	17	16	10	15	18	14	20	11	12	0.33985	0.142637	0.0571429	0.81088
Leucine	13	11	1	2	19	15	3	5	16	10	9	4	12	17	6	14	20	18	8	7	0.0300752	0.899837	-0.0571429	0.81088
Ethylsulfuric acid	9	11	12	13	7	1	5	19	6	4	16	17	14	2	20	3	18	15	8	10	-0.221053	0.348974	-0.0526316	0.825581
D-MANNOSAMINE	12	10	3	9	6	2	13	11	4	14	20	8	5	17	16	7	18	19	15	1	0.189474	0.423665	0.0526316	0.825581
Arginine	12	20	16	1	13	5	2	10	14	8	17	4	15	3	9	7	6	18	11	19	-0.103759	0.663326	-0.0526316	0.825581
Allantoic acid	11	20	19	18	4	15	5	1	12	7	6	8	2	9	16	13	17	3	10	14	-0.584962	0.00674477	0.0511278	0.830495
HIPPURATE	7	8	3	5	2	6	4	9	1	13	11	19	16	12	17	10	20	18	14	15	0.184962	0.434986	-0.0511278	0.830495
Isoxanthopterin	10	6	14	8	4	15	17	3	11	9	1	7	13	19	18	2	5	20	12	16	0.0105263	0.964869	0.0511278	0.830495
INDOLE-3-PYRUVATE	15	8	1	7	3	9	10	18.5	5	12	4	18.5	11	13	14	18.5	18.5	16	2	6	0.160756	0.498371	-0.0505664	0.83233
Saccharic acid 1,4-lactone	6	11	9	8	13	12	5	14	18	7	2	20	10	1	3	17	15	16	4	19	-0.0827068	0.728851	-0.0481203	0.840339
ORNITHINE	12	5	1	2	11	8	4	3	20	9	13	7	10	6	18	15	17	19	14	16	-0.0631579	0.791373	-0.0481203	0.840339
O-PHOSPHOETHANOLAMINE	13	15	12	9	18	1	7	17	20	2	4	11	14	5	3	8	10	19	16	6	-0.0526316	0.825581	0.0481203	0.840339
AZELATE	10	7	1	6	4	3	13	12	19	14	11	17	5	2	16	20	18	9	15	8	0.13985	0.556494	0.043609	0.855148
Valeric acid	20	14	6	9	18	13	16	3	1	8	11	5	17	4	12	10	19	15	2	7	-0.183459	0.438795	-0.0421053	0.860095
Mannose	6	20	3	4	5	19	14	2	8	10	12	11	13	7	18	16	17	1	9	15	-0.0120301	0.959853	0.0421053	0.860095
CREATININE	3	14	18	20	4	17	9	8	2	6	10	13	12	1	7	15	16	19	5	11	-0.189474	0.423665	0.0406015	0.865047
Cystine	16	20	19	13	14	15	11	5	12	6	18	1	10	4	9	2	3	7	8	17	-0.323308	0.16439	-0.0345865	0.884902
TRANS-4-HYDROXY-L-PROLINE	4	11	12	1	8	3	13	10	19	9	16	6	20	2	18	5	17	7	15	14	-0.0481203	0.840339	-0.0345865	0.884902
D-RIBOSE 5-PHOSPHATE	7	11	16	10	19	2	9	20	18	3	12	6	17	5	4	1	8	13	15	14	-0.144361	0.543701	0.0330827	0.889876
N-FORMYL-L-METHIONINE	10	8	2	4	3	6	7	9	12	13	11	15	16	1	17	18	20	19	14	5	0.215038	0.362574	0.0315789	0.894854
S-ADENOSYLHOMOCYSTEINE	14.5	1	4	3	14.5	14.5	14.5	7	14.5	6	14.5	2	14.5	5	14.5	14.5	14.5	14.5	14.5	8	-0.0441293	0.853438	0.0313997	0.895448
mono-Methyl glutarate	11	8	1	12	10	4	5	20	3	6	19	18	16	2	9	13	7	17	15	14	0.243609	0.300668	-0.0300752	0.899837
Anserine	14	11	2	17	5	7	9	3	6	8	4	18	19	1	20	13	15	10	12	16	-0.075188	0.752727	-0.0300752	0.899837
Sucrose	8	16	7	14	15	5	20	1	19	6	4	12	9	2	13	17	18	10	11	3	-0.0947368	0.691153	0.0285714	0.904822
ITACONATE	19	8	2	6	11	20	16	18	15	4	1	12	13	10	3	9	14	7	5	17	-0.075188	0.752727	-0.0285714	0.904822
Adenosine 5′-monophosphate	11	5	10	1	18.5	12	6	15	18.5	3	8	4	18.5	7	2	9	14	18.5	16	13	-0.0792458	0.739813	0.0279247	0.906968
PHENOL	6	4	7	3	2	11	1	5	9	19	8	14	13	18	20	10	17	16	12	15	0.144361	0.543701	-0.0270677	0.909812
PHOSPHOENOLPYRUVATE	6	9	13	4	14	1	8	16	19	5	11	17	15	2	7	3	10	20	18	12	0.117293	0.622379	-0.0255639	0.914804
OROTATE	19	17	4	20	8	18	13	2	12	5	7	14	6	10	15	1	11	3	9	16	-0.254135	0.279598	-0.0240602	0.9198
PROPIONATE	9	3	2	5	10	7	4	15	11	6	12	18	17	1	16	14	20	19	13	8	0.0691729	0.771985	-0.0195489	0.934803
DEOXYURIDINE	17	16	19	2	5	8	18	4	6	10	3	14	13	1	20	12	15	11	9	7	-0.18797	0.427421	0.0165414	0.944817
PHOSPHOCREATINE	16	14	15	10	18	6	9	19	12	1	7	17	13	4	5	8	3	20	11	2	0.0526316	0.825581	-0.0135338	0.95484
Levulinic acid	3	16	1	15	7	5	2	19	4	6	17	19	11	13	14	10	19	8	12	9	0.055723	0.815501	-0.0120482	0.959793
1-AMINOCYCLOPROPANECARBOXYLATE	1	8	10	6	15	3	7	18	9	4	5	11	14	19	2	12	13	16	17	20	0.0105263	0.964869	-0.00902256	0.969885
ALLANTOIN	4	20	19	18	1	5	3	10	9	2	6	15	7	13	14	12	17	11	16	8	-0.293233	0.209571	0.00601504	0.979921
Arabitol	7	4	1	3	9	8	2	6	14	12	13	11	16	5	19	18	20	17	15	10	0.087218	0.714638	0.00601504	0.979921
CARNOSINE	14	6	4	12	5	10	7	3	13	11	2	16	20	1	9	8	15	17	18	19	0.0661654	0.781664	0.00601504	0.979921
TREHALOSE	16	18	17	14	11	2	15	1	19	7	5	9	3	8	6	4	12	10	20	13	-0.264662	0.259469	-0.00300752	0.98996
PYROGLUTAMATE	10	9	6	2	16	8	15	1	14	13	18	12	7	3	17	5	20	19	11	4	0.0616541	0.796239	0.00300752	0.98996
Hydrocinnamic acid	5	3	2	1	8	9	4	6	7	13	11	10	15	18	20	14	12	17	16	19	0.171429	0.469886	-0.00150376	0.99498
Choline glycerophosphate	16	10	9	12	15	3	7	13	2	17	19	6	14	11	20	4	18	8	5	1	-0.117293	0.622379	0	1

## Sheet: t tests
Mouse ID	29	30	31	32	59	23	24	69	83	18	39	43	76	85	88	4	40	44	45	75	averages
Diet	CD	CD	CD	CD	CD	CD	CD	CD	CD	HFD	HFD	HFD	HFD	HFD	HFD	HFD	HFD	HFD	HFD	HFD					HFD vs CD				AD vs WT
Genotype	AD	AD	AD	AD	AD	WT	WT	WT	WT	AD	AD	AD	AD	AD	AD	WT	WT	WT	WT	WT	CD		HFD		AD		WT		CD		HFD
Metabolites																					AD	WT	AD	WT	log2 fc	P	log2 fc	P	log2 fc	P	log2 fc	P
METHYL GALACTOSIDE	6.8281e+06	8.33321e+06	5.91281e+06	6.31649e+06	7.70004e+06	6.87958e+06	6.84563e+06	7.49401e+06	6.87331e+06	2.59486e+06	1.89424e+06	2.98037e+06	1.68899e+06	2.34143e+06	2.34446e+06	4.11398e+06	2.30567e+06	2.53648e+06	1.82896e+06	2.88059e+06	7.01813e+06	7.02313e+06	2.30739e+06	2.73314e+06	-1.60482	2.57871e-06	-1.36156	3.28965e-05	-0.00102827	0.992621	-0.244295	0.322402
Myo-Inositol	1.08612e+07	1.02736e+07	1.26187e+07	1.01455e+07	1.34586e+07	1.51103e+07	1.72935e+07	1.53474e+07	8.94016e+06	7.13867e+06	5.31325e+06	4.75287e+06	4.77254e+06	5.04776e+06	6.96959e+06	5.21994e+06	8.87108e+06	5.09999e+06	5.03964e+06	4.67423e+06	1.14715e+07	1.41728e+07	5.66578e+06	5.78098e+06	-1.01771	3.82148e-05	-1.29374	0.00244628	-0.305074	0.168784	-0.0290391	0.89626
N-Acetyl-L-glutamine	3.01032e+07	2.71361e+07	2.79578e+07	3.14334e+07	1.75352e+07	2.1896e+07	3.05377e+07	1.33215e+07	1.57721e+07	9.08723e+06	1.70146e+07	1.09504e+07	1.26692e+07	1.36043e+07	1.40417e+07	1.30856e+07	1.07466e+07	1.31089e+07	8.21693e+06	1.40379e+07	2.68331e+07	2.03818e+07	1.28946e+07	1.18392e+07	-1.05725	0.000372847	-0.783712	0.109025	0.396732	0.182821	0.123195	0.514683
Tartrate	195198	97126.3	297769	205517	190731	1.01403e+06	223724	257986	188681	2.11924e+07	3.53407e+07	2.28186e+07	2.92859e+07	1.60905e+07	3.79903e+07	7.04522e+06	1.02021e+07	1.05436e+07	1.21719e+07	2.79555e+07	197268	421105	2.71197e+07	1.35837e+07	7.10304	0.000585229	5.01155	0.0232715	-1.09402	0.342372	0.997471	0.0262318
PHENOL	1.02368e+07	1.04959e+07	9.76007e+06	1.10758e+07	1.14897e+07	7.76157e+06	1.21004e+07	1.02784e+07	8.63763e+06	5.59095e+06	9.66151e+06	6.95246e+06	7.07209e+06	6.06601e+06	5.60366e+06	5.27561e+06	8.62876e+06	5.78381e+06	5.94598e+06	7.69086e+06	1.06116e+07	9.69448e+06	6.82445e+06	6.66501e+06	-0.636864	0.000652378	-0.540558	0.0292159	0.130413	0.346483	0.0341064	0.863186
2-Hydroxyhexanoic acid	1.8134e+07	1.55033e+07	2.29614e+07	1.6151e+07	1.51071e+07	1.33305e+07	2.61039e+07	2.05469e+07	1.65225e+07	2.33841e+07	2.76677e+07	2.94339e+07	2.26755e+07	2.49423e+07	2.69516e+07	3.80605e+07	3.17977e+07	2.56133e+07	4.50939e+07	2.39738e+07	1.75713e+07	1.9126e+07	2.58425e+07	3.29079e+07	0.556523	0.00112324	0.782899	0.0299159	-0.122309	0.611156	-0.348685	0.148688
2-Hydroxyethanesulphonic acid	7.35992e+07	4.31935e+07	5.67486e+07	4.87166e+07	6.76514e+07	5.27191e+07	6.49672e+07	5.93541e+07	8.33117e+07	1.13837e+08	1.12387e+08	8.36363e+07	1.15595e+08	7.97729e+07	1.29163e+08	9.9561e+07	8.80188e+07	8.26055e+07	4.26862e+07	9.22594e+07	5.79819e+07	6.50881e+07	1.05732e+08	8.10262e+07	0.866736	0.00116209	0.315995	0.249772	-0.166791	0.437965	0.38395	0.081959
Acetylcarnitine	2.32461e+06	1.5798e+06	3.12359e+06	3.50868e+06	2.35396e+06	2.49133e+06	2.60764e+06	2.52369e+06	2.52853e+06	1.02843e+06	919264	1.72751e+06	709707	886562	449414	1.98649e+06	607138	1.32373e+06	717888	1.87955e+06	2.57813e+06	2.5378e+06	953481	1.30296e+06	-1.43505	0.0014877	-0.961783	0.0121087	0.0227462	0.910757	-0.450518	0.306477
Threonic acid	4.13534e+08	3.62378e+08	4.74382e+08	4.24772e+08	4.60911e+08	4.2036e+08	4.87518e+08	4.87205e+08	5.97799e+08	5.74918e+08	5.42168e+08	5.72705e+08	4.96706e+08	6.52728e+08	6.84527e+08	4.47052e+08	7.4787e+08	6.00886e+08	4.68936e+08	6.76683e+08	4.27195e+08	4.9822e+08	5.87292e+08	5.88286e+08	0.459182	0.00165443	0.239732	0.259569	-0.221888	0.113331	-0.00243828	0.987406
2-(4-Hydroxyphenyl)propionic acid	1.00077e+06	3.2462e+06	4.15219e+06	2.28171e+06	2.25995e+06	1.6998e+06	2.61176e+06	2.19356e+06	5.03037e+06	36800.6	115681	28768.7	0	814893	1.16166e+06	31314.6	159233	0	1.42043e+06	669464	2.58816e+06	2.88387e+06	359634	456088	-2.84733	0.00224817	-2.66062	0.0117135	-0.156078	0.747839	-0.342782	0.777983
3-(1H-indol-3-yl)-propionic acid	1.68871e+07	3.00574e+07	4.20507e+07	2.66689e+07	2.69714e+07	3.44725e+07	3.27284e+07	2.0089e+07	5.23222e+07	5.48572e+06	8.21425e+06	3.86801e+06	7.87537e+06	1.75524e+06	704810	7.36808e+06	1.28883e+07	3.29482e+06	4.9516e+06	9.00932e+06	2.85271e+07	3.4903e+07	4.65057e+06	7.50243e+06	-2.61685	0.00279221	-2.21792	0.0222475	-0.29102	0.418101	-0.689951	0.199019
Tricarballylic acid	748880	1.37322e+06	2.39864e+06	1.79184e+06	566580	744613	1.55345e+06	839937	487950	3.41615e+06	4.76411e+06	3.51601e+06	2.47782e+06	3.22664e+06	2.54754e+06	3.60319e+06	2.45989e+06	2.08927e+06	3.41108e+06	4.55817e+06	1.37583e+06	906486	3.32471e+06	3.22432e+06	1.27292	0.00293321	1.83064	0.00343235	0.601948	0.312379	0.0442337	0.857816
Phosphoric acid	3.36534e+08	5.53743e+08	4.49881e+08	6.36063e+08	2.79411e+08	6.25347e+08	5.48803e+08	3.88411e+08	1.98573e+08	9.45479e+08	8.58896e+08	8.86007e+08	7.3527e+08	5.56943e+08	7.23925e+08	6.36943e+08	7.67304e+08	7.1292e+08	6.08089e+08	4.67653e+08	4.51126e+08	4.40284e+08	7.8442e+08	6.38582e+08	0.798095	0.00409802	0.536439	0.0909504	0.0350988	0.925468	0.296755	0.0967283
N-Cinnamoylglycine	3.60673e+06	6.66737e+06	1.1539e+07	1.04646e+07	7.92706e+06	1.72233e+06	6.5939e+06	4.82936e+06	7.34639e+06	0	0	0	0	0	0	0	0	0	0	0	8.04095e+06	5.123e+06	0	0	inf	0.0046543	inf	0.0262918	0.650378	0.175896	inf	1
alpha-Santonin	705612	703023	1.09769e+06	1.53782e+06	675183	1.22866e+06	939610	1.28523e+06	710409	0	0	0	0	0	0	0	0	0	0	0	943864	1.04098e+06	0	0	inf	0.00491656	inf	0.00440674	-0.141287	0.677152	inf	1
2,6-Dihydroxybenzoic acid	2.11935e+07	3.23514e+07	5.60225e+07	3.28707e+07	2.89009e+07	2.73807e+07	4.72319e+07	2.67165e+07	4.28312e+07	2.2378e+06	3.23239e+06	1.78346e+06	1.30666e+06	1.61395e+06	1.2227e+06	2.31843e+06	2.23327e+06	2.00677e+06	2.2757e+06	2.03183e+06	3.42678e+07	3.60401e+07	1.89949e+06	2.1732e+06	-4.17317	0.00507719	-4.05171	0.00763289	-0.0727488	0.832347	-0.194206	0.417358
2,3-Dihydroxyisovalerate	1.09535e+06	3.60554e+06	7.20431e+06	4.77176e+06	5.15101e+06	0	2.2747e+06	547783	1.54035e+06	1.25121e+06	0	0	824879	369994	2.21392e+06	0	0	0	0	1.32204e+06	4.36559e+06	1.09071e+06	776666	264409	-2.49081	0.00534708	-2.04442	0.167798	2.00091	0.031468	1.55453	0.288543
N-(phenylacetyl)glycine	8.34858e+06	2.94335e+06	8.4898e+06	7.08397e+06	8.54156e+06	4.44532e+06	1.1623e+07	7.12479e+06	6.77832e+06	1.39612e+07	1.67327e+07	1.46349e+07	1.89432e+07	8.9922e+06	2.45446e+07	1.24442e+07	2.09924e+07	1.24284e+07	3.32748e+07	2.05882e+07	7.08145e+06	7.49286e+06	1.63015e+07	1.99456e+07	1.20289	0.00561236	1.41248	0.0284998	-0.0814719	0.824781	-0.291068	0.40591
2-Phenylbutyric acid	1.27216e+06	1.04672e+06	2.50583e+06	2.43693e+06	1.4923e+06	1.56461e+06	1.38138e+06	1.6401e+06	595088	489979	554405	199575	298548	1.42929e+06	323806	206955	244507	162079	171224	559873	1.75079e+06	1.29529e+06	549267	268928	-1.67243	0.00643102	-2.26799	0.00270549	0.434726	0.295182	1.03029	0.22263
N-Hexanoylglycine	6.24054e+07	8.05601e+07	1.02441e+08	8.95906e+07	2.07585e+07	2.07389e+07	4.51979e+07	2.81234e+07	1.93425e+07	1.00765e+07	2.94384e+07	4.90144e+07	8.28851e+06	1.85102e+07	2.57934e+07	1.88514e+07	9.18341e+06	7.80188e+06	1.36516e+07	1.68027e+07	7.11511e+07	2.83507e+07	2.35203e+07	1.32582e+07	-1.59698	0.00941113	-1.0965	0.0340492	1.3275	0.0391454	0.827018	0.163606
Arabitol	5.7775e+06	6.92051e+06	8.23557e+06	7.81728e+06	4.29647e+06	4.58332e+06	8.18195e+06	5.95584e+06	2.65772e+06	2.75032e+06	2.68165e+06	3.19043e+06	1.76964e+06	3.24229e+06	6.7931e+06	786679	975460	412711	1.67184e+06	2.16751e+06	6.60947e+06	5.34471e+06	3.40457e+06	1.20284e+06	-0.957061	0.011751	-2.15167	0.0333273	0.306424	0.364523	1.50103	0.0272744
2-Hydroxy-2-methylbutyric acid	9.71748e+07	6.49343e+07	1.14253e+08	5.64902e+07	6.31126e+07	7.63348e+07	1.33075e+08	5.43141e+07	7.6846e+07	1.37806e+08	1.49569e+08	8.80319e+07	1.08539e+08	1.61836e+08	1.24169e+08	1.31403e+08	1.53382e+08	6.21409e+07	1.04419e+08	1.01132e+08	7.9193e+07	8.51426e+07	1.28325e+08	1.10495e+08	0.696359	0.0130373	0.376032	0.304178	-0.104508	0.76933	0.215818	0.361288
HIPPURATE	1.73664e+07	1.52647e+07	4.29184e+07	2.24169e+07	4.46014e+07	1.74713e+07	3.65743e+07	9.52994e+06	5.82629e+07	1.78282e+06	2.0766e+06	698262	1.06605e+06	1.56332e+06	2.05932e+06	928565	2.79186e+06	76097.8	706560	1.60279e+06	2.85136e+07	3.04596e+07	1.54106e+06	1.22117e+06	-4.20965	0.0130517	-4.64056	0.0742453	-0.09525	0.875212	0.335655	0.527824
Ac-Val-OH	2.22732e+07	1.89452e+07	3.51196e+07	2.35299e+07	8.90446e+06	6.13603e+06	1.77947e+07	0	6.70398e+06	5.83343e+06	5.93304e+06	0	3.98892e+06	6.89602e+06	1.93029e+07	1.99434e+06	4.12855e+06	493944	0	5.64295e+06	2.17545e+07	7.65867e+06	6.99238e+06	2.45196e+06	-1.63746	0.0133229	-1.64316	0.177547	1.50615	0.0448429	1.51185	0.176311
PYROCATECHOL	777028	1.8418e+06	3.58338e+06	1.49161e+06	1.60929e+06	408029	2.74652e+06	1.08502e+06	2.09756e+06	0	0	0	0	0	0	0	0	0	0	0	1.86062e+06	1.58428e+06	0	0	inf	0.0162193	inf	0.0556196	0.231952	0.704157	inf	1
QUINOLINATE	145323	260638	247458	28836.2	475714	263839	450257	570353	1.36063e+06	1.3135e+06	726302	618580	790373	193555	856238	946107	1.20584e+06	1.57721e+06	1.16225e+06	1.55786e+06	231594	661269	749758	1.28985e+06	1.69483	0.0167305	0.963897	0.0419355	-1.51364	0.101564	-0.782709	0.022854
Hydrocinnamic acid	1.96909e+07	3.66912e+07	4.80336e+07	5.38744e+07	1.62305e+07	1.07385e+07	3.33355e+07	1.9319e+07	1.84788e+07	5.65227e+06	6.41322e+06	6.6035e+06	5.32956e+06	4.39723e+06	4.4404e+06	3.54303e+06	5.38088e+06	6.34497e+06	4.67537e+06	5.15699e+06	3.49041e+07	2.0468e+07	5.4727e+06	5.02025e+06	-2.67307	0.0168517	-2.02754	0.0455772	0.77003	0.169366	0.124493	0.465294
TREHALOSE	939686	636767	739444	1.04293e+06	1.30032e+06	2.74754e+06	999255	4.58212e+06	631519	1.57558e+06	2.04672e+06	1.48857e+06	2.67095e+06	1.07808e+06	1.50252e+06	1.62826e+06	2.21341e+06	1.2088e+06	1.37715e+06	471405	931830	2.24011e+06	1.72707e+06	1.3798e+06	0.890188	0.0169486	-0.699106	0.349985	-1.26543	0.245094	0.323863	0.358093
GAMMA-AMINOBUTYRATE	3.17991e+06	3.54204e+06	3.38112e+06	4.86318e+06	4.06645e+06	4.39824e+06	4.28381e+06	3.76427e+06	3.54087e+06	5.0527e+06	5.03336e+06	5.26335e+06	5.26123e+06	4.20524e+06	4.11765e+06	5.33948e+06	5.10565e+06	4.97334e+06	4.56761e+06	4.11131e+06	3.80654e+06	3.9968e+06	4.82225e+06	4.81948e+06	0.341228	0.0201259	0.270033	0.0307302	-0.0703644	0.638266	0.000830448	0.992969
GLYCINE	4.20159e+07	2.69492e+07	3.69202e+07	3.47996e+07	2.70146e+07	3.0218e+07	29363699	2.86985e+07	2.36328e+07	2.62268e+07	3.095e+07	2.72608e+07	1.75642e+07	2.15635e+07	1.79932e+07	1.88304e+07	2.53009e+07	1.55266e+07	2.33512e+07	1.56798e+07	3.35399e+07	2.79783e+07	2.35931e+07	1.97378e+07	-0.507515	0.0218635	-0.503347	0.0157906	0.261572	0.162259	0.257404	0.235146
HYPOTAURINE	1.39629e+06	2.10455e+06	1.4104e+06	1.41675e+06	1.03164e+06	2.18837e+06	1.04313e+06	892670	735685	795960	1.10967e+06	1.03968e+06	1.21084e+06	347018	839610	658394	1.4984e+06	1.2888e+06	1.0767e+06	655791	1.47193e+06	1.21496e+06	890464	1.03562e+06	-0.725076	0.0219751	-0.230424	0.621559	0.276791	0.487984	-0.21786	0.499816
TAURINE	7.8491e+08	7.87934e+08	8.28554e+08	1.04251e+09	9.9482e+08	9.76226e+08	9.402e+08	7.60979e+08	6.30121e+08	1.15424e+09	1.51033e+09	1.05793e+09	1.34924e+09	9.2533e+08	1.08423e+09	1.13605e+09	1.36173e+09	1.61071e+09	7.10742e+08	1.05123e+09	8.87746e+08	8.26882e+08	1.18022e+09	1.17409e+09	0.410833	0.0241697	0.505791	0.103414	0.102466	0.538268	0.00750789	0.971536
N-ACETYLNEURAMINATE	1.37667e+06	649504	1.21549e+06	401282	1.0945e+06	520106	1.28253e+06	753520	838749	1.5984e+06	1.65315e+06	1.89404e+06	1.67254e+06	872687	1.71866e+06	584468	1.21539e+06	1.15768e+06	562641	914957	947491	848726	1.56825e+06	887028	0.726969	0.0243481	0.0636809	0.860241	0.158814	0.704258	0.822102	0.00841684
ISOLEUCINE	2.39994e+08	2.24097e+08	3.17966e+08	3.38156e+08	2.04272e+08	2.39861e+08	3.03623e+08	2.93385e+08	2.69264e+08	3.27748e+08	3.87175e+08	4.04643e+08	3.63594e+08	3.62541e+08	2.64658e+08	3.49333e+08	3.17418e+08	2.60831e+08	2.86743e+08	3.88151e+08	2.64897e+08	2.76533e+08	3.51727e+08	3.20495e+08	0.409022	0.0270493	0.212849	0.165364	-0.0620218	0.731863	0.134152	0.330102
TRANS-ACONITATE	163238	293523	870144	328911	306529	353906	462437	332089	596583	558350	794713	567702	750165	792862	1.01343e+06	443407	314960	379454	610585	1.0589e+06	392469	436254	746205	561461	0.926992	0.0274931	0.364018	0.461418	-0.152588	0.777579	0.410386	0.228088
D-Erythrose	2.4837e+07	1.62313e+07	2.1949e+07	1.70789e+07	1.92396e+07	1.70326e+07	2.30971e+07	2.15454e+07	1.43626e+07	3.4051e+07	3.39519e+07	4.63956e+07	2.48335e+07	3.78705e+07	7.7464e+07	2.97914e+07	2.0605e+07	3.73171e+07	3.3189e+07	3.45128e+07	1.98672e+07	1.90094e+07	4.24277e+07	3.10831e+07	1.09462	0.0298959	0.709414	0.0141278	0.0636725	0.743901	0.448879	0.227374
N-Butyrylglycine	6.60134e+07	1.49441e+08	1.43802e+08	1.54644e+08	1.59537e+07	1.50991e+07	4.10078e+07	1.33738e+07	9.71287e+06	7.63852e+06	1.84404e+07	2.39624e+07	6.00742e+06	9.38161e+06	2.63371e+07	7.93111e+06	6.63016e+06	3.72329e+06	7.19085e+06	7.37901e+06	1.05971e+08	1.97984e+07	1.52946e+07	6.57089e+06	-2.79257	0.0301456	-1.59122	0.161427	2.42021	0.0338621	1.21886	0.0592663
VALINE	2.44175e+08	2.47678e+08	3.75941e+08	3.46987e+08	2.38453e+08	2.51033e+08	3.31675e+08	3.03235e+08	2.49733e+08	3.81188e+08	4.58143e+08	4.63325e+08	3.77656e+08	3.83416e+08	2.86697e+08	3.84391e+08	3.72723e+08	3.40665e+08	3.76738e+08	3.93691e+08	2.90647e+08	2.83919e+08	3.91738e+08	3.73642e+08	0.43062	0.0304372	0.396175	0.00322382	0.0337875	0.863342	0.0682326	0.540298
N-ACETYLPHENYLALANINE	2.06438e+07	3.06014e+07	5.81562e+07	4.69384e+07	1.2031e+07	7.12733e+06	2.1174e+07	1.17162e+07	9.74e+06	4.62775e+06	7.50299e+06	6.09234e+06	4.13143e+06	5.29082e+06	9.78157e+06	5.66214e+06	6.0278e+06	3.42297e+06	5.17406e+06	4.54253e+06	3.36742e+07	1.24394e+07	6.23782e+06	4.9659e+06	-2.43253	0.0308674	-1.32479	0.0908172	1.43673	0.0698972	0.328986	0.250502
Lysine	3.27895e+07	2.97672e+07	3.18731e+07	4.75176e+07	3.28006e+07	3.46499e+07	4.06539e+07	3.74197e+07	3.49102e+07	4.38049e+07	4.67769e+07	6.2843e+07	3.5546e+07	4.45304e+07	5.60462e+07	3.45253e+07	3.54331e+07	3.88362e+07	4.22579e+07	4.29303e+07	3.49496e+07	3.69084e+07	4.82579e+07	3.87966e+07	0.46549	0.0317721	0.0719792	0.438002	-0.078674	0.62385	0.314836	0.0721108
Homocitrulline	65860.1	0	107605	40520.2	59891.7	64526.1	158762	0	136061	96317.5	498272	287181	34862.3	255849	448112	86770.7	43665.6	31753.8	681980	371964	54775.3	89837.3	270099	243227	2.30189	0.0345096	1.43692	0.298788	-0.713788	0.37955	0.151186	0.853067
NORVALINE	2.44719e+08	2.45931e+08	3.79644e+08	3.41505e+08	2.35916e+08	2.50476e+08	3.32978e+08	3.03778e+08	2.4981e+08	3.80647e+08	4.56324e+08	4.63236e+08	3.76812e+08	3.80911e+08	2.7962e+08	3.84714e+08	3.70829e+08	3.39381e+08	3.76243e+08	3.93909e+08	2.89543e+08	2.8426e+08	3.89592e+08	3.73015e+08	0.428185	0.0348969	0.392021	0.00382016	0.0265647	0.89388	0.0627283	0.585321
3-HYDROXYMETHYLGLUTARATE	5.86975e+08	2.59809e+08	2.99489e+08	0	0	0	4.83703e+08	3.53142e+08	4.29513e+08	5.61044e+08	5.39486e+08	5.90949e+08	7.47254e+08	4.2358e+08	2.99759e+08	5.77176e+08	6.42473e+08	5.30672e+08	0	5.19991e+08	2.29255e+08	3.1659e+08	5.27012e+08	4.54062e+08	1.20088	0.0352669	0.520276	0.424737	-0.465662	0.594294	0.214945	0.573712
PHOSPHOCREATINE	1.33493e+06	1.38028e+06	1.35767e+06	1.75562e+06	1.19807e+06	2.13877e+06	1.78013e+06	731869	1.5473e+06	3.03903e+06	2.13742e+06	1.32766e+06	1.47129e+06	2.99926e+06	2.96516e+06	2.46716e+06	2.03033e+06	2.9786e+06	707923	1.68759e+06	1.40531e+06	1.54952e+06	2.3233e+06	1.97432e+06	0.725287	0.0353115	0.349536	0.430383	-0.140928	0.62557	0.234823	0.500684
Glyceraldehyde	2.17582e+10	1.67791e+10	3.34111e+10	2.65418e+10	9.83039e+09	9.18131e+09	1.7183e+10	1.07559e+10	7.44652e+09	7.94062e+09	1.14184e+10	1.69729e+10	1.10277e+10	6.38783e+09	1.5752e+10	8.93937e+09	9.63986e+09	1.26587e+10	5.97893e+09	1.01507e+10	2.16641e+10	1.11417e+10	1.15832e+10	9.47351e+09	-0.90327	0.0362516	-0.233999	0.478565	0.959338	0.0707315	0.290067	0.345322
CYTIDINE MONOPHOSPHATE	77630	52506.7	110246	159202	0	378729	115113	0	0	201779	373558	694453	0	334746	511526	760691	492851	138868	32902.7	240911	79917.1	123460	352677	333245	2.14177	0.0383769	1.43253	0.252582	-0.627471	0.620654	0.0817651	0.906466
O-PHOSPHOETHANOLAMINE	3.09087e+06	2.33609e+06	3.16142e+06	4.72534e+06	1.95909e+06	9.92608e+06	5.01023e+06	2.02339e+06	1.2154e+06	6.5943e+06	5.69423e+06	4.02446e+06	2.48805e+06	5.28945e+06	5.46687e+06	6.14835e+06	4.84284e+06	4.07117e+06	1.50139e+06	2.08884e+06	3.05456e+06	4.54378e+06	4.92623e+06	3.73052e+06	0.689518	0.0406713	-0.284515	0.694712	-0.572927	0.510693	0.401106	0.27014
2-Hydroxyoctanoic acid	3.64671e+06	2.18258e+06	2.90523e+06	2.13742e+06	2.69483e+06	2.81984e+06	2.45948e+06	2.88758e+06	2.66469e+06	3.23776e+06	3.5246e+06	6.34622e+06	3.64439e+06	3.22817e+06	5.35784e+06	5.47278e+06	3.97037e+06	5.32272e+06	3.14679e+06	4.61537e+06	2.71335e+06	2.7079e+06	4.22316e+06	4.5056e+06	0.638248	0.0430493	0.734547	0.0128084	0.00290296	0.987027	-0.0933958	0.699514
L-Methionine sulfoxide	1.62132e+06	4.05938e+06	6.69663e+06	5.53979e+06	3.23043e+06	1.21088e+06	3.43433e+06	3.16506e+06	1.36786e+06	1.30362e+06	1.89227e+06	1.84857e+06	1.8408e+06	2.33809e+06	1.05132e+06	1.31192e+06	1.31949e+06	1.63533e+06	1.66214e+06	2.67983e+06	4.22951e+06	2.29453e+06	1.71244e+06	1.72174e+06	-1.30443	0.0449766	-0.414329	0.361202	0.88229	0.129414	-0.00781349	0.976538
Urea	6.19928e+06	7.96763e+06	9.87768e+06	7.74151e+06	8.09842e+06	8.36491e+06	1.09159e+07	1.21848e+07	8.87465e+06	1.15153e+07	1.07209e+07	9.62891e+06	7.84545e+06	9.21034e+06	1.41341e+07	1.19971e+07	8.43476e+06	6.32966e+06	1.17456e+07	1.23853e+07	7.9769e+06	1.00851e+07	1.05092e+07	1.01785e+07	0.397749	0.0495218	0.0133014	0.954018	-0.338318	0.0789139	0.0461294	0.825733
N-(2-Methylbutyryl)glycine	3.43973e+07	4.05539e+07	5.45324e+07	4.97803e+07	1.16235e+07	8.27987e+06	2.29588e+07	2.15684e+07	9.60325e+06	6.71299e+06	1.52168e+07	4.07557e+07	7.80435e+06	8.63375e+06	2.62082e+07	1.48624e+07	6.83664e+06	5.81458e+06	1.39836e+07	1.10066e+07	3.81775e+07	1.56026e+07	1.75553e+07	1.05008e+07	-1.12081	0.0499167	-0.571292	0.240459	1.29094	0.0432556	0.741415	0.26944
10-HYDROXYDECANOATE	1.5443e+06	801776	1.03398e+06	1.07033e+06	1.1894e+06	952368	859653	1.10512e+06	1.11657e+06	1.53443e+06	908578	3.15317e+06	1.6596e+06	1.8643e+06	2.80272e+06	2.89825e+06	1.69382e+06	1.53892e+06	1.49771e+06	1.66346e+06	1.12795e+06	1.00843e+06	1.98713e+06	1.85843e+06	0.81698	0.0544297	0.881974	0.0298449	0.161598	0.446691	0.0966042	0.779695
GLUCOSE 1-PHOSPHATE	1.4448e+06	730224	670231	1.23555e+06	720942	1.71025e+06	1.20372e+06	331949	483014	2.01396e+06	2.31492e+06	1.76672e+06	1.06689e+06	920381	1.43524e+06	2.19561e+06	2.70902e+06	1.45064e+06	670333	954134	960349	932233	1.58635e+06	1.59595e+06	0.724082	0.0553344	0.77565	0.238627	0.0428681	0.935469	-0.0087001	0.982355
SERINE	2.87843e+07	2.87679e+07	3.2892e+07	3.96596e+07	3.08129e+07	2.84305e+07	3.48153e+07	3.53818e+07	2.51935e+07	3.65755e+07	4.03456e+07	3.80202e+07	3.3241e+07	3.68332e+07	3.55343e+07	2.66414e+07	3.78933e+07	3.20343e+07	3.36553e+07	3.41162e+07	3.21833e+07	3.09553e+07	3.67583e+07	3.28681e+07	0.191756	0.0588314	0.0865027	0.545356	0.0561283	0.709306	0.161382	0.0797445
p-Coumaric acid	408660	2.67801e+06	4.9394e+06	1.67954e+06	1.26435e+06	449790	1.30165e+06	1.38133e+06	337057	98550.1	269957	262027	116857	273790	54220.2	74071.6	132983	65416	234163	229560	2.19399e+06	867455	179234	147239	-3.61365	0.0604812	-2.55863	0.0779238	1.3387	0.189994	0.283682	0.580949
Allantoic acid	702956	89499.5	145706	301028	1.03328e+06	544308	878785	1.21327e+06	659368	846676	876947	795848	1.19419e+06	620260	740617	514631	628030	388371	1.17682e+06	722349	454494	823933	845756	686040	0.895979	0.062982	-0.264233	0.513118	-0.858264	0.170229	0.301949	0.313897
Ribose	0	3.46138e+06	1.08663e+07	5.97842e+06	3.99999e+06	0	1.1623e+06	1.10328e+07	587234	0	0	0	0	422730	5.63134e+06	0	0	0	1.00264e+06	509580	4.86123e+06	3.19559e+06	1.00901e+06	302444	-2.26838	0.0743354	-3.40134	0.350953	0.605241	0.603793	1.7382	0.487122
3-Methyl-L-histidine	2.17277e+06	1.11245e+06	2.14766e+06	1.75967e+06	2.30842e+06	2.12996e+06	3.6164e+06	2.14333e+06	2.53527e+06	2.61689e+06	5.03013e+06	2.29298e+06	1.92956e+06	2.65562e+06	3.18023e+06	2.19837e+06	2.13063e+06	2.25254e+06	3.40566e+06	2.70288e+06	1.90019e+06	2.60624e+06	2.9509e+06	2.53801e+06	0.635009	0.0805366	-0.0382694	0.872412	-0.455822	0.115879	0.217456	0.465164
5-Keto-D-gluconic acid	8.04727e+06	7.0952e+06	6.97293e+06	9.17768e+06	1.0132e+07	7.50577e+06	1.01135e+07	7.85396e+06	8.81988e+06	1.05209e+07	1.18263e+07	1.07911e+07	1.29435e+07	7.96321e+06	8.07007e+06	1.03365e+07	1.2427e+07	1.01697e+07	1.16506e+07	9.43239e+06	8.28502e+06	8.57328e+06	1.03525e+07	1.08032e+07	0.321404	0.0821853	0.333544	0.0269408	-0.0493424	0.74717	-0.0614827	0.671033
BUTANOATE	1.38242e+07	2.99471e+07	2.16546e+07	1.63861e+07	1.76565e+07	1.054e+07	1.4291e+07	7.06232e+06	1.88325e+07	1.57264e+07	1.08042e+07	1.23384e+07	1.28941e+07	1.59611e+07	1.84484e+07	8.94171e+06	1.19744e+07	6.44037e+06	5.95904e+06	1.76467e+07	1.98937e+07	1.26814e+07	1.43621e+07	1.01924e+07	-0.470045	0.083511	-0.315218	0.474669	0.649594	0.105837	0.494768	0.106093
2-OXOADIPATE	6.97057e+06	4.36592e+06	6.26036e+06	4.07914e+06	6.01199e+06	6.33419e+06	7.99677e+06	5.31081e+06	5.56081e+06	8.92759e+06	7.84764e+06	9.31418e+06	4.37289e+06	6.54864e+06	1.45424e+07	5.33637e+06	5.63037e+06	1.03645e+07	1.55452e+07	5.58654e+06	5.53759e+06	6.30064e+06	8.59222e+06	8.49259e+06	0.633772	0.0929629	0.430705	0.377615	-0.18624	0.388283	0.0168269	0.967449
PIPECOLATE	6.10428e+06	3.02411e+06	9.57814e+06	3.59694e+06	3.19984e+06	3.74492e+06	7.40824e+06	6.50288e+06	2.72424e+06	1.74295e+06	3.21056e+06	1.61906e+06	2.69142e+06	2.27705e+06	2.64383e+06	2.56503e+06	1.97529e+06	2.30109e+06	2.11667e+06	4.12906e+06	5.10066e+06	5.09507e+06	2.36415e+06	2.61743e+06	-1.10936	0.0932136	-0.960951	0.053837	0.00158223	0.997497	-0.14683	0.584704
Cystine	4.45074e+06	3.95958e+06	4.10439e+06	5.90742e+06	5.85595e+06	5.79566e+06	6.11739e+06	8.49074e+06	5.9296e+06	8.04236e+06	4.27885e+06	1.17675e+07	6.28417e+06	4.28529e+06	9.34534e+06	6.30629e+06	1.08516e+07	1.0653e+07	7.94373e+06	6.56096e+06	4.85561e+06	6.58335e+06	7.33391e+06	8.46313e+06	0.59493	0.100076	0.36237	0.173511	-0.439167	0.0524882	-0.206608	0.498657
ORNITHINE	9.30303e+06	1.39622e+07	2.02232e+07	1.76761e+07	9.52942e+06	1.03474e+07	1.40034e+07	1.43975e+07	5.98254e+06	1.00182e+07	9.29253e+06	1.07131e+07	9.67706e+06	8.63294e+06	1.07976e+07	8.31604e+06	9.1728e+06	8.47381e+06	6.9033e+06	9.22252e+06	1.41388e+07	1.11827e+07	9.85525e+06	8.41769e+06	-0.520695	0.119623	-0.409773	0.25411	0.338389	0.357635	0.227468	0.0248573
2-Aminoadipic acid	5.99078e+06	4.76342e+06	6.89902e+06	5.04381e+06	7.51775e+06	8.27584e+06	8.25543e+06	7.10567e+06	4.93299e+06	7.57258e+06	6.22159e+06	9.4414e+06	4.69477e+06	9.01849e+06	1.02639e+07	6.49513e+06	6.24944e+06	7.22786e+06	1.15983e+07	8.96429e+06	6.04296e+06	7.14248e+06	7.86878e+06	8.107e+06	0.380886	0.121256	0.182742	0.489065	-0.241171	0.26737	-0.0430278	0.859782
Sucrose	2.41999e+06	993128	2.96351e+06	1.06994e+06	1.02264e+06	4.45057e+06	77028	3.03949e+08	399535	4.35629e+06	5.33571e+06	1.19449e+06	1.79463e+06	5.56699e+06	1.5378e+07	1.07147e+06	866520	589773	1.25617e+06	1.20159e+06	1.69384e+06	7.72191e+07	5.60434e+06	997104	1.72625	0.121765	-6.27507	0.387523	-5.51059	0.391322	2.49073	0.0787211
m-Hydroxyhippuric acid	4.35823e+07	2.16417e+07	3.91715e+07	4.06045e+07	1.48382e+07	9.63993e+06	1.40304e+07	1.0688e+07	8.0871e+06	1.52209e+07	1.85497e+07	3.64867e+07	1.05141e+07	8.98867e+06	2.91264e+07	1.88087e+07	9.67147e+06	7.20169e+06	1.40229e+07	1.48098e+07	3.19676e+07	1.06114e+07	1.98144e+07	1.29029e+07	-0.690062	0.123092	0.282089	0.399962	1.591	0.0189992	0.618852	0.219691
2-Methylbutyric acid	1.60656e+07	1.53188e+07	1.26723e+07	1.37254e+07	1.55546e+07	1.60182e+07	1.45626e+07	1.67335e+07	1.49562e+07	1.5517e+07	9.0635e+06	1.4683e+07	1.06035e+07	1.41003e+07	1.04053e+07	6.19567e+06	9.46584e+06	9.17295e+06	8.19756e+06	1.30543e+07	1.46674e+07	1.55676e+07	1.23954e+07	9.21726e+06	-0.242801	0.124661	-0.75614	0.00210408	-0.0859408	0.319472	0.427398	0.0748235
Alpha-Ketoglutaric acid	5.08994e+06	4.94318e+06	1.57317e+07	3.57855e+07	6.38974e+07	2.15752e+06	5.66553e+06	1.75149e+06	1.14555e+07	3.50586e+06	3.8879e+06	8.01292e+06	1.12387e+06	1.7655e+06	5.0729e+06	2.10195e+06	3.3816e+06	1.47126e+06	5.74124e+06	1.39498e+06	2.50895e+07	5.25752e+06	3.89482e+06	2.81821e+06	-2.68746	0.131702	-0.899605	0.299395	2.25463	0.152554	0.466781	0.44167
DEOXYCYTIDINE	2.61703e+06	2.08624e+06	3.6044e+06	2.037e+06	3.62259e+06	3.09951e+06	2.54429e+06	3.36399e+06	3.8806e+06	3.56557e+06	3.52046e+06	2.66952e+06	2.81806e+06	4.28006e+06	5.28046e+06	3.32186e+06	4.00919e+06	2.39386e+06	3.31287e+06	3.08822e+06	2.79345e+06	3.2221e+06	3.68902e+06	3.2252e+06	0.401189	0.131949	0.00138911	0.993743	-0.20595	0.388178	0.193849	0.375138
Taurohyodeoxycholate	535816	588149	1.38012e+06	646256	433072	309500	169132	1.98704e+06	238352	3.71783e+06	610750	1.55425e+06	742429	761965	4.66272e+06	545257	1.18265e+06	755444	211351	534013	716683	676007	2.00832e+06	645743	1.48658	0.132702	-0.0660781	0.945257	0.0842979	0.927288	1.63696	0.11625
Levulinic acid	3.53234e+07	1.04304e+07	3.68877e+07	1.04879e+07	1.93823e+07	2.59902e+07	3.66753e+07	0	2.71312e+07	2.52745e+07	6.55075e+06	0	1.25134e+07	1.67117e+07	1.17648e+07	1.13774e+07	1.25799e+07	0	1.81846e+07	1.22431e+07	2.25023e+07	2.24492e+07	1.21359e+07	1.0877e+07	-0.890799	0.146311	-1.04538	0.175597	0.00341196	0.995704	0.157994	0.796107
Gamma-L-Glutamyl-L-alanine	3.07817e+06	2.78639e+06	3.98232e+06	2.73544e+06	2.63639e+06	1.59874e+06	2.73233e+06	2.14346e+06	1.93e+06	1.99933e+06	3.08132e+06	2.34572e+06	3.33224e+06	1.22863e+06	2.39034e+06	1.959e+06	2.69841e+06	1.68734e+06	1.73288e+06	2.03698e+06	3.04374e+06	2.10113e+06	2.39627e+06	2.02292e+06	-0.345058	0.146647	-0.054726	0.797496	0.534679	0.0304909	0.244347	0.350358
GLUCOSE 6-PHOSPHATE	2.28777e+06	1.42084e+06	1.46305e+06	2.44438e+06	1.22821e+06	2.97122e+06	2.14044e+06	735802	703635	3.62288e+06	2.2778e+06	3.25435e+06	1.59475e+06	1.29156e+06	3.18066e+06	4.12498e+06	4.90189e+06	3.00735e+06	1.23401e+06	1.1823e+06	1.76885e+06	1.63777e+06	2.537e+06	2.89011e+06	0.520312	0.149963	0.819387	0.242351	0.111075	0.822897	-0.188	0.67081
Valeric acid	9.01543e+06	1.13109e+07	1.45265e+07	1.26354e+07	9.88977e+06	1.13129e+07	1.05882e+07	1.61182e+07	1.77457e+07	1.36498e+07	1.19651e+07	1.4683e+07	1.05745e+07	1.42551e+07	1.47337e+07	1.18214e+07	1.22158e+07	9.17295e+06	1.06148e+07	1.7339e+07	1.14756e+07	1.39413e+07	1.33102e+07	1.22328e+07	0.213962	0.150558	-0.188607	0.463689	-0.280793	0.237214	0.121776	0.479821
Vanillin	2.89229e+07	2.43917e+07	4.47956e+07	3.56876e+07	4.3517e+07	1.72961e+07	1.98261e+07	2.95625e+07	1.04692e+07	2.07312e+07	3.36988e+07	3.45163e+07	3.46204e+07	1.55008e+07	2.54062e+07	4.02865e+07	3.95137e+07	2.39341e+07	2.42928e+07	2.14473e+07	3.5463e+07	1.92885e+07	2.74123e+07	2.98949e+07	-0.37149	0.152109	0.63216	0.111027	0.878574	0.0250849	-0.125076	0.64629
N-Acetyl-L-methionine	2.44089e+06	2.74504e+06	4.5235e+06	3.47006e+06	1.82571e+06	1.26281e+06	2.4021e+06	2.47398e+06	1.54469e+06	1.32453e+06	2.80037e+06	3.40112e+06	1.80425e+06	1.74615e+06	1.79214e+06	1.56302e+06	1.84877e+06	3.11086e+06	3.16177e+06	1.31012e+06	3.00104e+06	1.92089e+06	2.14476e+06	2.19891e+06	-0.484644	0.152785	0.195009	0.608679	0.643684	0.109708	-0.0359698	0.916272
Psicose	1.74222e+07	9.43709e+06	1.01093e+07	0	0	0	0	0	5.22798e+06	0	0	3.07388e+06	5.36809e+06	0	5.87952e+06	0	0	1.16377e+06	0	0	7.39371e+06	1.30699e+06	2.38692e+06	232754	-1.63115	0.158415	-2.48938	0.474379	2.50005	0.166658	3.35827	0.117605
N-ACETYLASPARAGINE	6.59924e+06	7.21026e+06	9.87444e+06	6.98218e+06	6.0161e+06	5.38741e+06	8.10575e+06	5.86765e+06	4.55346e+06	5.89698e+06	8.0139e+06	6.78107e+06	4.42131e+06	5.65794e+06	5.76498e+06	4.96654e+06	6.08909e+06	6.29719e+06	5.27645e+06	5.19974e+06	7.33644e+06	5.97857e+06	6.08936e+06	5.5658e+06	-0.26879	0.158714	-0.10321	0.589738	0.295282	0.219686	0.129701	0.401493
SUCCINATE	3.48449e+08	4.09198e+08	4.37979e+08	4.39345e+08	7.42726e+07	4.60942e+07	1.24864e+08	4.13791e+07	5.51275e+07	6.33276e+07	1.26918e+08	2.39671e+08	3.43866e+07	3.84524e+07	5.49378e+08	5.39379e+07	4.47323e+07	2.6644e+07	6.95555e+07	5.61447e+07	3.41849e+08	6.68663e+07	1.75355e+08	5.02029e+07	-0.963076	0.161532	-0.413509	0.408603	2.35401	0.0140297	1.80444	0.184162
QUINATE	2.57812e+06	1.14703e+06	3.40591e+06	1.93277e+06	3.23997e+06	2.82174e+06	1.64454e+06	4.1091e+06	2.62886e+06	4.96014e+06	2.19526e+06	1.93339e+06	3.9799e+06	3.87348e+06	3.57205e+06	1.15276e+06	2.14768e+06	1.58158e+06	3.76248e+06	3.70669e+06	2.46076e+06	2.80106e+06	3.41904e+06	2.47024e+06	0.474487	0.17023	-0.181323	0.67514	-0.18687	0.617421	0.46894	0.215578
XANTHOSINE	2.27536e+06	5.34371e+06	5.11576e+06	2.27507e+07	1.96353e+06	588714	1.0484e+06	0	478775	406152	314195	1.51743e+06	189108	136635	3.85811e+06	147509	339251	115454	112977	534649	7.48981e+06	528973	1.07027e+06	249968	-2.80695	0.17397	-1.08145	0.227494	3.82366	0.147179	2.09816	0.228487
OROTATE	1.00187e+07	1.07271e+07	1.80358e+07	9.75658e+06	1.59707e+07	1.04197e+07	1.40546e+07	1.97985e+07	1.40568e+07	1.8004e+07	1.77196e+07	1.28927e+07	1.78966e+07	1.22985e+07	1.57101e+07	1.23706e+07	2.04425e+07	1.5399e+07	1.81045e+07	1.58068e+07	1.29018e+07	1.45824e+07	1.57536e+07	1.64247e+07	0.288109	0.175586	0.171638	0.448498	-0.17666	0.536066	-0.0601886	0.701285
1,5-Anhydro-D-sorbitol	1.59879e+08	1.20424e+08	1.89758e+08	1.68372e+08	1.16072e+08	1.48971e+08	2.04871e+08	1.20953e+08	2.09409e+08	4.43999e+08	2.42476e+08	2.28781e+08	5.354e+07	1.76441e+08	2.41579e+08	4.85348e+08	6.86569e+07	3.00982e+08	2.26993e+08	4.63008e+08	1.50901e+08	1.71051e+08	2.31136e+08	3.08998e+08	0.615138	0.187115	0.853171	0.151051	-0.180822	0.44514	-0.418855	0.410156
TRANS-4-HYDROXY-L-PROLINE	7.20101e+06	5.91607e+06	5.89503e+06	9.68712e+06	6.14427e+06	7.49617e+06	5.70749e+06	5.97559e+06	3.78693e+06	6.00712e+06	4.94264e+06	6.48424e+06	3.60128e+06	5.25128e+06	7.77195e+06	3.97759e+06	6.71845e+06	4.1985e+06	6.22409e+06	5.17082e+06	6.9687e+06	5.74155e+06	5.67642e+06	5.25789e+06	-0.295909	0.191609	-0.126955	0.610288	0.279451	0.283197	0.110497	0.61685
N-FORMYL-L-METHIONINE	4.23988e+06	4.80554e+06	6.83964e+06	6.08949e+06	6.79333e+06	5.23741e+06	4.80629e+06	4.8039e+06	3.36411e+06	3.29761e+06	3.40119e+06	2.92248e+06	2.6363e+06	5.29743e+06	8.09335e+06	2.59718e+06	2.54918e+06	1.52168e+06	2.21142e+06	2.98196e+06	5.75358e+06	4.55293e+06	4.27473e+06	2.37228e+06	-0.428627	0.195281	-0.940517	0.00196879	0.337665	0.12896	0.849556	0.0774262
ALPHA-HYDROXYISOBUTYRATE	1.85121e+08	1.47302e+08	3.26822e+08	2.25509e+08	1.16138e+08	1.68534e+08	2.98229e+08	1.49361e+08	1.17201e+08	2.65033e+08	2.25859e+08	3.02253e+08	2.59603e+08	2.22867e+08	2.26276e+08	2.80062e+08	1.91267e+08	1.59011e+08	2.25526e+08	3.2097e+08	2.00178e+08	1.83331e+08	2.50315e+08	2.35367e+08	0.322459	0.196418	0.360459	0.316153	0.126833	0.765022	0.0888328	0.630521
4-PYRIDOXATE	5.57214e+06	4.02155e+06	7.8905e+06	4.08128e+06	4.53804e+06	1.82767e+06	2.8105e+06	2.94779e+06	2.99296e+06	3.09009e+06	3.93426e+06	3.89348e+06	3.22463e+06	2.07241e+06	6.87872e+06	2.52541e+06	2.28151e+06	1.50867e+06	1.86188e+06	1.91037e+06	5.2207e+06	2.64473e+06	3.84893e+06	2.01757e+06	-0.439787	0.196732	-0.390503	0.0856871	0.981124	0.0195479	0.93184	0.0396066
Uric acid	9.19141e+08	7.27264e+08	1.29191e+09	1.40648e+09	4.46856e+08	5.66112e+08	7.00532e+08	3.95258e+08	3.48075e+08	3.7486e+08	7.20254e+08	9.64731e+08	4.76222e+08	4.75784e+08	1.0476e+09	4.51808e+08	4.34244e+08	3.16214e+08	3.52939e+08	5.23973e+08	9.5833e+08	5.02494e+08	6.76576e+08	4.15836e+08	-0.502271	0.20081	-0.273093	0.328317	0.931415	0.0698632	0.702237	0.0734453
cis-Aconitic acid	9.1803e+07	6.91802e+07	9.25034e+07	6.91232e+07	9.2499e+07	7.23967e+07	8.69485e+07	8.41501e+07	1.02293e+08	9.20721e+07	9.75667e+07	1.04526e+08	9.85283e+07	6.27358e+07	1.21009e+08	7.80816e+07	9.59934e+07	8.80316e+07	7.81402e+07	7.50604e+07	8.30217e+07	8.6447e+07	9.60729e+07	8.30615e+07	0.210641	0.225608	-0.0576373	0.642702	-0.058327	0.695366	0.209951	0.196335
UREIDOPROPIONATE	4.51132e+06	4.58377e+06	6.27466e+06	2.61475e+06	1.89666e+06	1.97823e+06	3.03813e+06	2.65502e+06	1.61488e+06	3.30609e+06	2.20391e+07	2.85855e+06	3.59636e+06	2.75494e+06	2.79386e+07	3.12341e+06	3.70527e+06	2.41798e+06	2.14913e+06	2.64307e+06	3.97623e+06	2.32157e+06	1.04156e+07	2.80777e+06	1.38927	0.229244	0.274328	0.286262	0.776304	0.117336	1.89125	0.164614
6-Oxo-2-piperidinecarboxylic acid	1.40943e+06	3.57497e+06	2.48095e+06	0	3.80949e+06	1.92203e+06	3.00826e+06	2.61924e+06	1.37372e+06	3.28503e+06	3.87189e+06	3.40243e+06	3.15204e+06	2.75238e+06	3.04944e+06	2.99441e+06	2.36798e+06	3.11684e+06	3.51292e+06	2.9636e+06	2.25497e+06	2.23081e+06	3.2522e+06	2.99115e+06	0.52831	0.234592	0.423128	0.0864178	0.0155359	0.978463	0.120718	0.30043
GLYCERATE	4.22381e+07	3.83235e+07	5.16381e+07	4.50366e+07	3.03205e+07	3.49158e+07	4.0628e+07	3.99996e+07	3.3289e+07	4.32267e+07	4.27101e+07	1.17575e+08	4.00554e+07	4.04992e+07	6.71417e+07	4.05085e+07	6.49323e+07	5.20898e+07	3.31979e+07	3.37132e+07	4.15114e+07	3.72081e+07	5.85347e+07	4.48883e+07	0.495785	0.240695	0.270724	0.312434	0.15789	0.352915	0.38295	0.383471
3-Methyl-2-oxobutyrate	3.72132e+07	3.21912e+07	5.5901e+07	4.35902e+07	3.28596e+07	3.93444e+07	5.09642e+07	7.83631e+07	4.94513e+07	2.963e+07	5.16095e+07	1.00847e+08	6.45951e+07	4.62827e+07	3.77349e+07	6.65003e+07	5.35587e+07	7.44499e+07	6.77743e+07	5.44565e+07	4.03511e+07	5.45307e+07	5.51166e+07	6.33479e+07	0.44988	0.254239	0.216228	0.342148	-0.434463	0.153666	-0.200811	0.510979
INOSINE	2.59791e+06	1.44808e+07	7.44463e+06	3.33325e+07	2.6464e+06	2.62541e+07	2.76251e+06	5.79187e+06	3.26087e+06	1.17126e+06	1.84794e+06	4.93694e+06	229381	1.61402e+07	6.18884e+06	2.14249e+06	5.57678e+06	574852	907154	3.38993e+06	1.21004e+07	9.51733e+06	5.08577e+06	2.51824e+06	-1.25052	0.258629	-1.91814	0.302473	0.34643	0.760901	1.01405	0.37952
HYDROXYPHENYLLACTATE	3.41483e+07	2.55855e+07	4.28501e+07	3.07078e+07	4.35399e+07	2.11798e+07	3.85242e+07	2.40977e+07	2.99786e+07	4.48328e+07	5.46565e+07	4.58642e+07	4.26842e+07	2.38631e+07	4.03811e+07	3.1863e+07	3.7057e+07	2.88699e+07	4.55565e+07	3.16401e+07	3.53663e+07	2.84451e+07	4.2047e+07	3.49973e+07	0.249626	0.259625	0.299064	0.209662	0.314196	0.22325	0.264759	0.216215
PANTOTHENATE	1.10823e+07	1.1835e+07	1.82108e+07	1.69439e+07	9.45092e+06	1.61985e+07	1.52086e+07	1.08553e+07	1.0347e+07	1.1316e+07	1.5668e+07	1.40394e+07	1.75057e+07	1.66452e+07	3.22446e+07	1.34237e+07	1.25175e+07	1.5112e+07	1.77014e+07	1.82825e+07	1.35046e+07	1.31523e+07	1.79031e+07	1.54074e+07	0.406764	0.26078	0.228309	0.259531	0.03813	0.884952	0.216585	0.491029
HYPOXANTHINE	1.42524e+07	2.43125e+07	7.72112e+06	4.71071e+07	3.91828e+06	1.0293e+07	6.71737e+06	7.45407e+06	7.32984e+06	9.53347e+06	6.58036e+06	2.25962e+07	5.77172e+06	5.11275e+06	1.28406e+07	8.53344e+06	1.28025e+07	4.65882e+06	6.833e+06	3.22435e+06	1.94623e+07	7.94857e+06	1.04058e+07	7.21041e+06	-0.903287	0.263258	-0.140614	0.72503	1.29191	0.211021	0.52924	0.364672
SUBERATE	958460	1.34603e+06	2.62528e+06	1.31016e+06	1.16082e+06	1.31772e+06	1.1217e+06	1.28347e+06	1.46572e+06	1.59489e+06	1.61626e+06	2.47089e+06	1.42726e+06	1.51632e+06	3.74056e+06	1.50405e+06	1.02365e+06	1.3387e+06	1.67212e+06	1.36171e+06	1.48015e+06	1.29715e+06	2.06103e+06	1.38005e+06	0.477622	0.263959	0.0893697	0.56265	0.190395	0.574885	0.578647	0.128836
GUANIDINOSUCCINATE	841337	550470	294299	547612	742531	452165	441307	169508	545055	1.32053e+06	1.7937e+06	1.13038e+06	730873	64810.9	558106	1.07616e+06	923049	1.06308e+06	423372	726522	595250	402009	933067	842436	0.648486	0.271604	1.06734	0.0254993	0.566269	0.175465	0.147414	0.767126
Glucose	3.21285e+09	1.30838e+09	1.66164e+09	2.3601e+09	2.64639e+09	2.66279e+09	2.55549e+09	1.85537e+09	2.2041e+09	2.98244e+09	3.03509e+09	3.04386e+09	3.89362e+09	2.1659e+09	1.62083e+09	3.06391e+09	3.36042e+09	2.69904e+09	2.90855e+09	2.69687e+09	2.23787e+09	2.31944e+09	2.79029e+09	2.94576e+09	0.318288	0.271745	0.344865	0.0221264	-0.0516476	0.851175	-0.0782249	0.687914
ADENOSINE 5'-DIPHOSPHATE	0	234843	36014.4	1.20849e+06	0	0	24144	17024.1	0	0	0	0	0	0	0	892158	48887.5	0	0	0	295869	10292	0	188209	inf	0.271752	4.19274	0.36997	4.84536	0.286356	inf	0.345728
GLUTAMATE	2.48343e+07	2.45744e+07	3.61429e+07	7.09328e+07	2.86791e+07	5.10196e+07	4.35658e+07	3.44007e+07	1.84208e+07	2.97794e+07	1.97705e+07	3.94711e+07	2.99687e+07	2.53305e+07	1.77447e+07	3.02256e+07	4.64929e+07	2.79082e+07	2.6422e+07	2.75526e+07	3.70327e+07	3.68517e+07	2.70108e+07	3.17203e+07	-0.455262	0.276442	-0.216327	0.515146	0.00706743	0.988051	-0.231867	0.363107
GUANOSINE	222362	76294.5	113557	539262	34646.5	962797	509556	403478	0	60861.2	778397	3.03937e+06	0	587205	190008	1.89037e+06	1.50201e+06	200457	595186	0	197225	468958	775974	837605	1.97617	0.276828	0.836812	0.442128	-1.24962	0.220724	-0.110262	0.92257
mono-Methyl glutarate	3.13214e+06	3.69316e+06	8.20107e+06	3.11376e+06	3.28364e+06	4.4341e+06	4.20306e+06	1.79468e+06	4.80173e+06	4.07142e+06	1.8875e+06	1.90424e+06	2.67795e+06	2.80978e+06	5.08964e+06	3.34731e+06	2.87707e+06	3.73135e+06	1.95182e+06	2.77372e+06	4.28475e+06	3.80839e+06	3.07342e+06	2.93626e+06	-0.479365	0.281566	-0.375204	0.24622	0.17003	0.718111	0.0658682	0.833492
BETAINE	9.75448e+06	1.00404e+07	2.22013e+07	1.81779e+07	8.88678e+06	1.05699e+07	1.62258e+07	1.08906e+07	8.02762e+06	7.20825e+06	8.65688e+06	1.00952e+07	7.67983e+06	1.46551e+07	1.4891e+07	7.23631e+06	7.2353e+06	6.91101e+06	7.96419e+06	7.26617e+06	1.38122e+07	1.14285e+07	1.05311e+07	7.3226e+06	-0.391293	0.283653	-0.642205	0.0966382	0.273311	0.506071	0.524222	0.070632
2-Propylpentanoic acid	1.08414e+07	1.40766e+07	1.48941e+07	1.29716e+07	1.203e+07	1.13726e+07	1.08555e+07	1.23303e+07	1.38143e+07	1.73458e+07	1.25958e+07	1.40332e+07	1.3469e+07	1.36348e+07	1.34587e+07	1.14428e+07	1.41132e+07	1.43127e+07	1.4549e+07	1.46368e+07	1.29628e+07	1.20932e+07	1.40895e+07	1.38109e+07	0.120253	0.285475	0.191615	0.0941098	0.100179	0.411268	0.0288169	0.770102
S-ADENOSYLHOMOCYSTEINE	0	1.54623e+06	485774	761976	0	0	0	27081.5	0	31603.5	0	805330	0	21843.9	463406	0	0	0	0	0	558797	6770.36	220364	0	-1.34244	0.289517	inf	0.391002	6.36695	0.126664	inf	0.171836
PROPIONATE	2.46463e+07	3.04468e+07	3.64047e+07	2.87163e+07	2.42036e+07	2.55398e+07	2.99937e+07	1.99827e+07	2.19976e+07	2.82823e+07	2.18021e+07	1.61612e+07	1.82898e+07	2.51271e+07	3.69418e+07	1.90751e+07	2.01818e+07	1.25011e+07	1.45468e+07	2.06116e+07	2.88835e+07	2.43784e+07	2.4434e+07	1.73833e+07	-0.241355	0.289569	-0.487905	0.0343986	0.244643	0.198818	0.491192	0.0898214
Phenylpyruvic acid	1.70526e+06	2.67214e+06	4.34999e+06	3.12496e+06	1.17753e+06	1.93392e+06	2.98413e+06	2.67354e+06	2.07761e+06	2.97432e+06	1.94747e+06	1.32482e+06	2.40578e+06	1.64564e+06	1.47492e+06	2.82894e+06	2.98881e+06	2.10736e+06	2.69693e+06	1.42125e+06	2.60598e+06	2.4173e+06	1.96216e+06	2.40866e+06	-0.409382	0.292313	-0.00516456	0.983062	0.108428	0.785193	-0.295789	0.275322
3-PHOSPHOGLYCERATE	1.27925e+06	1.15188e+06	896353	2.12152e+06	489149	2.50592e+06	1.94139e+06	527598	154502	3.67002e+06	1.46678e+06	3.04226e+06	417110	586306	2.21019e+06	1.14282e+06	5.78548e+06	4.29913e+06	824058	359973	1.18763e+06	1.28235e+06	1.89878e+06	2.48229e+06	0.676983	0.296359	0.95288	0.392962	-0.110705	0.874827	-0.386602	0.621114
Sedoheptulose 7-phosphate	506615	40816.5	66811.3	164008	14757.8	586776	206930	0	0	571363	77730.9	806226	33950.4	70299	512975	252120	1.22135e+06	409691	0	16228.2	158602	198427	345424	379879	1.12296	0.297285	0.936933	0.539545	-0.323197	0.809536	-0.13717	0.893542
GLYCEROL 3-PHOSPHATE	1.47554e+07	1.5077e+07	1.28569e+07	2.00063e+07	6.92686e+06	1.98406e+07	2.1306e+07	5.69605e+06	4.69451e+06	2.12858e+07	1.5373e+07	1.36225e+07	1.53996e+07	1.26266e+07	2.32228e+07	1.02158e+07	1.81266e+07	1.46012e+07	5.95701e+06	9.43494e+06	1.39245e+07	1.28843e+07	1.69217e+07	1.16671e+07	0.281249	0.299487	-0.143166	0.798617	0.112012	0.827048	0.536428	0.0863156
CITRULLINE	6.28239e+07	5.11511e+07	7.43898e+07	5.93694e+07	6.27411e+07	4.83445e+07	7.92644e+07	9.9967e+07	5.67303e+07	7.29251e+07	8.12393e+07	6.21844e+07	6.47587e+07	6.34089e+07	6.03077e+07	7.68071e+07	7.84712e+07	5.94582e+07	6.03019e+07	6.17577e+07	6.20951e+07	7.10765e+07	6.74707e+07	6.73592e+07	0.119782	0.305835	-0.077498	0.751463	-0.194895	0.443574	0.00238518	0.983553
ALLANTOIN	2.39925e+08	1.21469e+08	1.23329e+08	1.2368e+08	2.60093e+08	2.32227e+08	2.50666e+08	2.03092e+08	2.038e+08	2.51213e+08	2.16765e+08	1.69235e+08	2.12842e+08	2.12486e+08	1.81055e+08	1.78986e+08	1.85852e+08	1.33123e+08	1.99193e+08	1.62161e+08	1.73699e+08	2.22446e+08	2.07266e+08	1.71863e+08	0.254891	0.30938	-0.372198	0.0178795	-0.356864	0.228526	0.270225	0.062348
1-AMINOCYCLOPROPANECARBOXYLATE	7.76839e+06	3.52699e+06	3.24137e+06	3.79351e+06	2.68293e+06	4.72965e+06	3.55217e+06	2.4404e+06	3.28199e+06	4.61286e+06	4.29144e+06	3.22471e+06	2.69559e+06	1.82743e+06	2.40294e+06	6.33495e+06	3.07299e+06	2.97285e+06	2.6816e+06	2.6187e+06	4.20264e+06	3.50105e+06	3.17583e+06	3.53622e+06	-0.404161	0.311731	0.0144191	0.969948	0.263507	0.548351	-0.155074	0.664854
INDOLE-3-PYRUVATE	447642	1.34472e+06	1.26317e+07	2.51254e+06	8.19127e+06	1.31864e+06	1.14672e+06	0	4.43773e+06	718779	7.64028e+06	0	1.109e+06	4.35868e+06	600393	473256	0	0	23084.5	8.91038e+06	5.02558e+06	1.72577e+06	2.40452e+06	1.88134e+06	-1.06354	0.321895	0.124522	0.944666	1.54205	0.27269	0.353986	0.807513
DEOXYURIDINE	3.09551e+06	3.18335e+06	2.64147e+06	6.18174e+06	4.9028e+06	4.60545e+06	2.75353e+06	4.92012e+06	4.81513e+06	4.20286e+06	5.30741e+06	3.74528e+06	3.82484e+06	4.64079e+06	1.07929e+07	2.51934e+06	4.03752e+06	3.38404e+06	4.18208e+06	4.56995e+06	4.00097e+06	4.27356e+06	5.41902e+06	3.73858e+06	0.437681	0.32341	-0.192946	0.406986	-0.0950878	0.765681	0.53554	0.196489
KYNURENINE	576841	266960	1.37683e+06	189714	475208	623195	913408	626983	1.01136e+06	1.07224e+06	1.09371e+06	358761	760445	620356	976991	415475	777228	418544	1.07175e+06	832874	577110	793736	813751	703174	0.495741	0.333347	-0.174777	0.607146	-0.459813	0.424407	0.210705	0.540362
THYMIDINE	1.51526e+06	1.77679e+06	1.85582e+06	2.75156e+06	2.92521e+06	2.67911e+06	1.47569e+06	3.69686e+06	2.68516e+06	1.95496e+06	3.19642e+06	2.42408e+06	1.54114e+06	2.31187e+06	7.02715e+06	1.0595e+06	2.13901e+06	1.98703e+06	3.9955e+06	2.19174e+06	2.16493e+06	2.63421e+06	3.07594e+06	2.27456e+06	0.506707	0.333763	-0.211782	0.609023	-0.283049	0.389233	0.43544	0.445767
ADENOSINE	7.28916e+06	3.73515e+06	3.46187e+06	6.31877e+06	551588	3.95037e+06	5.28527e+06	4.43517e+06	217907	5.18041e+06	7.07131e+06	1.92549e+07	253277	5.4892e+06	6.61937e+06	1.43915e+07	8.86972e+06	1.15219e+06	2.88581e+06	120941	4.27131e+06	3.47218e+06	7.3114e+06	5.48404e+06	0.77547	0.345534	0.659397	0.550507	0.298837	0.645849	0.41491	0.638069
4-HYDROXYBENZALDEHYDE	1.5186e+07	1.59568e+07	2.09309e+07	2.35902e+07	4.45399e+07	5.33237e+07	3.89764e+07	3.13265e+07	1.76083e+07	2.48965e+07	1.91329e+07	4.30356e+07	3.41115e+07	3.3995e+07	2.58682e+07	2.93202e+07	6.61891e+07	4.69746e+07	1.1193e+08	5.82082e+07	2.40408e+07	3.53087e+07	3.01733e+07	6.25244e+07	0.327788	0.347025	0.824394	0.152989	-0.554541	0.247526	-1.05115	0.0781418
D-RIBOSE 5-PHOSPHATE	1.98183e+06	944521	162539	1.20584e+06	79243.8	3.16235e+06	1.65053e+06	0	87006.4	3.15846e+06	805769	2.28343e+06	99590.9	348375	2.41574e+06	2.51782e+06	4.40264e+06	1.74447e+06	500017	256996	874794	1.22497e+06	1.51856e+06	1.88439e+06	0.795691	0.349608	0.621347	0.559862	-0.485734	0.662824	-0.31139	0.689568
THREONINE	7.31811e+07	8.20363e+07	9.22725e+07	1.06303e+08	7.21098e+07	5.98566e+07	8.35694e+07	8.04571e+07	5.34294e+07	8.84459e+07	1.09965e+08	1.24083e+08	6.90578e+07	8.90945e+07	9.08076e+07	6.23577e+07	8.04361e+07	8.68405e+07	9.89038e+07	9.0557e+07	8.51805e+07	6.93281e+07	9.52423e+07	8.3819e+07	0.161078	0.358943	0.273837	0.173561	0.297083	0.149357	0.184324	0.295107
D-Sorbitol	1.53152e+07	1.59972e+07	1.25667e+07	1.65711e+07	1.39405e+07	1.83559e+07	1.85229e+07	1.15912e+07	1.30222e+07	2.36618e+07	1.39637e+07	1.5298e+07	1.57143e+07	1.28998e+07	1.86756e+07	1.03501e+07	2.49705e+07	1.95411e+07	1.20134e+07	1.18201e+07	1.48781e+07	1.5373e+07	1.67022e+07	1.5739e+07	0.166848	0.359924	0.0339444	0.920891	-0.0472102	0.788789	0.0856932	0.762764
N-Tigloylglycine	3.53953e+06	4.36558e+06	5.45589e+06	5.28949e+06	2.52268e+06	1.50527e+06	3.54504e+06	2.54439e+06	1.40281e+06	1.35517e+06	3.15415e+06	7.38127e+06	1.07645e+06	1.18527e+06	4.21217e+06	1.61722e+06	1.23265e+06	1.39586e+06	2.08316e+06	1.61043e+06	4.23463e+06	2.24938e+06	3.06075e+06	1.58787e+06	-0.468354	0.360251	-0.502436	0.20267	0.912712	0.0354411	0.946794	0.204711
PROLINE	4.04547e+07	4.80983e+07	7.83408e+07	6.40586e+07	3.59945e+07	3.25383e+07	5.382e+07	4.0589e+07	2.59554e+07	4.23887e+07	9.66069e+07	7.98135e+07	5.65205e+07	5.75664e+07	5.23994e+07	4.59256e+07	5.97451e+07	4.97688e+07	5.06367e+07	4.49215e+07	5.33894e+07	3.82257e+07	6.42159e+07	5.01995e+07	0.266378	0.37107	0.393132	0.0882747	0.482011	0.18627	0.355257	0.154234
XANTHINE	1.66381e+07	9.8434e+07	9.97475e+06	2.14903e+08	2.74158e+06	3.89539e+07	6.14822e+06	6.25842e+06	2.36387e+06	9.44485e+06	8.05872e+06	8.30997e+07	2.31185e+06	4.99112e+06	5.12608e+07	4.38584e+06	3.88101e+07	7.82004e+06	8.92239e+06	2.22552e+06	6.85384e+07	1.34311e+07	2.65278e+07	1.24328e+07	-1.3694	0.37108	-0.11143	0.928192	2.35133	0.248319	1.09336	0.405179
HOMOSERINE	3.04735e+06	0	0	0	1.8518e+06	0	4.10593e+06	0	734346	0	0	0	0	0	2.05043e+06	2.26589e+06	1.40033e+06	0	2.35005e+06	2.05703e+06	979831	1.21007e+06	341739	1.61466e+06	-1.51964	0.373934	0.41614	0.696004	-0.304486	0.842751	-2.24026	0.0446457
Galactonate	1.63102e+07	2.19699e+07	2.01874e+07	2.1997e+07	3.15391e+07	2.77797e+07	3.54955e+07	1.68933e+07	2.05982e+07	2.29877e+07	5.25652e+06	4.25879e+07	5.21775e+06	4.52236e+07	8.57656e+07	3.34899e+06	2.23806e+06	4.71531e+07	4.6408e+06	0	2.24007e+07	2.51917e+07	3.45065e+07	1.14762e+07	0.623324	0.381331	-1.1343	0.243636	-0.169403	0.562907	1.58822	0.183037
Sebacic acid	212325	417693	82841.3	284902	142807	238793	50152.4	44832	235610	143840	293647	100881	163410	200130	7.17816e+06	92465.9	460025	126261	934063	98474.5	228114	142347	1.34668e+06	342258	2.56158	0.382022	1.26567	0.330489	0.680342	0.328648	1.97625	0.431383
INDOXYL SULFATE	1.72265e+08	1.28666e+08	2.66981e+08	1.26698e+08	1.61059e+08	1.12959e+08	2.91386e+08	8.85704e+07	2.42482e+08	2.01565e+08	2.02218e+08	1.27355e+08	1.63575e+08	5.55683e+07	8.88066e+07	1.63285e+08	2.02325e+08	1.01311e+08	2.6948e+08	1.22041e+08	1.71134e+08	1.83849e+08	1.39848e+08	1.71688e+08	-0.291264	0.40298	-0.0987323	0.831389	-0.103401	0.81407	-0.295933	0.427972
DIHYDROXYACETONE PHOSPHATE	834788	1.39888e+06	386207	1.36627e+06	28396.7	1.52693e+06	1.06723e+06	73879.8	53569.2	661728	1.13028e+06	573220	68441.7	204130	621602	1.58505e+06	945021	587607	172011	93835.5	802908	680403	543234	676705	-0.563662	0.403421	-0.00786197	0.993649	0.238845	0.790834	-0.316955	0.666651
HISTIDINE	1.03344e+07	9.35022e+06	1.09134e+07	1.20291e+07	1.88152e+07	8.3503e+06	1.44916e+07	1.18906e+07	1.22701e+07	1.48301e+07	1.23817e+07	1.33981e+07	9.48268e+06	1.76651e+07	1.66596e+07	1.27222e+07	1.74622e+07	1.04938e+07	9.64972e+06	1.09135e+07	1.22885e+07	1.17507e+07	1.40696e+07	1.22483e+07	0.195272	0.40401	0.0598364	0.804682	0.0645617	0.815187	0.199997	0.34943
Gamma-Glu-epsilon-Lys	1.41004e+06	603486	795589	327794	1.57969e+06	351385	423748	664560	1.9522e+06	877859	1.28402e+06	550808	1.00718e+06	1.37696e+06	2.50825e+06	1.04782e+06	1.20651e+06	429416	811054	553579	943319	847973	1.26751e+06	809677	0.426183	0.407934	-0.0666703	0.919987	0.153727	0.829159	0.646581	0.20148
ADENINE	1.86789e+07	1.34624e+07	1.00677e+07	1.61188e+07	4.22129e+06	1.03041e+07	1.48238e+07	1.15908e+07	3.7833e+06	1.42834e+07	1.92975e+07	4.06306e+07	2.17883e+06	1.3287e+07	1.73563e+07	3.18089e+07	2.30666e+07	3.95666e+06	8.60245e+06	2.19417e+06	1.25098e+07	1.01255e+07	1.78389e+07	1.39257e+07	0.511967	0.408398	0.459761	0.597124	0.305067	0.51823	0.357273	0.625149
N-Octanoylglycine	7.62032e+06	4.93331e+06	7.39799e+06	6.21313e+06	2.15542e+06	1.93683e+06	5.96559e+06	4.33243e+06	2.61637e+06	3.96866e+06	6.31979e+06	5.11213e+06	2.23101e+06	2.87802e+06	7.00718e+06	2.57861e+06	2.98018e+06	3.82753e+06	6.23698e+06	3.00291e+06	5.66403e+06	3.71281e+06	4.58613e+06	3.72524e+06	-0.304552	0.408636	0.00482365	0.991227	0.609319	0.201426	0.299944	0.430466
URACIL	1.53989e+07	1.77507e+07	1.92653e+07	2.19149e+07	1.00252e+07	1.07774e+07	1.9005e+07	1.06727e+07	1.22369e+07	1.69573e+07	2.02474e+07	2.35206e+07	1.35456e+07	1.32589e+07	3.30957e+07	1.84481e+07	1.27934e+07	1.15802e+07	9.42703e+06	1.47934e+07	1.6871e+07	1.3173e+07	2.01043e+07	1.34084e+07	0.252957	0.42116	0.0255538	0.926302	0.356961	0.238075	0.584364	0.0998406
N-ACETYLALANINE	1.11212e+07	1.75094e+07	1.9198e+07	1.60934e+07	1.18957e+07	6.71856e+06	1.45685e+07	1.49169e+07	1.45103e+07	1.27942e+07	1.8048e+07	1.79588e+07	1.44521e+07	1.69954e+07	2.00708e+07	8.21709e+06	9.93645e+06	9.89528e+06	1.75517e+07	1.61955e+07	1.51635e+07	1.26786e+07	1.67199e+07	1.23592e+07	0.140959	0.424138	-0.0368052	0.911035	0.258216	0.353106	0.43598	0.065218
4-Imidazoleacrylic acid	1.34711e+07	1.20108e+07	1.2442e+07	1.37768e+07	1.24202e+07	1.98724e+07	1.26368e+07	1.79173e+07	1.21385e+07	1.64739e+07	1.45423e+07	1.36903e+07	1.35752e+07	1.17601e+07	1.1385e+07	1.65931e+07	1.58695e+07	1.24672e+07	1.3561e+07	1.44961e+07	1.28242e+07	1.56412e+07	1.35711e+07	1.45974e+07	0.0816734	0.426432	-0.0996435	0.598045	-0.286488	0.239702	-0.105171	0.367086
CREATININE	1.55655e+07	9.7458e+06	9.19869e+06	5.69377e+06	1.54305e+07	9.50791e+06	1.26519e+07	1.31073e+07	1.77919e+07	1.38817e+07	1.21142e+07	9.82086e+06	1.04527e+07	1.10563e+07	2.2715e+07	1.34992e+07	9.71534e+06	9.54874e+06	8.49713e+06	1.48366e+07	1.11269e+07	1.32647e+07	1.33401e+07	1.12194e+07	0.261726	0.445621	-0.241599	0.352966	-0.253551	0.444622	0.249774	0.407714
Saccharic acid 1,4-lactone	5.4135e+07	4.69321e+07	4.91424e+07	5.20685e+07	4.4877e+07	4.60246e+07	6.06608e+07	4.42629e+07	3.73333e+07	5.23543e+07	9.28888e+07	2.99079e+07	4.76332e+07	3.5634e+07	9.49982e+07	7.23322e+07	3.8062e+07	4.16592e+07	3.8931e+07	6.29253e+07	4.9431e+07	4.70704e+07	5.89027e+07	5.07819e+07	0.252918	0.452924	0.109496	0.695301	0.0705959	0.631393	0.214018	0.583557
N-Acetyl-Asp-Glu	109339	57135.6	130034	67754.6	53629.1	89735.8	100938	55476.1	18950.2	49944.4	24266.5	85651.7	103610	104341	445365	0	66083.4	70673.6	0	14309.1	83578.4	66274.9	135530	30213.2	0.697408	0.457558	-1.13328	0.179813	0.334668	0.489967	2.16536	0.160949
URIDINE	6.06089e+07	6.19692e+07	5.14907e+07	1.12306e+08	2.01724e+07	3.42085e+07	4.60705e+07	2.52894e+07	1.23113e+07	2.21107e+07	4.0465e+07	7.35137e+07	2.75466e+07	2.57106e+07	9.41934e+07	3.01977e+07	2.37804e+07	1.45117e+07	2.96581e+07	3.35374e+07	6.13094e+07	2.94699e+07	4.72566e+07	2.63371e+07	-0.37559	0.477241	-0.16215	0.681622	1.05686	0.119007	0.843423	0.149993
HYDROXYPYRUVATE	7.84938e+06	8.87036e+06	1.18151e+07	8.24435e+06	9.95149e+06	8.85286e+06	9.09689e+06	1.28495e+07	9.6917e+06	8.05819e+06	5.13976e+06	5.28759e+06	9.48447e+06	6.72552e+06	1.41048e+07	5.5565e+06	5.33133e+06	6.91959e+06	6.19924e+06	6.7852e+06	9.34613e+06	1.01227e+07	8.13339e+06	6.15837e+06	-0.200512	0.480573	-0.716978	0.00294629	-0.115158	0.51974	0.401308	0.214563
Citraconic acid	8.29801e+06	9.06513e+06	7.8947e+06	8.53941e+06	8.88422e+06	6.73407e+06	6.77581e+06	0	3.09954e+06	7.54812e+06	1.25878e+07	3.98303e+06	4.22147e+06	1.46726e+06	1.26906e+07	4.74389e+06	3.66712e+06	2.85551e+06	0	4.07562e+06	8.53629e+06	4.15236e+06	7.08304e+06	3.06843e+06	-0.26924	0.486226	-0.43643	0.546535	1.03968	0.0733138	1.20687	0.108875
N-ACETYLGLUTAMATE	5.71575e+06	6.17189e+06	8.86369e+06	6.86069e+06	3.92051e+06	3.52551e+06	7.65634e+06	2.89123e+06	4.9506e+06	5.53816e+06	1.08229e+07	7.21878e+06	6.12488e+06	4.32036e+06	9.61055e+06	7.47518e+06	7.79071e+06	9.24999e+06	7.91769e+06	7.73089e+06	6.30651e+06	4.75592e+06	7.2726e+06	8.03289e+06	0.20563	0.488981	0.756195	0.0132328	0.407117	0.272311	-0.143448	0.502578
AZELATE	5.26893e+06	5.81198e+06	1.0559e+07	6.20071e+06	6.91447e+06	8.08847e+06	5.14694e+06	5.14707e+06	4.26626e+06	5.12774e+06	5.21112e+06	4.62739e+06	6.70779e+06	5.7299e+06	9.35614e+06	4.98661e+06	4.0125e+06	4.3353e+06	5.49156e+06	5.00745e+06	6.95102e+06	5.66219e+06	6.12668e+06	4.76668e+06	-0.18212	0.493322	-0.248374	0.295331	0.295866	0.352667	0.36212	0.130461
CITRATE	3.64905e+08	2.88441e+08	4.89355e+08	2.90966e+08	3.10296e+08	2.86737e+08	4.41611e+08	4.14166e+08	4.08274e+08	4.3668e+08	4.02967e+08	4.77357e+08	3.81722e+08	1.66983e+08	4.93619e+08	3.17618e+08	3.97605e+08	3.65191e+08	3.27724e+08	2.39336e+08	3.48793e+08	3.87697e+08	3.93221e+08	3.29495e+08	0.172972	0.501755	-0.234675	0.215427	-0.152561	0.481963	0.255086	0.306046
METHIONINE	7.41369e+07	8.63799e+07	1.27166e+08	1.13477e+08	8.17856e+07	6.124e+07	1.03255e+08	9.12645e+07	4.51859e+07	7.7741e+07	1.11665e+08	1.00937e+08	7.5253e+07	8.49363e+07	8.29211e+07	6.29737e+07	8.35023e+07	8.4354e+07	7.95204e+07	7.44707e+07	9.65892e+07	7.52364e+07	8.89088e+07	7.69642e+07	-0.119535	0.509748	0.032757	0.894303	0.360431	0.234358	0.208139	0.139263
3-Phenyllactic acid	1.31699e+06	2.05088e+06	3.55444e+06	2.52691e+06	2.15215e+06	1.64354e+06	2.35295e+06	2.60934e+06	2.28062e+06	2.19651e+06	2.3989e+06	1.85237e+06	1.2446e+06	1.70795e+06	2.8377e+06	1.84062e+06	1.88386e+06	2.0004e+06	1.86685e+06	1.42958e+06	2.32027e+06	2.22161e+06	2.03967e+06	1.80426e+06	-0.185958	0.516606	-0.300199	0.0890263	0.0626875	0.833453	0.176928	0.40196
Malic acid	6.72791e+08	7.00271e+08	8.49165e+08	8.09756e+08	4.83557e+08	4.13045e+08	6.53222e+08	7.97181e+08	4.689e+08	4.98225e+08	6.64327e+08	7.72928e+08	3.72104e+08	4.09118e+08	1.00494e+09	4.63871e+08	5.02407e+08	3.37975e+08	6.83985e+08	4.41463e+08	7.03108e+08	5.83087e+08	6.20273e+08	4.8594e+08	-0.180842	0.520183	-0.262933	0.365129	0.270035	0.294507	0.352126	0.294915
D-Sedoheptulose	1.20836e+06	2.34222e+06	370597	473494	1.78099e+06	263366	225785	4.52458e+06	547547	948714	1.55325e+06	1.98928e+06	1.47004e+06	962922	2.09614e+06	1.77311e+06	2.15788e+06	975351	305229	2.31946e+06	1.23513e+06	1.39032e+06	1.50339e+06	1.50621e+06	0.28356	0.525156	0.115503	0.912348	-0.170753	0.882744	-0.00269606	0.994642
3-HYDROXYBENZOATE	1.53167e+06	1.80051e+06	672603	749765	1.00489e+06	1.28851e+06	869056	1.02286e+06	1.1152e+06	1.86952e+06	1.00701e+06	579140	482523	1.1719e+06	566660	1.46286e+06	1.13328e+06	976618	979622	841929	1.15189e+06	1.07391e+06	946126	1.07886e+06	-0.283894	0.525209	0.0066387	0.973382	0.101128	0.774881	-0.189405	0.618671
3-Hydroxybutyric acid	3.75609e+08	3.81932e+08	4.2268e+08	4.59531e+08	3.67114e+08	3.53398e+08	5.37177e+08	4.39044e+08	4.9572e+08	6.6239e+08	3.23728e+08	2.91562e+08	4.47274e+08	5.32189e+08	3.90429e+08	6.46944e+08	4.78133e+08	3.63962e+08	3.96925e+08	6.63084e+08	4.01373e+08	4.56335e+08	4.41262e+08	5.0981e+08	0.136691	0.525744	0.159866	0.518563	-0.185148	0.212989	-0.208323	0.435712
GUANIDINOACETATE	1.87972e+06	1.91033e+06	2.39128e+06	3.93231e+06	2.53254e+06	3.15484e+06	2.8214e+06	3.23393e+06	2.29196e+06	2.81666e+06	2.96905e+06	2.68598e+06	2.93394e+06	2.39331e+06	2.94899e+06	2.42399e+06	3.31129e+06	2.71176e+06	2.44898e+06	3.20453e+06	2.52924e+06	2.87553e+06	2.79132e+06	2.82011e+06	0.142247	0.529172	-0.0280769	0.850277	-0.185128	0.479366	-0.0148042	0.886422
Isoxanthopterin	917686	1.07761e+06	857890	1.04332e+06	1.15175e+06	832254	739992	1.16337e+06	894707	981980	1.31837e+06	1.04845e+06	864290	761424	623137	721371	1.17648e+06	1.08972e+06	584509	878671	1.00965e+06	907581	932943	890150	-0.113999	0.537683	-0.0279772	0.90988	0.153761	0.343143	0.0677396	0.779148
TYROSINE	4.68685e+07	6.88862e+07	5.99873e+07	5.54824e+07	7.24167e+07	3.37016e+07	5.60304e+07	4.56011e+07	4.04742e+07	5.66859e+07	1.14163e+08	8.93165e+07	6.61958e+07	4.45386e+07	4.40795e+07	5.84734e+07	6.55027e+07	6.79411e+07	6.19453e+07	7.31105e+07	6.07282e+07	4.39518e+07	6.91632e+07	6.53946e+07	0.187638	0.537697	0.573248	0.00368401	0.466444	0.0397772	0.080834	0.756806
3-Methyl-2-oxopentanoic acid	1.5014e+08	1.68869e+08	3.519e+08	2.42875e+08	1.22774e+08	1.76626e+08	2.85089e+08	2.35613e+08	1.92739e+08	9.35429e+07	1.52123e+08	2.44219e+08	2.11907e+08	2.01258e+08	1.7173e+08	1.94366e+08	1.78939e+08	1.26042e+08	1.47588e+08	1.82278e+08	2.07312e+08	2.22517e+08	1.7913e+08	1.65843e+08	-0.210797	0.539698	-0.424099	0.0630181	-0.102112	0.776074	0.111191	0.62659
Arabinose	2.34334e+06	507987	2.7377e+06	2.57066e+06	5.35827e+06	1.78405e+06	2.25321e+06	5.18021e+06	4.52128e+06	3.52856e+06	3.39488e+06	1.3035e+06	4.71052e+06	3.144e+06	3.41055e+06	3.68816e+06	4.00385e+06	1.43213e+06	3.67593e+06	4.22779e+06	2.70359e+06	3.43469e+06	3.24867e+06	3.40557e+06	0.264972	0.541105	-0.0122807	0.975879	-0.345301	0.543178	-0.0680489	0.821038
Choline glycerophosphate	239774	483843	525442	383530	250514	961547	631847	347193	1.00036e+06	226842	120025	660768	326807	1.15656e+06	441786	112891	764365	142156	565806	724533	376621	735236	488798	461950	0.376127	0.544014	-0.67047	0.231883	-0.965094	0.0483788	0.0815023	0.902037
2-Hydroxy-3-(4-hydroxyphenyl)-2-propenoic acid	9.21637e+06	8.60567e+06	2.3742e+07	1.29027e+07	1.64781e+07	8.16411e+06	1.42873e+07	5.18015e+06	8.59844e+06	8.97987e+06	2.63692e+07	7.20502e+06	1.11554e+07	6.2266e+06	9.93788e+06	1.11191e+07	4.82346e+06	4.4165e+06	6.39384e+06	8.23404e+06	1.4189e+07	9.0575e+06	1.16457e+07	6.99738e+06	-0.284975	0.558528	-0.372298	0.375317	0.647583	0.192966	0.734906	0.220825
N-Acetyl-L-aspartic acid	1.88715e+07	1.73077e+07	2.08993e+07	1.66388e+07	1.74752e+07	1.35926e+07	1.57547e+07	1.17225e+07	2.10444e+07	2.07837e+07	2.03425e+07	2.0683e+07	1.41246e+07	1.32474e+07	2.95027e+07	1.04743e+07	2.11613e+07	1.74254e+07	2.22032e+07	1.24133e+07	1.82385e+07	1.55286e+07	1.97806e+07	1.67355e+07	0.117104	0.561132	0.107988	0.714894	0.232062	0.21077	0.241178	0.390086
Pseudouridine	2.07503e+07	1.36586e+07	1.59429e+07	1.32496e+07	1.82966e+07	1.72962e+07	2.12339e+07	1.69458e+07	1.7793e+07	1.64638e+07	2.16393e+07	1.51409e+07	1.38775e+07	1.79328e+07	1.9858e+07	1.78171e+07	1.41809e+07	1.28901e+07	1.33921e+07	1.78231e+07	1.63796e+07	1.83172e+07	1.74854e+07	1.52207e+07	0.0942514	0.562011	-0.267172	0.0781144	-0.161305	0.323888	0.200118	0.200606
Dimethylmalonic acid	1.1451e+07	8.546e+06	5.0489e+06	6.61918e+06	5.98129e+06	7.23601e+06	5.98837e+06	8.00019e+06	8.39659e+06	9.86654e+06	7.26919e+06	5.69222e+06	6.08732e+06	3.85336e+06	7.54495e+06	6.90858e+06	5.03468e+06	4.89557e+06	6.78256e+06	5.37457e+06	7.52928e+06	7.40529e+06	6.71893e+06	5.79919e+06	-0.164281	0.569886	-0.352704	0.0497045	0.0239572	0.930379	0.21238	0.379748
Dehydroascorbic acid	1.82184e+06	1.88999e+06	2.17248e+06	1.88188e+06	1.96053e+06	2.19304e+06	3.21428e+06	2.19015e+06	1.10575e+06	1.61524e+06	3.86307e+06	892882	1.65842e+06	792109	5.68379e+06	2.40784e+06	1.4475e+06	1.42698e+06	1.57525e+06	1.59577e+06	1.94535e+06	2.1758e+06	2.41759e+06	1.69067e+06	0.31354	0.57899	-0.363955	0.297414	-0.161522	0.631489	0.515973	0.40979
O-ACETYLSERINE	2.10502e+07	1.87229e+07	2.90693e+07	2.46681e+07	2.63394e+07	1.60709e+07	2.32565e+07	2.16101e+07	2.22567e+07	1.85298e+07	2.79601e+07	1.98709e+07	1.78979e+07	2.21216e+07	2.823e+07	1.86333e+07	1.77581e+07	2.21161e+07	1.87271e+07	1.97209e+07	2.397e+07	2.07985e+07	2.2435e+07	1.93911e+07	-0.0954745	0.579241	-0.101087	0.422115	0.204746	0.249759	0.210358	0.198159
Crotonic acid	4.75643e+06	5.13259e+06	1.00042e+07	4.56355e+06	5.73932e+06	5.61926e+06	4.48274e+06	911140	6.94199e+06	7.7425e+06	4.90835e+06	2.66078e+06	4.58516e+06	4.96402e+06	7.22826e+06	3.137e+06	6.29739e+06	1.00936e+06	1.28253e+06	3.71308e+06	6.03923e+06	4.48879e+06	5.34818e+06	3.08787e+06	-0.175316	0.591532	-0.539713	0.402017	0.428038	0.36891	0.792435	0.0936146
Acetic acid	1.51197e+09	1.59638e+09	1.17479e+09	9.08745e+08	1.18078e+09	1.77596e+09	9.83382e+08	1.13935e+09	1.35183e+09	2.05015e+09	1.64045e+09	5.95803e+08	1.08263e+09	7.89151e+08	5.02464e+08	1.3799e+09	1.27026e+09	8.20562e+08	5.65006e+08	9.35143e+08	1.27454e+09	1.31263e+09	1.11011e+09	9.94176e+08	-0.199273	0.597433	-0.400888	0.20239	-0.0424896	0.859267	0.159125	0.71631
GLUTAMINE	6.47453e+08	5.30754e+08	6.93931e+08	7.43744e+08	4.46774e+08	5.53604e+08	6.48773e+08	4.83804e+08	5.95005e+08	5.38568e+08	5.8587e+08	6.20868e+08	5.87744e+08	5.82713e+08	5.72123e+08	5.59855e+08	6.47277e+08	5.05029e+08	5.39517e+08	5.7648e+08	6.12531e+08	5.70297e+08	5.81314e+08	5.65632e+08	-0.0754647	0.601662	-0.0118501	0.911848	0.10307	0.559033	0.0394556	0.537765
Mesaconic acid	1.52146e+06	1.05873e+06	2.34417e+06	1.20509e+06	0	0	814213	457537	0	1.57409e+06	2.09364e+06	0	1.85241e+06	0	0	1.37087e+06	181878	1.41337e+06	0	1.11666e+06	1.22589e+06	317937	920024	816556	-0.414087	0.606937	1.36081	0.235009	1.94702	0.0907778	0.172119	0.851061
2-Methylglutaric acid	3.25574e+06	3.35654e+06	3.628e+06	3.75872e+06	2.19346e+06	3.45379e+06	3.12403e+06	5.14336e+06	2.52382e+06	5.48217e+06	4.18394e+06	2.91007e+06	2.41976e+06	1.7981e+06	4.87383e+06	3.58573e+06	2.18174e+06	2.85374e+06	1.92867e+06	3.06376e+06	3.23849e+06	3.56125e+06	3.61131e+06	2.72273e+06	0.1572	0.609002	-0.38733	0.204355	-0.13706	0.597875	0.40747	0.243159
Adenosine 5′-monophosphate	2.54242e+06	5.32185e+06	2.90012e+06	1.42116e+07	0	621940	4.76228e+06	22975.1	0	7.92111e+06	3.49801e+06	6.40757e+06	0	247572	3.552e+06	1.24446e+07	3.2275e+06	29017.6	0	18825	4.9952e+06	1.3518e+06	3.60438e+06	3.14398e+06	-0.470794	0.611153	1.21771	0.557311	1.88566	0.257915	0.197156	0.863655
SACCHARATE	2.78403e+06	2.19584e+06	3.39055e+06	3.59394e+06	2.01265e+06	2.0412e+06	3.44842e+06	3.76657e+06	2.20806e+06	1.90611e+06	4.08641e+06	2.10379e+06	2.98254e+06	2.26875e+06	5.41766e+06	4.00407e+06	2.42149e+06	3.06066e+06	2.75499e+06	2.78176e+06	2.7954e+06	2.86606e+06	3.12754e+06	3.00459e+06	0.161974	0.638038	0.0680994	0.785086	-0.0360152	0.895996	0.0578596	0.857818
N,N-Dimethylglycine	3.35633e+06	5.2552e+06	5.32363e+06	6.51105e+06	5.17188e+06	5.19117e+06	5.06082e+06	5.92281e+06	3.50687e+06	4.59933e+06	5.39966e+06	4.1279e+06	5.2534e+06	4.04023e+06	5.72723e+06	4.69091e+06	3.66689e+06	3.49915e+06	3.95722e+06	6.00285e+06	5.12362e+06	4.92042e+06	4.85796e+06	4.3634e+06	-0.0768124	0.644054	-0.173326	0.442573	0.0583825	0.787712	0.154897	0.367407
Mannose	1.52122e+07	0	1.67605e+07	1.56416e+07	1.53869e+07	3.38914e+06	9.58433e+06	1.70258e+07	1.3347e+07	1.23755e+07	1.02855e+07	1.03631e+07	9.75889e+06	9.10939e+06	1.46205e+07	7.33754e+06	8.73499e+06	7.65248e+06	2.39343e+07	1.25891e+07	1.26002e+07	1.08366e+07	1.10855e+07	1.20497e+07	-0.184779	0.664485	0.153086	0.78887	0.217543	0.700681	-0.120323	0.778069
CYTIDINE	1.01743e+07	8.58784e+06	1.17285e+07	1.23021e+07	6.37378e+06	8.38975e+06	9.35026e+06	8.74631e+06	5.81995e+06	5.50262e+06	8.5019e+06	1.13889e+07	7.04388e+06	1.09656e+07	1.17321e+07	7.62368e+06	6.15397e+06	4.10582e+06	6.63817e+06	7.89917e+06	9.83332e+06	8.07657e+06	9.18917e+06	6.48417e+06	-0.0977441	0.680985	-0.316822	0.164326	0.283936	0.250483	0.503014	0.0691892
Alpha-Hydroxyglutaric acid	4.75781e+07	5.54698e+07	5.90547e+07	5.35995e+07	4.42226e+07	4.31431e+07	5.29817e+07	4.85448e+07	5.07988e+07	4.96788e+07	6.73478e+07	5.2084e+07	4.53416e+07	3.91367e+07	7.51725e+07	5.50923e+07	5.22665e+07	5.70109e+07	5.61786e+07	4.59358e+07	5.19849e+07	4.88671e+07	5.47935e+07	5.32969e+07	0.075912	0.682661	0.125187	0.175108	0.0892301	0.411076	0.0399554	0.82172
Leucine	3.60145e+08	3.88692e+08	5.86594e+08	5.69085e+08	2.83231e+08	3.49916e+08	4.94437e+08	4.55833e+08	3.4552e+08	3.97849e+08	4.28274e+08	4.76465e+08	3.85084e+08	4.37723e+08	3.44469e+08	4.38747e+08	3.54876e+08	2.72518e+08	3.12947e+08	4.35456e+08	4.37549e+08	4.11426e+08	4.11644e+08	3.62909e+08	-0.0880482	0.697567	-0.181028	0.363305	0.088811	0.73955	0.181791	0.212089
N-Acetyl-L-tryptophan	3.07245e+06	2.05189e+06	4.04422e+06	2.77111e+06	3.22453e+06	2.05539e+06	3.8154e+06	2.00763e+06	4.11698e+06	3.25555e+06	4.60812e+06	2.03615e+06	3.21531e+06	2.05814e+06	4.38022e+06	2.15456e+06	4.76333e+06	1.95158e+06	1.88872e+06	2.16455e+06	3.03284e+06	2.99885e+06	3.25892e+06	2.58455e+06	0.103724	0.703221	-0.214497	0.617492	0.0162599	0.957462	0.334481	0.36019
Uridine 5'-monophosphate	380721	459773	351038	1.10126e+06	0	478732	711804	0	0	639471	611971	1.33695e+06	0	171020	589281	1.60625e+06	783045	108447	0	0	458558	297634	558115	499548	0.283459	0.715511	0.747085	0.618609	0.623564	0.550132	0.159938	0.871416
D-MANNOSAMINE	6.30269e+06	6.62233e+06	9.29274e+06	7.21365e+06	7.56221e+06	9.47698e+06	6.2562e+06	6.30713e+06	8.14456e+06	5.96208e+06	3.08377e+06	7.25973e+06	7.572e+06	1.24186e+07	4.92897e+06	5.47643e+06	7.31738e+06	4.67852e+06	3.8787e+06	5.54644e+06	7.39872e+06	7.54622e+06	6.87085e+06	5.3795e+06	-0.106787	0.73434	-0.488283	0.0551041	-0.0284773	0.875129	0.353018	0.3529
RHAMNOSE	3.51462e+06	5.94496e+06	5.46731e+06	4.56432e+06	5.56412e+06	3.35968e+06	4.24202e+06	5.13176e+06	2.83236e+06	7.75549e+06	5.7835e+06	2.39128e+06	3.49822e+06	3.4972e+06	5.13337e+06	3.18333e+06	6.08769e+06	4.04233e+06	5.71903e+06	5.74219e+06	5.01107e+06	3.89145e+06	4.67651e+06	4.95491e+06	-0.0996849	0.736148	0.348551	0.21627	0.364808	0.136413	-0.0834274	0.790403
ISOCITRATE	7.85925e+07	6.68195e+07	8.29834e+07	6.10935e+07	7.15617e+07	6.24688e+07	7.76323e+07	7.91619e+07	7.64614e+07	8.29407e+07	7.97213e+07	8.4802e+07	7.39797e+07	4.09812e+07	8.83918e+07	6.51047e+07	8.04417e+07	7.12559e+07	6.29648e+07	5.7045e+07	7.22101e+07	7.39311e+07	7.51361e+07	6.73624e+07	0.0573052	0.742402	-0.134238	0.282818	-0.0339802	0.767746	0.157563	0.392167
CYSTATHIONINE	430868	0	213363	0	318870	0	0	96091	680598	0	315227	0	88692.6	368009	170642	0	245116	0	0	0	192620	194172	157095	49023.1	-0.29412	0.743068	-1.9858	0.377784	-0.0115784	0.993117	1.6801	0.228589
Anserine	753833	997483	1.73275e+06	688455	1.46036e+06	1.27425e+06	1.11673e+06	1.64001e+06	1.3089e+06	1.17513e+06	1.57136e+06	660384	576506	735719	2.94156e+06	446131	830259	739610	1.01253e+06	847903	1.12658e+06	1.33497e+06	1.27678e+06	775286	0.180559	0.743396	-0.784009	0.00584678	-0.244863	0.431866	0.719705	0.236106
GLUCURONATE	2.63672e+07	2.85625e+07	2.91009e+07	2.71904e+07	3.99633e+07	3.4697e+07	3.74814e+07	2.95418e+07	4.11507e+07	3.68757e+07	3.22325e+07	2.38268e+07	3.64485e+07	1.72257e+07	2.65866e+07	2.93129e+07	3.87323e+07	3.1143e+07	3.50268e+07	2.4987e+07	3.02369e+07	3.57177e+07	2.8866e+07	3.18404e+07	-0.0669395	0.748499	-0.165781	0.295905	-0.240331	0.165325	-0.141489	0.485543
Ethylsulfuric acid	1.26173e+06	1.00106e+06	958287	856058	1.43691e+06	3.98097e+06	1.59777e+06	523252	1.57882e+06	1.72059e+06	763335	720685	812824	1.16826e+06	1.93762e+06	318461	1.80922e+06	655871	773690	1.39552e+06	1.10281e+06	1.9202e+06	1.18722e+06	990553	0.106404	0.749586	-0.954953	0.23234	-0.800078	0.346496	0.261278	0.576697
INDOLE-3-ACETATE	757904	1.7811e+06	3.42168e+06	2.09668e+06	3.99367e+06	1.05235e+06	1.86827e+06	2.55277e+06	3.92484e+06	765598	1.72637e+06	617363	3.0426e+06	4.16574e+06	2.58131e+06	1.11526e+06	543032	628896	1.11647e+06	5.22212e+06	2.41021e+06	2.34956e+06	2.14983e+06	1.72515e+06	-0.164935	0.756233	-0.445662	0.599054	0.0367696	0.944995	0.317497	0.684137
ASPARTATE	7.28755e+06	5.94207e+06	1.02641e+07	1.4445e+07	6.89963e+06	1.17533e+07	7.44063e+06	2.07658e+07	6.00773e+06	6.9687e+06	8.71397e+06	1.13062e+07	1.00502e+07	7.90431e+06	6.17527e+06	9.0287e+06	1.40287e+07	1.01264e+07	6.33601e+06	1.02723e+07	8.96769e+06	1.14919e+07	8.51979e+06	9.95842e+06	-0.0739181	0.791462	-0.206624	0.650361	-0.357806	0.482797	-0.2251	0.335662
4-Hydroxy-3-methylbenzoic acid	1.67106e+06	1.47734e+06	2.88625e+06	1.09319e+06	4.68728e+06	1.50135e+06	1.85183e+06	2.67146e+06	3.92124e+06	1.2495e+06	2.33416e+06	694849	3.69407e+06	3.59501e+06	1.2808e+06	2.24136e+06	1.7479e+06	1.22668e+06	2.45413e+06	5.41201e+06	2.36302e+06	2.48647e+06	2.1414e+06	2.61642e+06	-0.142081	0.794475	0.0734927	0.895403	-0.0734649	0.892263	-0.289039	0.601017
DIHYDROOROTATE	2.37903e+06	2.59739e+06	2.56725e+06	3.56721e+06	2.37569e+06	1.96187e+06	2.21735e+06	2.82607e+06	1.92152e+06	3.06471e+06	3.23349e+06	2.61661e+06	2.346e+06	1.86976e+06	2.57963e+06	3.2001e+06	2.89982e+06	2.89058e+06	2.4295e+06	2.90435e+06	2.69731e+06	2.2317e+06	2.61837e+06	2.86487e+06	-0.0428552	0.798047	0.360327	0.0287253	0.273378	0.178818	-0.129804	0.347631
N-Acetyl-L-tyrosine	2.1597e+06	3.96574e+06	5.59702e+06	1.80043e+06	8.32035e+06	1.87017e+06	2.85043e+06	1.97639e+06	4.69912e+06	5.09589e+06	8.49782e+06	3.23912e+06	3.73643e+06	3.93306e+06	3.88032e+06	3.46814e+06	4.16812e+06	2.14929e+06	7.31348e+06	2.50355e+06	4.36865e+06	2.84902e+06	4.73044e+06	3.92052e+06	0.114788	0.800984	0.460576	0.398199	0.616719	0.33758	0.270931	0.519405
Fumaric acid	3.21264e+07	3.08238e+07	3.68345e+07	3.4449e+07	2.00669e+07	1.61923e+07	3.02251e+07	2.91314e+07	2.15428e+07	1.9852e+07	3.11069e+07	3.82848e+07	1.69301e+07	1.98532e+07	4.95938e+07	2.11768e+07	2.23679e+07	1.52438e+07	3.28822e+07	2.05148e+07	3.08601e+07	2.42729e+07	2.92701e+07	2.24371e+07	-0.0763148	0.80831	-0.113462	0.687428	0.346396	0.176328	0.383543	0.310756
Alanine	2.8672e+08	2.39293e+08	3.34236e+08	3.36103e+08	2.06909e+08	2.00283e+08	2.7779e+08	1.90485e+08	1.62439e+08	2.0823e+08	3.03692e+08	3.42294e+08	2.46201e+08	2.18215e+08	3.15523e+08	1.97744e+08	2.52935e+08	1.97454e+08	2.01815e+08	2.12898e+08	2.80652e+08	2.07749e+08	2.72359e+08	2.12569e+08	-0.0432724	0.813479	0.0330886	0.850952	0.433941	0.084245	0.35758	0.0527648
ITACONATE	2.56456e+06	6.25559e+06	1.11076e+07	7.19144e+06	4.1358e+06	2.22554e+06	3.20146e+06	2.58993e+06	3.27268e+06	8.35839e+06	1.87037e+07	3.93867e+06	3.44393e+06	2.74527e+06	4.71401e+06	8.72487e+06	5.23298e+06	3.39941e+06	6.43202e+06	8.16731e+06	6.25101e+06	2.8224e+06	6.98399e+06	6.39132e+06	0.159963	0.814815	1.17919	0.0192763	1.14717	0.077752	0.127939	0.841331
Heptanoic acid	4.59603e+06	5.60009e+06	5.97391e+06	6.3234e+06	5.83943e+06	6.48214e+06	4.9866e+06	5.62964e+06	7.76015e+06	6.04315e+06	6.25038e+06	5.46047e+06	5.70312e+06	5.17132e+06	4.86403e+06	5.89677e+06	5.50187e+06	4.95219e+06	5.73277e+06	6.28103e+06	5.66657e+06	6.21463e+06	5.58208e+06	5.67292e+06	-0.0216739	0.816793	-0.131577	0.383531	-0.133194	0.407426	-0.023291	0.77549
Arginine	3.4368e+07	2.68432e+07	3.04727e+07	5.48614e+07	3.38633e+07	3.93831e+07	5.41148e+07	3.54816e+07	3.31363e+07	3.56118e+07	3.02036e+07	4.71506e+07	3.30936e+07	2.80135e+07	5.09784e+07	3.56089e+07	3.63519e+07	3.89658e+07	2.82377e+07	3.54701e+07	3.60817e+07	4.0529e+07	3.75086e+07	3.49269e+07	0.0559523	0.820771	-0.214615	0.263205	-0.167685	0.540505	0.102882	0.583114
METHYLMALONATE	5.43268e+06	4.33245e+06	7.13709e+06	6.9526e+06	7.23946e+06	5.39084e+06	6.67043e+06	3.8163e+06	5.76571e+06	6.34053e+06	5.76661e+06	6.04216e+06	7.48008e+06	5.25041e+06	7.33807e+06	5.76168e+06	6.09104e+06	4.38384e+06	5.07416e+06	6.09169e+06	6.21885e+06	5.41082e+06	6.36964e+06	5.48048e+06	0.0345639	0.82278	0.0184553	0.916878	0.200802	0.365626	0.21691	0.107869
CARNOSINE	854472	1.06787e+06	1.32336e+06	981232	1.16644e+06	992071	1.06507e+06	1.36389e+06	854727	986386	1.42423e+06	813047	553855	645696	1.78028e+06	1.00912e+06	1.01548e+06	827733	711966	709205	1.07868e+06	1.06894e+06	1.03392e+06	854700	-0.0611445	0.848315	-0.322691	0.121991	0.0130812	0.942759	0.274628	0.417995
GUANINE	2.42274e+06	2.08489e+06	1.32113e+06	1.14427e+06	1.2933e+06	2.34236e+06	1.35413e+06	1.86116e+06	1.75967e+06	2.37255e+06	2.12182e+06	1.59295e+06	1.63659e+06	985865	820404	1.98085e+06	2.23947e+06	1.43527e+06	1.32186e+06	1.57139e+06	1.65327e+06	1.82933e+06	1.58836e+06	1.70977e+06	-0.0577763	0.859854	-0.0975129	0.665729	-0.145994	0.618036	-0.106258	0.70991
KYNURENATE	942597	406617	1.16529e+06	354196	1.25732e+06	586211	703222	322929	510863	800229	863233	544285	336722	553532	2.23825e+06	250177	525339	182349	221712	526273	825203	530806	889375	341170	0.108042	0.860228	-0.637696	0.131906	0.636564	0.232617	1.3823	0.110862
CREATINE	3.13936e+07	5.23617e+07	7.39306e+07	8.9821e+07	7.20278e+07	4.72748e+07	6.89283e+07	6.46532e+07	5.03863e+07	3.87246e+07	4.30813e+07	5.50265e+07	5.66614e+07	4.69776e+07	1.24537e+08	4.42149e+07	6.24218e+07	6.34442e+07	4.29029e+07	5.06085e+07	6.3907e+07	5.78107e+07	6.08347e+07	5.27185e+07	-0.0710782	0.860977	-0.133027	0.47822	0.144637	0.636143	0.206586	0.576461
GUANOSINE MONOPHOSPHATE	460744	453916	543147	1.50767e+06	14276.3	570212	754341	44991.6	0	523916	712942	1.2402e+06	0	214732	566726	1.53972e+06	708154	211832	35701.7	0	595951	342386	543086	499082	-0.134015	0.861529	0.543652	0.68259	0.79957	0.460186	0.121903	0.895255
GLYCEROL	5.16956e+07	4.69154e+07	7.29988e+07	6.35475e+07	1.35264e+08	1.39527e+08	9.23924e+07	6.34895e+07	6.3393e+07	9.41628e+07	4.29303e+07	5.92316e+07	1.02645e+08	5.62205e+07	7.18654e+07	4.54419e+07	1.34038e+08	1.31164e+08	9.42998e+07	6.6331e+07	7.40843e+07	8.97004e+07	7.1176e+07	9.4255e+07	-0.0577766	0.873832	0.071454	0.862369	-0.275948	0.536101	-0.405179	0.253641
GLUTARATE	6.23961e+06	4.89801e+06	8.16013e+06	5.47986e+06	3.78445e+06	0	3.48385e+06	2.34615e+06	6.3295e+06	2.14868e+06	6.57082e+06	7.93465e+06	2.74424e+06	3.33227e+06	1.00787e+07	3.52392e+06	2.31239e+06	2.11113e+06	6.2169e+06	5.49114e+06	5.71241e+06	3.03987e+06	5.46822e+06	3.9311e+06	-0.0630285	0.881526	0.37092	0.568386	0.910088	0.102207	0.47614	0.370641
OXALATE	5.92043e+07	6.75106e+07	8.4528e+07	6.83835e+07	6.06886e+07	6.16063e+07	7.26271e+07	7.5071e+07	7.0462e+07	6.21813e+07	6.45425e+07	7.32004e+07	6.43638e+07	6.28159e+07	8.62801e+07	6.04861e+07	7.92499e+07	7.17849e+07	6.30716e+07	5.32216e+07	6.8063e+07	6.99416e+07	6.88973e+07	6.55628e+07	0.0175772	0.890163	-0.0932737	0.47092	-0.0392807	0.751883	0.0715702	0.585377
Thiocyanate	2.96736e+08	1.88858e+08	2.6745e+08	2.82396e+08	2.79604e+08	1.59255e+08	3.95623e+08	2.57467e+08	2.5039e+08	3.57427e+08	2.90493e+08	2.28373e+08	2.22443e+08	3.0199e+08	1.47385e+08	3.2277e+08	3.38328e+08	2.6929e+08	3.09593e+08	1.91359e+08	2.63009e+08	2.65684e+08	2.58018e+08	2.86268e+08	-0.0276364	0.897128	0.107657	0.7051	-0.0145988	0.957104	-0.149892	0.507563
Glutathione oxidized	359315	193105	76569.8	97350.4	17093.3	73068.9	85431.6	0	32927	129710	21594.8	98953.9	168925	0	414640	25410.5	32310.3	126280	0	0	148687	47856.9	138971	36800.2	-0.0974929	0.912917	-0.379014	0.735835	1.63548	0.192494	1.917	0.182071
Beta-hydroxyisobutyrate	1.61455e+08	2.07826e+08	3.27876e+08	3.04728e+08	2.84307e+08	1.57522e+08	2.75984e+08	2.80633e+08	1.99901e+08	2.58553e+08	2.74235e+08	2.59607e+08	2.26894e+08	2.88637e+08	2.57787e+08	3.36193e+08	2.36642e+08	2.66642e+08	2.3393e+08	2.99125e+08	2.57239e+08	2.2851e+08	2.60952e+08	2.74506e+08	0.0206783	0.913628	0.264582	0.222709	0.17085	0.536662	-0.0730544	0.511951
THYMINE	5.16763e+06	5.1185e+06	4.92584e+06	4.71847e+06	5.2173e+06	6.04198e+06	4.88142e+06	5.4127e+06	5.34118e+06	4.08383e+06	6.20351e+06	4.21888e+06	4.3993e+06	4.11384e+06	7.55555e+06	4.49941e+06	4.80678e+06	4.63263e+06	5.74585e+06	4.6909e+06	5.02955e+06	5.41932e+06	5.09582e+06	4.87512e+06	0.0188853	0.916058	-0.152675	0.141694	-0.107683	0.139952	0.0638777	0.754655
TRYPTOPHAN	1.36036e+08	1.22186e+08	2.02796e+08	1.64195e+08	1.18197e+08	1.10983e+08	1.48034e+08	2.05209e+08	1.57744e+08	1.12779e+08	1.7985e+08	1.80129e+08	1.59369e+08	1.52506e+08	1.19914e+08	1.76984e+08	1.26852e+08	1.12055e+08	1.48108e+08	1.84953e+08	1.48682e+08	1.55492e+08	1.50758e+08	1.4979e+08	0.0200002	0.916707	-0.0539002	0.813659	-0.0646136	0.790546	0.00928683	0.958719
BENZOATE	4.74486e+07	5.29588e+07	7.9435e+07	6.40439e+07	1.48921e+08	1.74508e+08	1.34209e+08	2.75607e+07	6.20072e+07	9.19462e+07	5.49588e+07	5.04869e+07	8.06694e+07	1.11254e+08	9.47842e+07	5.82858e+07	1.58519e+08	5.22897e+07	0	1.32529e+08	7.85616e+07	9.95712e+07	8.06832e+07	8.03248e+07	0.0384457	0.917001	-0.309883	0.674279	-0.341904	0.578145	0.00642422	0.990104
2-Ketobutyric acid	2.8192e+06	2.3222e+06	0	0	1.91704e+07	7.91173e+06	6.57026e+06	2.51874e+06	1.22798e+06	6.86088e+06	3.08003e+06	2.48694e+06	2.62185e+06	2.63259e+06	9.25392e+06	3.94285e+06	1.83424e+06	0	5.0076e+06	6.31857e+06	4.86235e+06	4.55718e+06	4.48937e+06	3.42065e+06	-0.115141	0.925917	-0.41387	0.567877	0.093513	0.945925	0.392242	0.53286
4-HYDROXYBENZOATE	2.41854e+07	2.36344e+07	4.44399e+07	2.81471e+07	1.63714e+07	1.50468e+07	1.44982e+07	1.90909e+07	1.05517e+07	2.59792e+07	3.94745e+07	2.47263e+07	2.09542e+07	1.50782e+07	4.13547e+07	3.72834e+07	3.64866e+07	3.12319e+07	1.99728e+07	2.50432e+07	2.73556e+07	1.47969e+07	2.79278e+07	3.00036e+07	0.0298654	0.929773	1.01984	0.00734643	0.886546	0.0569789	-0.10343	0.718312
N-ACETYLGLYCINE	1.76318e+07	1.76338e+07	3.71148e+07	1.46258e+07	1.71881e+07	1.37397e+07	2.10421e+07	1.93535e+07	1.70272e+07	1.96611e+07	1.79589e+07	1.89576e+07	1.17186e+07	2.54893e+07	2.9326e+07	1.70509e+07	1.5814e+07	1.04194e+07	1.58866e+07	1.85297e+07	2.08389e+07	1.77906e+07	2.05186e+07	1.55401e+07	-0.0223455	0.946396	-0.195122	0.316266	0.22816	0.550415	0.400936	0.1361
7-Methylguanine	1.67276e+06	2.00768e+06	906132	1.13833e+06	1.80369e+06	434298	1.55229e+06	1.43414e+06	1.89301e+06	2.2945e+06	1.50346e+06	1.63582e+06	384238	1.50472e+06	1.5876e+06	1.71994e+06	2.23423e+06	1.65093e+06	1.38365e+06	1.51888e+06	1.50572e+06	1.32843e+06	1.48506e+06	1.70152e+06	-0.0199345	0.952249	0.3571	0.282902	0.180727	0.63963	-0.196308	0.49937
PHENYLALANINE	1.94437e+08	2.16606e+08	3.10562e+08	3.01568e+08	1.87536e+08	1.92213e+08	2.64181e+08	2.29816e+08	2.01021e+08	2.2717e+08	2.61543e+08	2.62355e+08	2.018e+08	2.24882e+08	2.66305e+08	2.28579e+08	2.288e+08	1.93141e+08	1.95412e+08	2.20158e+08	2.42142e+08	2.21808e+08	2.40676e+08	2.13218e+08	-0.00876101	0.95757	-0.0569792	0.625815	0.126543	0.561185	0.174761	0.0799195
Indole-3-lactic acid	1.48298e+07	1.42983e+07	2.39062e+07	1.219e+07	2.16759e+07	1.38731e+07	2.05335e+07	1.29306e+07	1.91606e+07	1.83058e+07	1.82035e+07	1.32725e+07	1.34511e+07	1.43377e+07	2.77211e+07	1.38924e+07	1.7054e+07	1.16998e+07	1.43613e+07	1.06886e+07	1.738e+07	1.66244e+07	1.75486e+07	1.35392e+07	0.0139269	0.959336	-0.296162	0.182394	0.0641247	0.812838	0.374214	0.166938
PYROGLUTAMATE	1.05372e+08	1.08734e+08	1.29694e+08	1.47407e+08	9.79107e+07	1.18e+08	1.01179e+08	1.92978e+08	1.01336e+08	1.02692e+08	9.45899e+07	1.03872e+08	1.25527e+08	1.36733e+08	1.40106e+08	9.56206e+07	1.30863e+08	9.19938e+07	9.33116e+07	1.05355e+08	1.17824e+08	1.28373e+08	1.17253e+08	1.03429e+08	-0.00699994	0.963084	-0.311708	0.271784	-0.123717	0.643417	0.180991	0.237185
Pyruvic acid	3.16077e+08	1.42727e+08	2.57722e+08	2.06915e+08	8.71857e+07	1.3577e+08	3.17378e+08	7.53288e+07	7.02408e+07	2.31663e+08	2.31205e+08	2.38628e+08	1.11722e+08	8.77081e+07	2.98386e+08	1.96781e+08	1.77706e+08	2.30844e+08	1.43992e+08	3.00746e+07	2.02125e+08	1.49679e+08	1.99885e+08	1.5588e+08	-0.0160777	0.966585	0.0585581	0.925639	0.433376	0.468924	0.35874	0.386102
HEXANOATE	1.66422e+07	2.06844e+07	2.10228e+07	1.80813e+07	2.48775e+07	1.93048e+07	1.74296e+07	1.76363e+07	1.82375e+07	2.03435e+07	1.65702e+07	2.20277e+07	2.72276e+07	1.79617e+07	1.68969e+07	1.51404e+07	1.72941e+07	1.94596e+07	3.14706e+07	2.10452e+07	2.02616e+07	1.81521e+07	2.01713e+07	2.0882e+07	-0.00644824	0.968524	0.202126	0.391682	0.158618	0.240267	-0.0499563	0.825937
Thiolactic acid	2.06487e+07	2.61048e+07	2.53152e+07	2.32596e+07	2.71322e+07	2.42096e+07	2.34818e+07	2.05637e+07	2.55749e+07	2.19236e+07	2.25261e+07	2.01221e+07	2.5354e+07	2.7931e+07	2.86768e+07	2.20605e+07	2.23877e+07	2.19186e+07	2.22153e+07	2.46413e+07	2.44921e+07	2.34575e+07	2.44223e+07	2.26447e+07	-0.00411988	0.971076	-0.0508769	0.480675	0.0622677	0.539183	0.109025	0.302065
ASPARAGINE	2.29418e+07	1.84419e+07	2.92142e+07	3.2396e+07	2.02165e+07	1.98714e+07	2.54615e+07	2.09816e+07	1.57394e+07	1.89827e+07	2.83216e+07	2.74439e+07	2.54564e+07	2.42179e+07	2.28988e+07	1.84397e+07	2.7402e+07	1.90012e+07	2.04415e+07	2.26527e+07	2.46421e+07	2.05135e+07	2.45536e+07	2.15874e+07	-0.00519063	0.975895	0.0736169	0.685713	0.26455	0.275881	0.185742	0.194893
2-AMINOISOBUTYRATE	5.13832e+06	7.06649e+06	9.45379e+06	6.26516e+06	6.75863e+06	2.39924e+06	6.69971e+06	6.64722e+06	3.55617e+06	7.08676e+06	7.10911e+06	7.67008e+06	5.31846e+06	9.89259e+06	4.72434e+06	7.22064e+06	6.96302e+06	5.72968e+06	6.39044e+06	8.14087e+06	6.93648e+06	4.82558e+06	6.96689e+06	6.88893e+06	0.00631137	0.977461	0.513576	0.0935956	0.523499	0.135761	0.0162346	0.933251
PHOSPHOENOLPYRUVATE	638520	277931	132806	852038	72825.1	1.1865e+06	568193	28573.8	18488.8	763855	228492	21431.6	37575.5	208866	1.14379e+06	620835	1.03632e+06	274747	0	20242	394824	450440	400669	390429	0.0211993	0.981535	-0.206274	0.860827	-0.190125	0.856898	0.0373483	0.970658
Nepsilon-Acetyl-L-lysine	1.26151e+06	1.13858e+06	2.23452e+06	1.67932e+06	1.24419e+06	987952	1.95836e+06	1.50818e+06	1.49804e+06	1.48875e+06	1.76295e+06	1.35076e+06	1.29369e+06	1.04505e+06	2.16033e+06	940317	933383	793284	1.32667e+06	1.15273e+06	1.51162e+06	1.48813e+06	1.51692e+06	1.02928e+06	0.00504576	0.9839	-0.531872	0.0593992	0.0225966	0.937406	0.559514	0.0352075
Orotidine	2.00831e+06	1.55995e+06	2.29458e+06	2.05731e+06	1.81539e+06	2.09233e+06	1.8453e+06	1.12052e+06	1.56453e+06	1.97441e+06	2.4616e+06	1.88691e+06	1.51613e+06	1.80593e+06	2.05235e+06	1.93118e+06	5.07751e+06	1.25341e+06	1.32748e+06	1.00593e+06	1.94711e+06	1.65567e+06	1.94956e+06	2.1191e+06	0.0018118	0.989413	0.356039	0.58198	0.233919	0.246231	-0.120309	0.835051
5-Phenylvaleric acid	2.08017e+06	2.88759e+06	1.65465e+06	1.49535e+06	1.21452e+06	1.60116e+06	1.50397e+06	1.83099e+06	2.04405e+06	2.2938e+06	2.08043e+06	2.04056e+06	1.871e+06	1.31107e+06	1.62503e+06	1.74303e+06	1.81616e+06	1.40828e+06	1.75767e+06	1.88311e+06	1.86646e+06	1.74504e+06	1.87032e+06	1.72165e+06	0.00298145	0.990256	-0.019471	0.873183	0.0970388	0.736613	0.119491	0.420172
