# Supplementary material for: N-acetylneuraminic acid links immune exhaustion and accelerated memory deficit in diet-induced obese Alzheimer’s disease mouse model
Source: Nat Commun. 2023 Mar 9;14:1293. doi: 10.1038/s41467-023-36759-8 (PMC9998639; doi:10.1038/s41467-023-36759-8)
Supplement: Supplementary file 6 — Supplementary Data 4 [file 41467_2023_36759_MOESM6_ESM.xlsx]

## Sheet: DESeq2_results
Supplementary Table 4 - Differentially expressed genes between NANA- treated and untreated human T-cells
Differentially expressed genes of NANA- treated T-cells compared to control untreated cells.
Determined using DESeq2 p-value adjusted by FDR correction, with a threshold of 0.05.
gene	Average expression	log2 Fold-Change	lfcSE	stat	p-value	adjusted p-value
LDLRAD4	583.761	1.64507	0.119016	13.8223	1.87031e-43	2.30984e-39
CCR4	465.958	1.88563	0.142808	13.204	8.32183e-40	5.13873e-36
PXN	927.154	-1.21515	0.0991895	-12.2508	1.66278e-34	6.84511e-31
ITGAE	472.809	2.22827	0.202002	11.0309	2.71073e-28	8.36937e-25
SKIL	350.175	1.76816	0.170946	10.3434	4.48497e-25	1.10779e-21
GPR157	91.0179	2.78476	0.294924	9.44229	3.64711e-21	7.50696e-18
ABCG1	165.276	1.73464	0.186537	9.2992	1.41508e-20	2.4966e-17
DPP4	1645.6	-0.829153	0.0936589	-8.85291	8.52695e-19	1.31635e-15
TFRC	2894.04	-0.92734	0.107392	-8.63513	5.86603e-18	8.04949e-15
PDGFRB	146.498	-1.6596	0.199589	-8.31507	9.16963e-17	1.13245e-13
CLIC5	195.196	1.63964	0.202579	8.09384	5.78107e-16	6.49057e-13
PLAC8	666.085	-1.22205	0.151418	-8.07074	6.98719e-16	7.19098e-13
GAB2	150.837	-1.98918	0.257392	-7.7282	1.09079e-14	1.03625e-11
IFITM1	1275.07	-1.32224	0.172585	-7.66139	1.83927e-14	1.6225e-11
JAML	1698.04	0.782232	0.102364	7.64168	2.14409e-14	1.7653e-11
GZMA	1361.54	-1.29258	0.172111	-7.51015	5.9058e-14	4.55854e-11
MMP25	171.079	-1.64711	0.220841	-7.45838	8.7592e-14	6.3633e-11
CD300A	138.865	-1.48421	0.199576	-7.4368	1.03154e-13	7.07749e-11
NELL2	960.988	1.02702	0.145393	7.06376	1.62052e-12	1.05334e-09
ITGB2	2500.88	-0.748882	0.106147	-7.05513	1.72441e-12	1.06482e-09
XBP1	1028.6	-0.713269	0.102379	-6.96693	3.23943e-12	1.90509e-09
CLIC3	54.7845	2.97347	0.43145	6.8918	5.50907e-12	2.61681e-09
PFKFB3	1185.72	0.730127	0.10571	6.90686	4.95512e-12	2.61681e-09
PMEPA1	39.7289	2.66023	0.385774	6.89583	5.35511e-12	2.61681e-09
RUNX1	566.852	0.927465	0.134532	6.89402	5.42355e-12	2.61681e-09
ITGAM	212.607	-1.31633	0.19059	-6.90658	4.96472e-12	2.61681e-09
IFITM2	764.484	-1.1781	0.174907	-6.7356	1.63259e-11	7.46757e-09
IFITM3	136.091	-1.74197	0.261876	-6.65189	2.89348e-11	1.27623e-08
CTSL	171.533	5.11765	0.77148	6.63355	3.27717e-11	1.37484e-08
PIK3IP1	918.308	0.768657	0.115923	6.63076	3.33969e-11	1.37484e-08
HPGD	153.632	-1.16066	0.178405	-6.50577	7.72982e-11	3.07946e-08
PLEKHO1	469.73	0.836192	0.129179	6.47311	9.60085e-11	3.70533e-08
OAS3	1291.75	-1.09723	0.170832	-6.42289	1.33712e-10	5.00408e-08
SMAD3	934.066	-0.897573	0.140171	-6.40342	1.51933e-10	5.51874e-08
IL3RA	55.8188	-2.53461	0.39838	-6.3623	1.98757e-10	7.01329e-08
CD38	999.452	-0.697307	0.110802	-6.2933	3.1079e-10	1.06618e-07
UBALD2	1212.63	-0.665311	0.105954	-6.27927	3.40173e-10	1.13544e-07
TNFRSF8	101.618	-1.54798	0.251592	-6.15274	7.61576e-10	2.47512e-07
CYP1B1	371.207	2.40451	0.391259	6.14557	7.96792e-10	2.52317e-07
EPHA1	52.2307	2.40508	0.396473	6.0662	1.30974e-09	4.04382e-07
AQP3	781.393	0.653161	0.108209	6.03613	1.57857e-09	4.75496e-07
PCED1B-AS1	507.053	0.76938	0.127835	6.01852	1.76017e-09	5.17575e-07
ZNF853	58.5273	2.00545	0.336406	5.96142	2.50061e-09	7.18198e-07
MCTP2	342.806	-0.79004	0.133811	-5.90415	3.54479e-09	9.94957e-07
MRC2	68.4233	1.66214	0.281928	5.89563	3.73254e-09	1.02437e-06
CYP1A1	36.5792	2.54408	0.434265	5.85836	4.67464e-09	1.25504e-06
GRAMD1B	353.224	-0.823985	0.141227	-5.83446	5.39665e-09	1.38851e-06
HHLA2	56.386	-1.95722	0.335329	-5.8367	5.32455e-09	1.38851e-06
KIAA1671	417.113	1.21488	0.208948	5.81424	6.09088e-09	1.53515e-06
FADS2	1447.65	-0.939929	0.162011	-5.80162	6.56762e-09	1.6222e-06
SLC1A4	1045.16	0.888877	0.154041	5.7704	7.90856e-09	1.91511e-06
INAVA	12.2487	6.86281	1.1992	5.72282	1.04768e-08	2.48823e-06
RAP1GAP2	98.2343	-1.33862	0.234181	-5.71618	1.08945e-08	2.53863e-06
ZFP36L1	988.007	0.584621	0.103012	5.67527	1.38469e-08	3.16684e-06
CTSA	466.956	0.699854	0.12356	5.66407	1.47823e-08	3.20282e-06
CCNG1	1163.3	-0.543653	0.0959428	-5.66643	1.45806e-08	3.20282e-06
IFI6	457.025	-0.974783	0.172055	-5.66554	1.46564e-08	3.20282e-06
HERC5	358.701	-0.938163	0.16609	-5.64851	1.61848e-08	3.44625e-06
EMP1	84.5644	-1.91395	0.341182	-5.60976	2.02606e-08	4.24098e-06
LY6E	1047.19	-0.661385	0.117998	-5.60508	2.08164e-08	4.28472e-06
PRKX	1051.26	-0.630265	0.113222	-5.56664	2.59702e-08	5.25789e-06
HMGCS1	1097.82	-0.914662	0.164601	-5.55684	2.74695e-08	5.47176e-06
GLUL	1558.91	-0.698837	0.126707	-5.51537	3.48048e-08	6.82284e-06
NLRC5	2290.18	0.665765	0.121283	5.48935	4.0342e-08	7.78474e-06
ANKH	413.45	0.762095	0.139626	5.45812	4.81214e-08	9.14307e-06
SLC39A8	657.268	-0.695451	0.128799	-5.39949	6.68297e-08	1.25053e-05
GAPDH	19800.6	-0.589028	0.109682	-5.37033	7.85929e-08	1.44869e-05
EBP	338.864	-0.881261	0.164507	-5.35697	8.46301e-08	1.53703e-05
RHOU	84.4406	1.5579	0.29107	5.3523	8.68415e-08	1.55434e-05
MZB1	82.1712	-1.26436	0.237501	-5.32358	1.01743e-07	1.76975e-05
RFLNB	1043.65	-0.645555	0.12124	-5.32462	1.01167e-07	1.76975e-05
KIAA0513	156.327	1.01134	0.190451	5.31024	1.09483e-07	1.87794e-05
CCR7	1700.2	0.625241	0.117909	5.30273	1.14082e-07	1.90393e-05
INPP5F	227.476	0.828157	0.156153	5.30351	1.13595e-07	1.90393e-05
PRR11	572.382	-0.873077	0.166432	-5.24584	1.55568e-07	2.56169e-05
EPAS1	359.339	-1.1934	0.22782	-5.23836	1.62012e-07	2.63269e-05
HBEGF	66.5126	-2.31559	0.442951	-5.22766	1.71672e-07	2.75344e-05
DUSP6	312.538	-1.13115	0.216639	-5.22137	1.77604e-07	2.81206e-05
ARHGEF11	61.7319	-1.69774	0.325795	-5.21107	1.8775e-07	2.91499e-05
INSIG1	1737.25	-0.761975	0.146252	-5.21002	1.88825e-07	2.91499e-05
TNK2	666.009	0.673655	0.129752	5.19187	2.08198e-07	3.17437e-05
STAP1	97.2849	-1.68087	0.324992	-5.17202	2.31571e-07	3.48769e-05
SLC6A6	962.583	0.666626	0.128998	5.16772	2.36971e-07	3.52602e-05
IL1R1	40.3105	1.9009	0.368845	5.15366	2.55446e-07	3.75566e-05
HIC1	340.935	-0.779434	0.152332	-5.11669	3.10952e-07	4.51795e-05
PHGDH	455.735	-1.00494	0.19763	-5.08494	3.67751e-07	5.28107e-05
GPI	4175.47	-0.645791	0.127094	-5.08121	3.75041e-07	5.32386e-05
MIR124-1HG	20.7756	-2.98713	0.58842	-5.07653	3.8439e-07	5.39456e-05
CD2	2372.33	0.469301	0.092502	5.07342	3.90732e-07	5.42196e-05
CSGALNACT2	713.332	-0.564415	0.11136	-5.06838	4.01225e-07	5.5057e-05
SDK2	311.517	-1.08337	0.213951	-5.06364	4.11331e-07	5.58235e-05
VASH1	110.27	1.42757	0.282738	5.04911	4.43878e-07	5.95858e-05
DUSP5	516.615	-0.593567	0.117746	-5.04107	4.62932e-07	6.14754e-05
RRM2	1713.99	-0.840332	0.167302	-5.02285	5.09099e-07	6.6887e-05
PTGER2	257.595	-1.12661	0.225019	-5.00672	5.53643e-07	7.19735e-05
PGK1	6385	-0.761424	0.152427	-4.99534	5.87331e-07	7.55577e-05
LPXN	1072.49	0.605959	0.121693	4.97941	6.378e-07	8.12045e-05
TNFRSF25	632.072	0.691218	0.139632	4.95027	7.41108e-07	9.33947e-05
YPEL1	129.228	-0.95647	0.193408	-4.94535	7.60081e-07	9.40407e-05
TLE3	612.212	0.588764	0.119063	4.94499	7.61463e-07	9.40407e-05
CCND3	1630.26	-0.668604	0.135569	-4.93184	8.14591e-07	9.96059e-05
TTC39C	446.509	0.607779	0.123627	4.91622	8.82314e-07	0.000106829
RORC	107.225	1.49541	0.304718	4.90751	9.22397e-07	0.000110598
FADS1	694.952	-0.632237	0.129234	-4.89218	9.97227e-07	0.000118421
PLEC	2123.8	0.611111	0.125353	4.87512	1.08741e-06	0.0001279
HAGHL	88.331	1.12348	0.230674	4.87041	1.11369e-06	0.000129756
PSAT1	407.54	-0.801108	0.165245	-4.84801	1.24704e-06	0.000143935
CENPE	728.584	-0.893663	0.184435	-4.8454	1.26355e-06	0.000144489
TKT	1443.71	-0.542374	0.112013	-4.84204	1.28511e-06	0.000145606
ITGB2-AS1	160.64	-0.86799	0.179775	-4.82822	1.37761e-06	0.000154668
HDAC4	341.617	-0.624119	0.12949	-4.81981	1.43695e-06	0.000159877
CDT1	446.591	-0.942471	0.195957	-4.80959	1.51243e-06	0.000166773
ALDOC	981.563	-0.847338	0.176484	-4.80121	1.57706e-06	0.000172361
RASAL3	1098.22	0.589387	0.122853	4.79749	1.60667e-06	0.000174056
ANTKMT	45.0721	1.6574	0.345783	4.79319	1.64152e-06	0.000176285
SMURF2	206.385	0.824144	0.17275	4.77074	1.83553e-06	0.00019542
ARHGAP9	938.194	0.484204	0.10193	4.75038	2.03038e-06	0.000214318
VCL	377.757	-0.824948	0.173851	-4.74514	2.08361e-06	0.000218072
LDHA	5979.49	-0.62275	0.13145	-4.73755	2.16317e-06	0.000223278
RAB3GAP1	398.752	0.597788	0.126197	4.73696	2.1695e-06	0.000223278
BCAT1	470.755	-0.58243	0.12304	-4.73365	2.20522e-06	0.000225078
GPR55	143.965	1.44248	0.305539	4.72109	2.34587e-06	0.000237472
SOCS3	208.685	-0.945508	0.20046	-4.71668	2.39723e-06	0.000238757
TOB1	336.341	-0.711035	0.15073	-4.71726	2.3904e-06	0.000238757
TENM1	70.7821	1.42006	0.301732	4.70637	2.52169e-06	0.000249143
ATP8A1	817.359	0.523692	0.111791	4.68457	2.80547e-06	0.000274981
ATAD5	398.664	-0.745212	0.159201	-4.68095	2.85547e-06	0.000277677
GLIPR2	119.483	-1.04332	0.223128	-4.67589	2.92677e-06	0.000282388
MB21D2	61.6506	-1.7512	0.37557	-4.66278	3.11969e-06	0.000298668
HJURP	456.641	-0.910088	0.196107	-4.64076	3.47129e-06	0.000327813
TNFSF10	587.901	-0.633538	0.136526	-4.64041	3.47721e-06	0.000327813
ENO1	13867.5	-0.628056	0.13553	-4.63408	3.58525e-06	0.000335438
LTB	2355.28	-0.490946	0.1062	-4.62283	3.78536e-06	0.000351498
SRGAP3	68.8142	1.53651	0.332863	4.61604	3.91135e-06	0.000360487
ENPP2	52.3913	-1.67168	0.362533	-4.61111	4.00517e-06	0.000366399
IL7R	4023.99	0.707164	0.153526	4.60614	4.10209e-06	0.000369787
MXD4	326.664	0.895101	0.194318	4.60638	4.09734e-06	0.000369787
TMEM71	300.436	-0.687015	0.149344	-4.60022	4.22051e-06	0.000377705
PGM2L1	237.183	0.781377	0.169986	4.59671	4.29216e-06	0.000381354
SYT11	470.095	0.634056	0.138171	4.58892	4.45537e-06	0.000393027
EGLN3	114.755	-1.15689	0.252298	-4.58543	4.53062e-06	0.000394273
COL6A2	302.16	0.892633	0.194673	4.5853	4.53335e-06	0.000394273
SATB1	2799.37	-0.395246	0.0864804	-4.57035	4.86899e-06	0.000420504
AL035696.4	24.237	2.21858	0.486323	4.56196	5.06793e-06	0.000434645
LINC00887	23.4384	-3.15282	0.69316	-4.54848	5.40353e-06	0.000457079
SARDH	26.9207	2.07246	0.45563	4.54855	5.40176e-06	0.000457079
ADGRG1	154.311	1.14402	0.25162	4.54664	5.45095e-06	0.000457954
CCNA1	29.1277	-3.10615	0.684454	-4.53815	5.67508e-06	0.000473562
AL158071.2	38.0854	-1.74563	0.384842	-4.53597	5.73403e-06	0.000475271
MKI67	4972.08	-0.578529	0.127681	-4.53104	5.86948e-06	0.000480054
MSMO1	580.092	-0.727536	0.160561	-4.53121	5.8648e-06	0.000480054
PDE4D	1354.68	-0.760639	0.168121	-4.52435	6.05813e-06	0.000492223
CCNA2	744.647	-0.774595	0.171521	-4.51604	6.30074e-06	0.000508529
LST1	104.052	-1.15429	0.255676	-4.51468	6.34117e-06	0.000508529
OAS2	2116.52	-0.661743	0.146786	-4.5082	6.53798e-06	0.000520929
E2F2	521.481	-0.597903	0.132675	-4.50653	6.58961e-06	0.000521677
SMAD7	146.973	0.858391	0.190773	4.49954	6.80993e-06	0.000535686
RRM1	882.479	-0.589609	0.131203	-4.49388	6.99376e-06	0.000546664
SLC26A4	39.0023	-2.33659	0.520218	-4.49156	7.07027e-06	0.000549169
PRKD3	376.385	0.625693	0.139721	4.47816	7.52893e-06	0.00058019
MYO1E	135.157	-1.09937	0.245622	-4.47587	7.60994e-06	0.00058019
TUBA4A	948.428	-0.595505	0.133048	-4.47586	7.61058e-06	0.00058019
RNF157	763.699	-0.548089	0.122501	-4.47414	7.6719e-06	0.000581276
ARHGAP19	363.352	-0.649309	0.145171	-4.47273	7.72265e-06	0.000581553
LBH	1343.93	0.499454	0.112495	4.43979	9.00476e-06	0.000669932
PCNX2	219.352	0.767422	0.172847	4.43988	9.00095e-06	0.000669932
YPEL2	286.187	0.691003	0.156031	4.42863	9.48354e-06	0.000701328
GPSM2	230.836	-0.780555	0.176959	-4.41095	1.0292e-05	0.000752109
SELENON	128.929	0.948606	0.215043	4.41123	1.02785e-05	0.000752109
KIF2C	549.991	-0.800155	0.181797	-4.40135	1.07577e-05	0.000781515
DBH-AS1	14.3569	3.31357	0.753363	4.39838	1.09063e-05	0.000787676
MX2	322.85	-0.824173	0.187614	-4.39292	1.1184e-05	0.000803039
PLSCR1	362.052	-0.719326	0.164097	-4.38353	1.1677e-05	0.000833587
ADGRL1	125.17	1.00081	0.228817	4.37385	1.22076e-05	0.000866461
DEPDC1B	223.056	-0.854482	0.195761	-4.36492	1.27168e-05	0.000887301
BCL9L	812.803	0.569427	0.130422	4.36604	1.26519e-05	0.000887301
TOX	77.2176	1.23643	0.283127	4.36705	1.25937e-05	0.000887301
MAL	388.053	-0.735296	0.16852	-4.36325	1.28146e-05	0.000889103
CBX5	1867.76	-0.46812	0.107478	-4.35549	1.32772e-05	0.00091605
PLK1	441.325	-0.717976	0.164992	-4.35158	1.35157e-05	0.000924232
LINC00861	314.313	0.968921	0.222684	4.3511	1.35454e-05	0.000924232
KNL1	650.266	-0.729434	0.168199	-4.33674	1.44612e-05	0.000981295
APBA2	131.436	1.04264	0.240513	4.33506	1.45721e-05	0.00098342
SNHG29	1272.18	-0.419069	0.0967973	-4.32935	1.49551e-05	0.00100378
FILIP1L	17.4112	-2.47859	0.572697	-4.32792	1.50522e-05	0.00100484
SMC4	2283.95	-0.564639	0.131047	-4.30868	1.64232e-05	0.00109047
CDK1	656.951	-0.833954	0.194588	-4.28573	1.82137e-05	0.00120288
CKAP5	1329.71	-0.506147	0.118151	-4.28389	1.83652e-05	0.00120643
RASGRP3	78.2829	1.17114	0.273585	4.2807	1.86302e-05	0.00121737
SP4	523.596	-0.494353	0.115608	-4.27613	1.90171e-05	0.00123611
STX3	165.564	-1.09327	0.255949	-4.27145	1.9421e-05	0.00125575
NCR3	332.412	-0.794926	0.186441	-4.26369	2.01079e-05	0.00128165
SLC16A3	922.699	-0.683021	0.160171	-4.26431	2.00516e-05	0.00128165
TRPM2	61.6825	-1.38021	0.323733	-4.26341	2.01327e-05	0.00128165
IKZF2	346.057	0.636674	0.149841	4.24899	2.14734e-05	0.00135998
LRIG1	357.732	0.559485	0.131739	4.24691	2.16737e-05	0.00136566
PTGIS	29.9893	-1.97708	0.465807	-4.24441	2.19166e-05	0.00137396
CD48	1466.92	-0.545778	0.128691	-4.24099	2.22532e-05	0.00138801
WARS1	1075.61	-0.59814	0.14112	-4.23853	2.2499e-05	0.00139629
DLGAP5	550.314	-0.813457	0.192373	-4.22855	2.35207e-05	0.0014524
DSE	72.8103	1.08748	0.257451	4.22404	2.39959e-05	0.00147437
SEC23B	466.217	-0.503564	0.119344	-4.21944	2.44908e-05	0.00149734
PPCDC	69.8582	-1.09399	0.259403	-4.21735	2.47191e-05	0.00150385
MYBL2	420.701	-0.678703	0.161385	-4.20548	2.60525e-05	0.0015772
JAM3	99.2075	-1.20468	0.286613	-4.20316	2.63217e-05	0.00158572
FLNB	400.044	-0.637217	0.151702	-4.20045	2.66385e-05	0.0015893
FCGBP	114.986	1.02616	0.244239	4.20146	2.65202e-05	0.0015893
ANP32B	2072.38	-0.511818	0.121894	-4.19889	2.68223e-05	0.00159258
ARL5B	396.664	-0.543455	0.12957	-4.1943	2.73713e-05	0.0016174
PAICS	1124.84	-0.520627	0.124347	-4.1869	2.82789e-05	0.00166307
TMSB10	9039.47	-0.523323	0.125313	-4.17615	2.9649e-05	0.00173538
BUB1	757.143	-0.618658	0.148186	-4.17489	2.98136e-05	0.00173678
PLXNC1	262.754	-0.855921	0.205218	-4.17078	3.03553e-05	0.00176004
CCNF	455.999	-0.651641	0.156485	-4.16423	3.12407e-05	0.00180291
MAN1C1	172.271	0.832667	0.200263	4.15787	3.21227e-05	0.00184519
AC004847.1	263.994	-0.702954	0.169239	-4.15361	3.27276e-05	0.00185406
STT3B	1647.72	-0.373555	0.0899134	-4.15461	3.2585e-05	0.00185406
NCF4	238.313	0.629633	0.15152	4.15546	3.24634e-05	0.00185406
KLHL42	141.126	0.835262	0.201312	4.14909	3.33801e-05	0.00188239
FOXP1	454.612	0.723054	0.174329	4.14764	3.35919e-05	0.00188573
ABTB1	327.793	0.654061	0.158313	4.13145	3.60479e-05	0.00201444
CTSF	90.8011	1.06789	0.258621	4.12917	3.64072e-05	0.00202535
LAP3	549.331	-0.504833	0.122387	-4.12489	3.70916e-05	0.00205418
MYO7A	14.2068	3.21683	0.781941	4.11391	3.89021e-05	0.00214483
ERO1A	1974.89	-0.547719	0.133297	-4.10901	3.97351e-05	0.00217735
LRRC2	20.4343	2.32607	0.566177	4.10838	3.98445e-05	0.00217735
MYO15B	554.752	0.586471	0.142858	4.10528	4.03821e-05	0.002197
HAVCR2	569.548	-0.744416	0.18138	-4.10419	4.05738e-05	0.00219775
RASA3	1223.06	-0.477616	0.116466	-4.10091	4.11536e-05	0.00220977
SYTL3	747.143	-1.21874	0.297116	-4.10191	4.09754e-05	0.00220977
HSD17B12	221.611	-0.700858	0.171162	-4.09471	4.22693e-05	0.00225985
ZBTB32	189.929	-1.03459	0.252771	-4.093	4.25836e-05	0.00226684
POLQ	458.807	-0.603715	0.147591	-4.09046	4.30513e-05	0.00228191
RPS24	3553.23	-0.414673	0.101593	-4.0817	4.47074e-05	0.00235722
PWWP3A	243.665	0.784981	0.192353	4.08094	4.48539e-05	0.00235722
DNAH11	23.2798	-2.5189	0.619799	-4.06406	4.82266e-05	0.00251307
ABLIM1	2862.13	0.38168	0.0939028	4.06463	4.81091e-05	0.00251307
RRAS2	215.686	-0.744363	0.183351	-4.05976	4.91228e-05	0.00254902
IKZF3	1419.72	1.33222	0.328758	4.05228	5.07216e-05	0.00262097
KIF11	875.11	-0.598247	0.148062	-4.04053	5.3331e-05	0.00273293
PDE4A	324.041	-0.894694	0.221407	-4.04095	5.32353e-05	0.00273293
SPAG5	563.984	-0.687776	0.170498	-4.03392	5.48541e-05	0.00279937
NCS1	55.2522	1.31656	0.326587	4.03126	5.54785e-05	0.00281959
PRR5L	47.4566	1.46205	0.362905	4.02873	5.60784e-05	0.00283839
PIM1	1940.45	-0.478626	0.119237	-4.01406	5.96826e-05	0.00297362
CASK	203.596	0.728081	0.181401	4.01366	5.9785e-05	0.00297362
CSGALNACT1	137.744	1.24761	0.310687	4.01564	5.92843e-05	0.00297362
GRAP2	856.586	0.427996	0.106653	4.01299	5.99539e-05	0.00297362
SIAH3	14.0086	3.80327	0.947691	4.0132	5.99023e-05	0.00297362
NUP160	579.564	-0.493388	0.122979	-4.01196	6.02174e-05	0.00297474
TPX2	1038.41	-0.601378	0.149988	-4.00951	6.08452e-05	0.00299378
WHAMMP2	53.7823	1.34436	0.33559	4.00597	6.17628e-05	0.00302687
CLCN7	352.314	0.587947	0.146896	4.00247	6.26844e-05	0.00305989
S100A10	1044.48	-0.507916	0.127132	-3.9952	6.46397e-05	0.00314291
RRAGD	145.386	-1.18067	0.295641	-3.99361	6.50739e-05	0.00315162
ALDOA	581.13	-0.624686	0.156554	-3.99022	6.60132e-05	0.00318462
CDCA5	500.543	-0.703533	0.176432	-3.98756	6.6755e-05	0.00320787
MAML3	56.1833	-1.25208	0.314825	-3.97706	6.97731e-05	0.00333991
SHCBP1	327.388	-0.658282	0.16569	-3.97297	7.09817e-05	0.00337163
TP53INP1	670.105	-0.532671	0.134051	-3.97365	7.07785e-05	0.00337163
CDC25B	2336.39	-0.466083	0.117377	-3.97082	7.16248e-05	0.00337621
CYSLTR1	110.283	-1.00891	0.25406	-3.97115	7.15276e-05	0.00337621
KIF15	445.132	-0.738473	0.18605	-3.96922	7.21076e-05	0.00338604
ANLN	403.544	-0.810966	0.204439	-3.96679	7.28481e-05	0.00340786
LGALS9	255.145	-0.811197	0.204819	-3.96056	7.47731e-05	0.00348471
CCNB1	485.694	-0.70395	0.178127	-3.95197	7.75117e-05	0.00359876
LZTS1	42.4193	-1.87842	0.476475	-3.94233	8.06932e-05	0.00373244
NPTXR	35.6039	1.61271	0.409299	3.94017	8.1423e-05	0.00375214
LBR	2019.54	-0.387218	0.0983139	-3.93859	8.19622e-05	0.00376295
ATAD2	1072.63	-0.574281	0.14585	-3.93748	8.23429e-05	0.00376642
CDCA8	358.938	-0.793899	0.201721	-3.93563	8.29781e-05	0.00378147
SPATA13	1138.27	0.484499	0.123328	3.92855	8.54607e-05	0.00388029
HMMR	430.512	-0.725519	0.18484	-3.92511	8.66904e-05	0.00392171
FANCI	1035.53	-0.548909	0.140039	-3.91969	8.86638e-05	0.00398181
MRNIP	175.942	0.756724	0.193028	3.92028	8.84459e-05	0.00398181
NCAPG2	758.169	-0.666537	0.170375	-3.91218	9.14667e-05	0.0040795
MSC	53.5041	1.28221	0.327756	3.91209	9.14997e-05	0.0040795
AL158071.3	34.3666	-1.66639	0.426621	-3.90601	9.38318e-05	0.00414704
IRF8	92.0884	-1.50506	0.385366	-3.90552	9.4022e-05	0.00414704
MMS22L	285.673	-0.62557	0.160119	-3.9069	9.34862e-05	0.00414704
SLC2A3	2525.99	-1.05343	0.271339	-3.88234	0.000103457	0.00454697
EIF2AK2	1012.95	-0.67233	0.17329	-3.8798	0.000104541	0.00457831
HELZ2	401.85	-0.69138	0.178458	-3.87418	0.000106984	0.00466872
TYMS	1314.88	-0.679719	0.175567	-3.87156	0.000108143	0.00469617
KIF5A	48.9538	1.25623	0.32452	3.87104	0.000108373	0.00469617
CDCP1	49.4974	-1.7272	0.446483	-3.86845	0.000109528	0.00471316
PPFIBP1	58.15	-1.29584	0.334956	-3.86868	0.000109425	0.00471316
BRCA1	489.648	-0.562076	0.145347	-3.86714	0.000110119	0.00472212
KIF20A	304.97	-0.762172	0.197591	-3.85732	0.000114639	0.00488203
LAMP3	101.845	-0.903118	0.234099	-3.85784	0.000114392	0.00488203
AIF1	150.715	-1.10578	0.286914	-3.85403	0.000116188	0.00493102
CKAP2L	302.75	-0.734104	0.190808	-3.84735	0.0001194	0.00499862
NCAPD2	1966.48	-0.439328	0.114189	-3.84737	0.000119395	0.00499862
KIFC2	264.296	0.584881	0.151974	3.84856	0.000118815	0.00499862
ST8SIA1	30.1405	2.04464	0.531315	3.84826	0.000118961	0.00499862
CDCA2	265.249	-0.762473	0.198564	-3.83993	0.00012307	0.00513484
GALNT2	454.991	0.470419	0.122566	3.8381	0.000123992	0.00515591
SQLE	554.386	-0.614027	0.160024	-3.8371	0.000124494	0.00515939
TICRR	197.54	-0.719143	0.187811	-3.82908	0.000128624	0.00531275
ALPK2	25.7187	2.39324	0.626358	3.82088	0.000132977	0.00547421
CIT	515.008	-0.722132	0.189443	-3.81186	0.000137923	0.00565896
SULT1B1	44.3502	-1.21695	0.320047	-3.80242	0.00014329	0.00585971
AURKA	368.009	-0.656131	0.172595	-3.80156	0.000143791	0.00586078
CXCR5	31.4148	1.55746	0.410201	3.79682	0.000146563	0.00595411
ANXA2	871.508	-0.516185	0.136027	-3.79472	0.000147812	0.00596154
RPS6	7767.82	-0.303786	0.0800803	-3.79352	0.000148525	0.00596154
FNBP1L	15.0456	2.41282	0.635969	3.79392	0.000148287	0.00596154
TRAF1	1184.36	0.364171	0.0960046	3.79327	0.000148677	0.00596154
MYH10	246.653	-1.00399	0.264737	-3.79243	0.000149182	0.00596246
EMP3	591.131	-0.499448	0.131831	-3.78855	0.000151529	0.00603672
LGALS3BP	451.696	-0.469853	0.124077	-3.7868	0.000152602	0.00605838
CORO2A	255.001	0.583685	0.154167	3.78606	0.000153054	0.00605838
CCDC28B	66.9406	-1.06333	0.281006	-3.78402	0.000154316	0.00608158
DCP2	898.186	-0.379052	0.100185	-3.78352	0.000154625	0.00608158
BTLA	203.352	-0.692004	0.183871	-3.76352	0.00016754	0.00656863
TUBB	7464.86	-0.562034	0.149484	-3.75983	0.000170028	0.0066451
RORA	1127.43	0.548402	0.146036	3.75525	0.000173171	0.00674655
NSD2	1981.63	-0.483612	0.129059	-3.7472	0.000178816	0.00692283
RCBTB2	217.257	-1.02138	0.272516	-3.74797	0.000178275	0.00692283
HMGCR	748.128	-0.429524	0.114653	-3.74628	0.000179478	0.00692671
NT5C3A	224.458	-0.601527	0.160619	-3.74506	0.000180348	0.00693862
ORMDL3	787.58	0.474997	0.126874	3.74384	0.000181231	0.00695092
HMGA1	1338.24	-0.415345	0.111001	-3.74181	0.000182697	0.00698549
SPDL1	196.03	-0.651049	0.174297	-3.73528	0.000187508	0.0071473
SLC7A11	55.2288	-1.30134	0.348552	-3.73357	0.000188782	0.00717371
TPI1	3872.12	-0.465271	0.124699	-3.73115	0.000190604	0.00722075
AHRR	30.6	1.42458	0.381921	3.73003	0.000191455	0.00723078
MYO1G	3140.93	-0.370882	0.099622	-3.72289	0.000196954	0.0074158
CREM	204.673	-0.695932	0.18702	-3.72117	0.0001983	0.00744378
LAT2	104.738	-0.884206	0.237674	-3.72024	0.000199031	0.00744857
NEK2	222.863	-0.772243	0.20763	-3.71933	0.000199753	0.00745303
KIF2A	2765.44	-0.485611	0.130651	-3.71686	0.000201712	0.00750344
UBASH3B	368.11	-0.557987	0.150614	-3.70474	0.000211606	0.00784785
RYR1	89.696	1.16809	0.31551	3.70222	0.000213724	0.00790268
FDPS	1020.91	-0.556645	0.150447	-3.69994	0.000215646	0.00794995
YBX3	361.702	-0.494019	0.133775	-3.69291	0.000221705	0.00814896
KIF20B	666.121	-0.552608	0.149742	-3.6904	0.000223901	0.00820527
RTL6	189.293	0.6014	0.163514	3.67798	0.000235091	0.00858986
CYP4V2	108.727	0.892295	0.243118	3.67021	0.00024235	0.00882897
SGO1	163.317	-0.738312	0.201486	-3.66434	0.000247978	0.00900745
FAM153CP	122.491	-1.30641	0.356627	-3.66324	0.000249049	0.0090157
FAM160B2	248.108	0.548322	0.149708	3.6626	0.000249665	0.0090157
STIL	307.931	-0.617324	0.16902	-3.65238	0.00025982	0.00935502
TTPAL	209.495	0.611489	0.167575	3.64904	0.000263217	0.00944981
MOB3A	1304.55	-0.339937	0.0933746	-3.64058	0.000272029	0.00973787
HNRNPA1	4288.66	-0.426366	0.117293	-3.63505	0.000277932	0.00992039
BUB1B	470.317	-0.652288	0.17986	-3.62664	0.000287133	0.0102193
TUBA1B	4036.27	-0.545627	0.15051	-3.62518	0.000288764	0.0102478
MAF	1572.34	0.475028	0.131108	3.62318	0.000291003	0.0102682
NOTCH1	797.259	0.363904	0.100434	3.62333	0.000290833	0.0102682
RPL12	2911.14	-0.326997	0.0903037	-3.62108	0.000293379	0.0103226
NIBAN2	297.137	-0.646673	0.179003	-3.61264	0.000303091	0.010634
KIF18B	295.114	-0.689132	0.191001	-3.60799	0.000308574	0.0107957
OLMALINC	155.854	-0.80897	0.224359	-3.60569	0.00031133	0.0108614
AC005224.3	40.1132	-1.30788	0.363132	-3.60166	0.00031619	0.0109999
IFI27	20.1535	-1.78679	0.496861	-3.59616	0.000322955	0.0112036
CPT1A	444.18	0.528541	0.147024	3.59492	0.000324486	0.0112252
NRROS	172.533	-0.650914	0.181115	-3.59394	0.000325718	0.0112364
EPSTI1	433.615	-0.651468	0.181311	-3.59309	0.000326784	0.0112417
NCAPG	552.894	-0.588862	0.163949	-3.59173	0.000328485	0.0112688
PACS1	1152.83	0.345898	0.0964555	3.58609	0.000335668	0.0114834
SIGLEC17P	11.1623	-3.19675	0.892785	-3.58065	0.000342738	0.0116928
ORC1	198.92	-0.69623	0.194522	-3.57919	0.000344664	0.0117262
ZBTB38	424.636	0.576492	0.161119	3.57805	0.000346168	0.011745
RPL35	1703.89	-0.381625	0.106704	-3.57649	0.000348243	0.0117508
SPRY1	157.265	-1.09266	0.305469	-3.577	0.000347555	0.0117508
PPP1R3B	235.024	-0.746891	0.208949	-3.57451	0.000350882	0.0118076
IL23R	33.7908	1.47393	0.412531	3.57289	0.000353061	0.0118486
KIR3DX1	26.386	-2.28819	0.640953	-3.56998	0.000357006	0.0119486
NDC80	353.545	-0.545984	0.152973	-3.56914	0.000358149	0.0119544
RAD51AP1	189.912	-0.820283	0.229994	-3.56654	0.000361723	0.0120412
DGKD	878.592	-0.459845	0.128983	-3.56516	0.00036364	0.0120724
COL6A1	68.4676	1.33602	0.375328	3.55962	0.000371396	0.0122969
KIFC1	551.566	-0.622368	0.174958	-3.55723	0.000374782	0.0123758
ACSS2	221.302	-0.700305	0.196979	-3.55522	0.000377663	0.0124377
IDH2	967.964	-0.437714	0.123232	-3.55194	0.000382404	0.0125604
RAP2B	482.871	-0.462281	0.130233	-3.54964	0.000385763	0.0126371
ESPL1	492.249	-0.539383	0.152023	-3.54804	0.000388105	0.0126802
KIF23	372.235	-0.613737	0.17327	-3.54209	0.00039697	0.0129356
ARHGAP11A	583.192	-0.561755	0.158643	-3.54101	0.000398598	0.0129544
AC104530.1	91.5736	0.960971	0.271442	3.54024	0.000399763	0.0129582
RACGAP1	736.337	-0.549718	0.155367	-3.53819	0.000402887	0.0130253
ASPM	1490.64	-0.560209	0.158445	-3.53566	0.000406762	0.0130296
GINS1	175.971	-0.804759	0.227676	-3.53466	0.000408295	0.0130296
JAK2	540.556	-0.523726	0.148122	-3.53577	0.000406587	0.0130296
MKNK2	1555.98	-0.338973	0.0958888	-3.53507	0.00040767	0.0130296
XCL2	33.3957	-1.59785	0.451953	-3.53544	0.000407098	0.0130296
GIPC1	166.13	0.661584	0.187338	3.5315	0.000413212	0.0131187
CSTF2T	565.9	-0.422193	0.119534	-3.53198	0.000412459	0.0131187
HLA-DPB1	394.94	0.605025	0.171507	3.52769	0.000419205	0.0132279
PCED1B	441.234	0.49897	0.141428	3.52809	0.000418564	0.0132279
GRK5	254.927	-0.579958	0.164421	-3.52726	0.000419877	0.0132279
TK1	410.916	-0.559294	0.158593	-3.5266	0.000420937	0.0132279
ITGA4	2911.81	0.427581	0.121349	3.52358	0.000425767	0.0133457
PHLDB1	16.1367	1.98891	0.56482	3.52131	0.000429418	0.0134261
LINC01871	129.563	-0.776335	0.220534	-3.52025	0.000431135	0.0134457
ILDR2	63.0163	-1.51026	0.42916	-3.5191	0.000433013	0.0134703
PHLDA1	484.024	-0.501969	0.142747	-3.51648	0.000437306	0.0135697
NCBP3	520.561	0.410734	0.116941	3.51231	0.000444224	0.0137498
ANXA4	173.754	-0.679452	0.193599	-3.50959	0.000448791	0.0138564
EIF2S3	1462.9	-0.33095	0.0943399	-3.50806	0.000451387	0.0139018
CALM3	2361.26	-0.355027	0.101254	-3.50629	0.000454395	0.013925
YWHAE	1226.69	-0.418686	0.119406	-3.5064	0.000454216	0.013925
WDR54	257.773	-0.659327	0.188085	-3.50547	0.000455797	0.0139334
SETBP1	131.139	-0.791594	0.225916	-3.50393	0.000458447	0.0139798
SGO2	493.977	-0.62112	0.1773	-3.50321	0.000459689	0.0139832
ZC3H12C	62.7497	-1.32911	0.37949	-3.50237	0.00046113	0.0139925
FSCN1	141.004	-0.917791	0.262162	-3.50085	0.000463776	0.0140262
HRH2	231.613	-1.61299	0.460798	-3.50043	0.000464511	0.0140262
SIN3B	285.96	0.533103	0.152333	3.49959	0.000465966	0.0140345
BNIP3	662.28	-0.665916	0.190344	-3.49849	0.0004679	0.0140345
ECT2	407.174	-0.60762	0.173689	-3.49832	0.000468197	0.0140345
EIF3E	2183.99	-0.306401	0.0876935	-3.494	0.000475848	0.014195
RPS18	5389.15	-0.320577	0.0917419	-3.49434	0.00047524	0.014195
PASK	704.236	0.401588	0.11501	3.49178	0.000479816	0.0142789
NLRC3	1362.21	0.518625	0.148753	3.48648	0.000489426	0.0144412
PFKL	1217.87	-0.394733	0.113204	-3.48692	0.000488612	0.0144412
SKA3	154.49	-0.681561	0.195503	-3.48619	0.000489949	0.0144412
WDHD1	298.304	-0.62533	0.179343	-3.48679	0.000488854	0.0144412
ITGAX	985.922	-1.16709	0.334924	-3.48464	0.000492799	0.0144906
FAM162A	346.667	-0.674464	0.193835	-3.47957	0.000502217	0.0147325
PIP5K1C	240.367	0.539968	0.15524	3.47827	0.000504665	0.0147343
ADD3	2668.93	-0.370894	0.106623	-3.47855	0.000504134	0.0147343
GZMB	2305.67	-1.13816	0.327447	-3.47586	0.00050921	0.0148319
NR1D2	170.594	0.764689	0.220136	3.47371	0.000513307	0.0149161
RABAC1	190.816	0.611997	0.176281	3.47171	0.000517146	0.0149924
ADAMTS10	62.2508	1.20508	0.347709	3.46575	0.000528745	0.0152426
LMNB1	1470.01	-0.445233	0.12848	-3.46538	0.000529479	0.0152426
RIMKLA	82.8255	-1.44174	0.415993	-3.46577	0.000528709	0.0152426
UGP2	789.454	-0.368796	0.106463	-3.46408	0.000532043	0.0152808
SLC7A1	762.414	-0.44857	0.1297	-3.45853	0.000543132	0.0155631
P4HB	1894.16	-0.382425	0.110676	-3.45535	0.000549587	0.0157116
SLC12A9	320.15	0.658568	0.190629	3.45471	0.000550879	0.0157121
HOPX	754	-0.634375	0.183694	-3.45344	0.000553494	0.0157504
OTOF	104.753	-1.03162	0.299039	-3.44978	0.00056104	0.0158919
PTEN	770.665	-0.41235	0.119518	-3.45009	0.000560393	0.0158919
HK2	608.348	-0.668345	0.193802	-3.4486	0.000563496	0.0159249
CDC20	383.614	-0.596399	0.173197	-3.44346	0.000574319	0.0161937
RAB20	32.9327	-1.58913	0.461728	-3.44169	0.00057809	0.0162629
GPR174	692.73	0.458567	0.133368	3.43835	0.000585269	0.0164274
TIAM1	370.205	-0.550695	0.160265	-3.43616	0.000590021	0.0165233
SLC2A11	54.9254	1.01826	0.296837	3.43037	0.000602751	0.0168416
LSR	83.2227	0.883226	0.257822	3.42573	0.00061316	0.0170671
IL4R	948.383	-0.452099	0.131979	-3.42554	0.000613585	0.0170671
FAM102A	1988.52	0.421259	0.123003	3.42479	0.000615263	0.0170753
MTHFD2	1114.87	-0.570565	0.166652	-3.4237	0.000617758	0.0171061
TTC7A	565.3	0.375203	0.10997	3.41187	0.000645188	0.0178257
ITM2C	338.885	0.663552	0.194694	3.40817	0.00065399	0.0179484
KIAA0895L	188.577	-0.7274	0.213355	-3.40934	0.0006512	0.0179484
MTMR11	23.8785	-1.65499	0.485578	-3.40829	0.000653723	0.0179484
ABCA3	82.8951	0.852225	0.250301	3.40479	0.000662138	0.0180945
KIF14	499.553	-0.546569	0.160531	-3.40475	0.000662243	0.0180945
FBXO5	332.397	-0.523256	0.15373	-3.40374	0.000664695	0.0181214
TEPSIN	231.196	0.591416	0.173955	3.39982	0.000674296	0.0183426
FAM241A	105.232	0.852065	0.2508	3.39738	0.000680342	0.0184516
LITAF	1250.55	-0.444562	0.130869	-3.397	0.000681289	0.0184516
CST7	451.013	-0.526563	0.155069	-3.39567	0.000684607	0.0185009
SLC1A5	661.396	-0.455082	0.13405	-3.39487	0.000686618	0.0185147
BIRC2	712.483	0.528805	0.155919	3.39153	0.00069503	0.0185391
ZNF316	414.456	0.487958	0.143875	3.39153	0.000695027	0.0185391
PKMYT1	202.079	-0.681667	0.200963	-3.392	0.000693833	0.0185391
SKA1	158.995	-0.719454	0.212117	-3.39178	0.000694412	0.0185391
USP18	67.7114	-1.30927	0.385799	-3.39365	0.000689687	0.0185391
GNA15	585.945	-1.45308	0.42852	-3.39092	0.000696587	0.0185406
LRBA	934.078	0.330917	0.097839	3.38226	0.000718916	0.0189873
KLF3	272.779	-0.673367	0.199136	-3.38145	0.000721056	0.0189873
NUF2	300.401	-0.796886	0.235624	-3.38202	0.000719541	0.0189873
RPL10	4474.62	-0.304726	0.0901142	-3.38155	0.00072077	0.0189873
TUBB4B	1009.59	-0.509374	0.150573	-3.38291	0.000717218	0.0189873
ABCA2	867.641	0.405447	0.120016	3.37828	0.00072942	0.0191429
FBXO31	219.632	0.594512	0.176079	3.3764	0.000734401	0.0191429
PTPN13	91.261	1.3111	0.388159	3.37774	0.000730829	0.0191429
SGSH	232.934	0.620065	0.183653	3.37629	0.000734714	0.0191429
NFATC3	1350.35	-0.304586	0.0902078	-3.37649	0.000734165	0.0191429
TST	37.4551	1.23239	0.365711	3.36983	0.000752138	0.0195556
CRYBG3	262.324	-0.793216	0.235598	-3.36682	0.000760415	0.0196879
ITGB3BP	146.018	-0.785212	0.233211	-3.36696	0.000760013	0.0196879
P4HA1	563.798	-0.66295	0.19707	-3.36403	0.000768135	0.0198462
ANXA1	494.807	-0.643212	0.191251	-3.36318	0.000770492	0.0198655
CALHM6	21.2374	-1.67007	0.497807	-3.35485	0.000794068	0.0204307
NMUR1	23.9575	-1.51586	0.452304	-3.35143	0.000803962	0.0206423
ITPRID2	467.047	-0.448648	0.133995	-3.34823	0.000813281	0.0208382
PPIB	867.287	-0.379177	0.113401	-3.34368	0.000826741	0.0211392
NOSIP	624.223	-0.401307	0.120086	-3.34184	0.000832245	0.021236
CD84	516.06	0.537649	0.1611	3.33737	0.000845745	0.021536
CCNB2	355.233	-0.650582	0.195021	-3.33596	0.000850041	0.0216008
AC008403.3	28.3857	-1.31462	0.394365	-3.33351	0.000857572	0.0217475
AGTRAP	47.7861	-1.00462	0.301563	-3.33138	0.000864156	0.0218695
DTL	418.219	-0.623927	0.18753	-3.32708	0.000877607	0.0221645
C9orf139	57.6653	1.06338	0.3197	3.32619	0.000880408	0.0221899
FOXM1	617.659	-0.44698	0.134459	-3.32429	0.000886434	0.0222509
STARD4	746.893	-0.526431	0.158337	-3.32476	0.000884951	0.0222509
E2F8	178.652	-0.677457	0.203832	-3.3236	0.000888635	0.0222609
JUN	511.112	0.508773	0.15313	3.32249	0.00089218	0.0223045
PSMA3-AS1	397.36	0.499611	0.150418	3.32148	0.000895401	0.0223375
CLIC1	1619.16	-0.348486	0.104936	-3.32095	0.000897118	0.0223375
DPY19L3	133.189	0.689746	0.207758	3.31995	0.00090035	0.0223729
GATA3	530.992	-0.451296	0.135966	-3.31919	0.000902779	0.0223882
FES	150.429	-0.72731	0.21921	-3.31787	0.000907054	0.0224286
SHMT2	846.893	-0.371818	0.112075	-3.31757	0.000908041	0.0224286
ST8SIA6	13.5314	2.3141	0.697989	3.31539	0.000915167	0.0225595
IFI16	2103.12	-0.357564	0.107946	-3.31243	0.000924908	0.0227542
NAMPT	589.82	-0.588771	0.177794	-3.31154	0.00092783	0.0227807
PTMA	4688.11	-0.462689	0.139811	-3.30939	0.000935007	0.0229114
CDCA3	261.622	-0.671456	0.202981	-3.30798	0.000939724	0.0229814
KIF26A	13.5108	-1.9907	0.601894	-3.30739	0.0009417	0.0229842
PSMB8	1377.85	-0.312773	0.0946554	-3.30433	0.000952023	0.0231903
CLSPN	437.396	-0.468091	0.141805	-3.30096	0.000963557	0.0234251
RPL41	3185.52	-0.28068	0.0850632	-3.29967	0.000967987	0.0234865
HASPIN	138.916	-0.747618	0.226746	-3.29715	0.000976698	0.0236514
C1QTNF6	195.868	0.576945	0.175117	3.29462	0.000985534	0.0238077
RUNX2	343.285	0.44925	0.136376	3.2942	0.000987009	0.0238077
EHD1	868.68	0.384505	0.116787	3.29237	0.000993452	0.0239164
BLM	444.997	-0.400278	0.121631	-3.29092	0.000998592	0.0239934
FAM167A	19.3163	1.82408	0.554393	3.29022	0.00100108	0.0240064
IL32	3829.29	-0.351619	0.106905	-3.28907	0.00100518	0.0240581
ZMPSTE24	277.229	0.468873	0.142705	3.28562	0.0010176	0.0243082
SMAP2	1860.23	-0.324759	0.0988751	-3.28454	0.00102149	0.024354
CLEC2B	345.302	-0.507452	0.154591	-3.28255	0.00102873	0.0244794
LINC01934	71.6929	0.909871	0.277347	3.28062	0.00103578	0.0245055
HAPLN3	447.801	-0.48698	0.148401	-3.28152	0.00103249	0.0245055
SEPTIN8	161.322	-0.567359	0.172941	-3.28064	0.0010357	0.0245055
HMGB3	152.015	-0.777108	0.236941	-3.27976	0.00103897	0.024534
RAB27B	13.1317	-2.32801	0.710104	-3.27841	0.00104393	0.0245572
RPL36	1359.93	-0.340586	0.103879	-3.27868	0.00104294	0.0245572
CHD3	2426.04	0.383845	0.117172	3.27592	0.00105319	0.0247278
CHST15	14.8352	2.33202	0.712009	3.27527	0.00105562	0.0247381
ANKRD12	2067.25	0.328502	0.100327	3.27433	0.00105914	0.0247735
GPR65	399.04	-0.467454	0.142889	-3.27145	0.00106998	0.0249797
HMGN2	909.532	-0.578409	0.176841	-3.27078	0.00107251	0.0249915
ST3GAL1	1460.3	-0.343501	0.105129	-3.26743	0.00108527	0.0252413
CDC7	269.892	-0.477936	0.146337	-3.266	0.00109078	0.0252743
CDKN1A	230.425	-0.721622	0.220943	-3.2661	0.00109039	0.0252743
AGK	274.215	-0.499273	0.152913	-3.26508	0.00109432	0.0253087
BIRC5	437.508	-0.58843	0.180455	-3.26081	0.00111092	0.0256447
MPZL3	332.299	0.456974	0.140352	3.25591	0.0011303	0.0259948
MCM4	1368.99	-0.460667	0.141464	-3.25642	0.00112825	0.0259948
CENPH	210.116	-0.867207	0.266593	-3.25292	0.00114224	0.0262206
CCDC78	21.3708	1.61185	0.495766	3.25123	0.00114906	0.0262755
MXRA7	145.177	0.636562	0.195852	3.25022	0.00115315	0.0262755
RIOX2	257.108	-0.543348	0.167154	-3.25058	0.00115169	0.0262755
SFXN1	1239.12	-0.381163	0.117226	-3.25153	0.00114786	0.0262755
ID2	563.876	-0.661418	0.203571	-3.24908	0.0011578	0.0263331
MAPKAPK3	515.969	-0.446813	0.137647	-3.24608	0.00117006	0.026563
JADE2	673.485	0.402104	0.12398	3.2433	0.00118152	0.0267739
CCDC92	238.863	0.534438	0.164889	3.2412	0.00119029	0.0269232
CCP110	391.103	-0.40702	0.125795	-3.23559	0.00121393	0.0274078
CPNE2	64.393	-0.962824	0.297839	-3.2327	0.00122626	0.0276356
AC008875.3	202.91	0.662362	0.205084	3.22971	0.00123915	0.0278752
RGS1	257.938	0.592933	0.183988	3.22267	0.00127002	0.0285005
CD55	473.685	-0.598497	0.185765	-3.2218	0.00127387	0.0285005
DLG5	48.9381	-1.32053	0.409836	-3.22209	0.00127258	0.0285005
FBXL3	546.098	0.360789	0.112066	3.21944	0.00128441	0.0286327
CEACAM1	57.2893	-1.05433	0.327479	-3.21953	0.00128403	0.0286327
H3-3B	1786.28	-0.371278	0.115344	-3.21887	0.00128699	0.0286383
KLRD1	286.876	1.62008	0.503534	3.21742	0.00129347	0.0287309
FTL	3539.55	-0.307339	0.0956586	-3.21287	0.00131415	0.0291378
ISG15	334.49	-0.720462	0.224337	-3.21151	0.00132038	0.0292234
TMIGD2	160.182	0.585239	0.182368	3.20911	0.00133147	0.0293899
BRCA2	352.129	-0.489937	0.152683	-3.20885	0.00133266	0.0293899
FAM13A	74.4388	-1.16702	0.363745	-3.20834	0.00133506	0.0293903
MCL1	4542.07	-0.267309	0.0833828	-3.2058	0.00134687	0.0295715
RPS9	2195.67	-0.284368	0.0887112	-3.20554	0.00134808	0.0295715
ELL	187.662	0.54664	0.170569	3.20481	0.00135153	0.0295795
PDE7B	22.6072	-1.66991	0.521122	-3.20445	0.00135323	0.0295795
SBF1	1849.05	0.312706	0.0976886	3.20105	0.00136928	0.0298773
APOBEC3B	74.1053	-1.00015	0.312508	-3.2004	0.00137235	0.0298916
C15orf39	307.572	-0.512975	0.160508	-3.19594	0.00139374	0.0303041
KCNC3	88.1384	0.776133	0.2429	3.19528	0.00139696	0.0303208
EIF4E3	726.575	-0.396303	0.124053	-3.19463	0.0014001	0.0303355
LRRC59	399.009	-0.393413	0.123267	-3.19154	0.00141514	0.0306078
ZNF827	238.729	0.469975	0.147304	3.19052	0.00142015	0.0306624
MELK	256.668	-0.519436	0.162887	-3.18894	0.00142798	0.0307775
HSPD1	1568.7	-0.305714	0.0959937	-3.18473	0.00144891	0.0311743
ASIC1	116.334	0.67727	0.212784	3.1829	0.00145807	0.0312625
PTCH1	101.26	-0.846662	0.265976	-3.18322	0.00145646	0.0312625
ATP6V0A2	496.045	0.420135	0.132125	3.17982	0.00147366	0.0314925
CYHR1	261.642	0.498437	0.15676	3.17962	0.00147469	0.0314925
PCSK7	1060.07	0.441203	0.138797	3.17877	0.001479	0.0314925
RDM1	32.8684	-1.13453	0.356856	-3.17924	0.00147659	0.0314925
GAS6	14.2781	1.85181	0.583005	3.17631	0.00149161	0.0316837
NCALD	304.064	-0.550274	0.173259	-3.17602	0.00149311	0.0316837
TCF7	1931.15	0.380746	0.119951	3.17418	0.00150259	0.0318303
HELLS	396.105	-0.434462	0.136904	-3.17348	0.00150622	0.0318524
ABAT	93.6466	0.922884	0.291087	3.17048	0.00152188	0.0319967
IDUA	70.6514	0.906797	0.285935	3.17134	0.00151739	0.0319967
TRABD	937.432	0.324602	0.102392	3.17019	0.0015234	0.0319967
RAD54L	203.277	-0.698859	0.220447	-3.17019	0.00152341	0.0319967
HIP1R	282.017	0.556697	0.175731	3.16789	0.00153549	0.0321957
HCP5	1047.16	0.326749	0.103198	3.16624	0.00154426	0.0323247
CIITA	446.873	0.549202	0.173509	3.16527	0.0015494	0.0323604
SH3D21	166.503	-0.886696	0.280163	-3.16493	0.0015512	0.0323604
COA1	383.834	0.58718	0.185628	3.16321	0.00156041	0.0324976
PNMA1	262.968	0.453887	0.143616	3.16043	0.00157535	0.0327535
SLC25A53	82.8658	0.995726	0.315167	3.15936	0.00158117	0.0328192
FAM72B	50.7312	-1.05781	0.335162	-3.15611	0.0015989	0.0331316
HCG18	308.16	0.546805	0.173368	3.15402	0.0016104	0.0333139
VAT1	166.814	0.561558	0.178146	3.15224	0.00162025	0.0334617
ALOX5	22.1047	-1.52842	0.485692	-3.14689	0.00165019	0.0339948
TUBA1C	516.034	-0.499293	0.158675	-3.14664	0.00165157	0.0339948
RPL7	2675.01	-0.29755	0.0946166	-3.1448	0.00166203	0.0341531
FAM3C	136.737	-0.687752	0.21879	-3.14343	0.0016698	0.0342558
TGIF1	120.41	0.65845	0.209687	3.14016	0.00168857	0.0345762
ARL4C	3406.89	-0.345047	0.109897	-3.13973	0.00169102	0.0345762
MCM10	225.611	-0.563948	0.179665	-3.13889	0.00169589	0.0346186
CDV3	2057.04	0.259764	0.0827879	3.1377	0.00170277	0.0347016
POLH	479.518	-0.379747	0.12108	-3.13632	0.00171083	0.0348084
IRF7	406.728	-0.588217	0.187736	-3.13321	0.00172908	0.0351219
USP20	741.769	0.415368	0.132714	3.1298	0.00174925	0.0354733
ADCY3	309.326	0.446029	0.142635	3.12707	0.00176558	0.0356191
ELOVL6	221.31	-0.601594	0.192325	-3.128	0.00175999	0.0356191
IER2	865.007	-0.450872	0.144202	-3.12667	0.00176798	0.0356191
POLD3	322.393	-0.457875	0.146441	-3.12669	0.00176783	0.0356191
FXR1	842.962	-0.318596	0.101927	-3.12573	0.00177365	0.0356752
NET1	281.649	-0.471944	0.151063	-3.12416	0.00178312	0.0358073
AURKB	385.76	-0.701585	0.224749	-3.12164	0.00179849	0.0360522
NCF2	81.8271	-0.913154	0.292579	-3.12105	0.00180207	0.0360522
SLC25A5	1487.57	-0.32609	0.104492	-3.12072	0.00180407	0.0360522
SERPINB9	629.265	-0.502967	0.161244	-3.1193	0.00181281	0.0361684
SAMD3	253.887	-0.682846	0.219146	-3.11595	0.00183355	0.0365231
KLRG1	45.3513	1.20296	0.386244	3.1145	0.00184255	0.0365258
PIGQ	98.6769	0.685874	0.220195	3.11485	0.0018404	0.0365258
MT-ND4	40531.5	-0.228234	0.0732603	-3.11539	0.00183705	0.0365258
PALD1	29.4803	-1.63139	0.524797	-3.1086	0.00187974	0.0372032
AP4S1	48.9966	1.03981	0.334888	3.10494	0.00190318	0.0375932
NFIL3	562.418	-1.13816	0.366607	-3.10457	0.00190553	0.0375932
BMPR2	251.158	0.465227	0.14993	3.10297	0.0019159	0.0376616
EPHB6	103.71	0.667199	0.215035	3.10275	0.00191735	0.0376616
GIMAP2	662.544	-0.451872	0.145642	-3.10262	0.00191815	0.0376616
DNASE1	354.67	0.496109	0.160028	3.10013	0.00193433	0.0378522
CAB39	1608.97	-0.297331	0.0958934	-3.10064	0.00193101	0.0378522
IL12RB2	847.65	-0.512702	0.16541	-3.09959	0.00193791	0.0378522
TROAP	221.84	-0.619742	0.199965	-3.09925	0.00194012	0.0378522
RPL18A	1311.5	-0.336385	0.108656	-3.09588	0.00196229	0.0382245
GALNT3	142.043	-0.598217	0.193336	-3.09419	0.0019735	0.0383823
MYO6	80.7708	0.940369	0.304071	3.0926	0.00198413	0.0384075
LAYN	70.9739	-1.35318	0.437489	-3.09306	0.00198104	0.0384075
SNX10	363.231	-0.515606	0.166673	-3.09352	0.00197799	0.0384075
IQGAP3	160.055	-0.91449	0.295753	-3.09207	0.00198767	0.0384157
PDCD4	1358.65	0.389048	0.125912	3.08984	0.00200262	0.0386443
CIP2A	311.777	-0.482083	0.156063	-3.08903	0.00200811	0.0386897
GINS2	141.833	-0.697505	0.22598	-3.08658	0.00202474	0.0389495
FAM111B	250.917	-0.578078	0.187477	-3.08345	0.00204612	0.0392679
PPA1	699.842	-0.330245	0.107113	-3.08316	0.00204814	0.0392679
TENT5C	456.385	-0.527929	0.171251	-3.08277	0.00205083	0.0392679
MIR3142HG	118.434	0.663652	0.215597	3.0782	0.00208254	0.0397032
CHMP5	397.411	-0.443146	0.143955	-3.07836	0.00208145	0.0397032
STC2	137.766	-1.70339	0.55339	-3.07811	0.00208321	0.0397032
CXCR3	387.487	0.460258	0.149598	3.07664	0.00209349	0.0398377
ATP5MC2	605.565	-0.363814	0.118295	-3.07547	0.00210168	0.039932
FAM72D	14.6611	-1.88146	0.612107	-3.07374	0.00211393	0.0401031
GNB4	47.1673	-1.04437	0.340106	-3.07072	0.00213541	0.0403247
ICAM2	211.395	-0.509583	0.165944	-3.07081	0.00213481	0.0403247
SDCBP	685.523	-0.351889	0.114594	-3.07075	0.00213525	0.0403247
SMC1A	1632.37	-0.299588	0.0975817	-3.07012	0.0021397	0.040344
EXO1	176.997	-0.645736	0.210436	-3.06856	0.00215095	0.0404326
MAP1A	94.472	-0.81192	0.264588	-3.06862	0.00215047	0.0404326
LINC00886	57.1827	1.20301	0.392261	3.06685	0.00216326	0.0405888
SNRNP70	1494.67	0.326909	0.106607	3.0665	0.00216583	0.0405888
IL1RAP	143.862	-0.82286	0.268452	-3.06521	0.00217518	0.0407022
ABHD15	190.084	0.499434	0.163019	3.06365	0.00218654	0.0408529
PLK4	310.726	-0.566223	0.185043	-3.05996	0.00221368	0.0412876
TOP2A	3942.69	-0.773417	0.252785	-3.05958	0.00221649	0.0412876
CKS2	283.936	-0.596908	0.195304	-3.05631	0.0022408	0.0416775
CASP10	279.493	-0.424769	0.139017	-3.05553	0.00224664	0.0417234
PLEKHG4	98.4835	0.773673	0.253325	3.05407	0.00225758	0.0418635
SPON1	38.9836	1.14444	0.374835	3.05319	0.0022642	0.0419233
DHX58	215.131	-0.530448	0.173792	-3.0522	0.00227171	0.0419994
MSC-AS1	21.6926	1.48008	0.485319	3.04971	0.00229063	0.042286
FYTTD1	490.702	0.387586	0.127126	3.04884	0.00229726	0.0423431
DHFR	266.08	-0.495004	0.162381	-3.04841	0.00230058	0.0423431
NUP58	799.997	-0.400274	0.131354	-3.0473	0.00230911	0.0424368
INCENP	564.344	-0.462207	0.151822	-3.0444	0.00233143	0.0427833
A1BG-AS1	70.1951	0.765757	0.25161	3.04343	0.00233899	0.0428584
MLXIP	613.788	0.395683	0.130092	3.04157	0.00235347	0.0428693
PSMG3-AS1	43.4458	1.00484	0.330279	3.04241	0.00234696	0.0428693
IGSF9B	1042.15	-1.08645	0.357187	-3.04168	0.00235261	0.0428693
XPO1	1819.64	-0.300223	0.0986812	-3.04235	0.0023474	0.0428693
DDX21	1185.3	-0.288815	0.0949885	-3.04053	0.00236162	0.0428911
IDI1	765.772	-0.414296	0.136247	-3.04078	0.00235964	0.0428911
MZT1	240.645	-0.584244	0.192285	-3.03842	0.00237822	0.0430762
RBBP8	313.911	-0.518778	0.170743	-3.03835	0.00237878	0.0430762
MGAT4A	1208.81	0.322278	0.106101	3.03746	0.00238583	0.0430776
MIB1	846.468	0.344925	0.113554	3.03753	0.00238525	0.0430776
EXTL2	33.639	1.15778	0.381733	3.03295	0.00242177	0.0432209
PCBP4	128.021	0.602802	0.198719	3.03344	0.00241782	0.0432209
TBC1D16	33.7641	1.2347	0.407065	3.03318	0.00241991	0.0432209
ASF1B	404.37	-0.570048	0.187904	-3.03372	0.0024156	0.0432209
DSCC1	134.535	-0.706284	0.232777	-3.03416	0.00241205	0.0432209
PGM1	339.308	-0.461034	0.15193	-3.03451	0.00240925	0.0432209
WDR76	372.416	-0.518393	0.170818	-3.03476	0.00240728	0.0432209
XCL1	54.3019	-1.26395	0.416627	-3.03378	0.00241514	0.0432209
RPS17	1349.17	-0.284068	0.0937479	-3.03013	0.0024445	0.0435636
TNFSF13B	77.9705	0.831588	0.274557	3.02884	0.00245497	0.0436872
EIF1	2125.77	-0.321797	0.106283	-3.02775	0.00246383	0.0437593
TREML2	57.272	-1.04072	0.343759	-3.02747	0.00246611	0.0437593
MNAT1	96.6665	-0.68016	0.224882	-3.02452	0.0024903	0.0441252
TPM4	3109.68	-0.282565	0.0935017	-3.02203	0.00251086	0.0444257
LRRC8D	336.272	0.464251	0.153746	3.0196	0.0025311	0.0447197
RAB27A	1062.54	0.333073	0.110375	3.01765	0.00254747	0.0449446
DGKQ	178.723	0.59688	0.197894	3.01616	0.00256001	0.045099
FAM120AOS	333.562	0.403333	0.133742	3.01574	0.00256352	0.045099
PLEKHB1	144.889	0.607853	0.201598	3.01518	0.00256829	0.0451187
MIR210HG	191.111	-0.630293	0.209095	-3.01439	0.00257496	0.0451714
DIAPH3	177.872	-0.738542	0.245072	-3.01357	0.00258194	0.0452297
AC005332.6	195.768	0.516451	0.17157	3.01015	0.00261119	0.0456773
RPL38	1652.13	-0.265774	0.0883271	-3.00897	0.00262131	0.0457896
FAM13B	338.599	0.482527	0.160485	3.00667	0.00264123	0.0460457
ANP32A	935.616	-0.313768	0.104366	-3.00642	0.00264343	0.0460457
SHROOM1	17.129	-1.71707	0.572685	-2.99828	0.00271509	0.0472273
IVNS1ABP	1599.13	0.309862	0.103366	2.99771	0.00272015	0.0472487
BTF3	2534.94	-0.270396	0.0902262	-2.99687	0.0027277	0.047274
CEP57	791.56	-0.371642	0.124044	-2.99605	0.00273505	0.047274
CHEK2	98.8468	-0.691851	0.230877	-2.99662	0.00272992	0.047274
RRBP1	387.917	-0.368304	0.122938	-2.99584	0.00273692	0.047274
HGSNAT	163.988	0.518989	0.173411	2.99282	0.00276411	0.047677
ITGA1	365.875	1.17089	0.391336	2.99203	0.00277131	0.0477346
MAD2L1	402.685	-0.556474	0.186024	-2.99141	0.00277692	0.0477645
ENGASE	422.098	0.358327	0.119872	2.98924	0.00279674	0.0479299
POLE	718.816	-0.355777	0.119024	-2.98913	0.00279773	0.0479299
TAGLN2	1860.04	-0.384497	0.128634	-2.98908	0.00279818	0.0479299
AAK1	1321.56	0.303071	0.101408	2.98862	0.00280243	0.0479362
IQSEC1	668.87	-0.344276	0.115216	-2.98809	0.00280727	0.0479526
STMN1	2206	-0.468457	0.156845	-2.98675	0.00281959	0.0480966
ADAT1	150.488	0.670418	0.224686	2.98379	0.002847	0.04845
CD79A	110.56	0.690728	0.231503	2.98367	0.00284815	0.04845
FBL	786.721	-0.298658	0.100211	-2.98028	0.00287987	0.0489208
AMZ1	13.9887	2.44074	0.819191	2.97944	0.00288771	0.0489208
KLRK1	110.186	0.817105	0.274237	2.97955	0.00288669	0.0489208
KPNA2	951.361	-0.378399	0.127207	-2.97468	0.00293295	0.0494835
SCD	3358.65	-0.83903	0.282033	-2.97493	0.00293051	0.0494835
ZFYVE28	126.676	0.695776	0.233851	2.97529	0.00292707	0.0494835
HDAC7	2099.01	-0.373894	0.12574	-2.97356	0.00294371	0.0495298
RTTN	192.3	-0.587211	0.197468	-2.97371	0.00294226	0.0495298
MAN2A1	619.57	0.42507	0.142997	2.97258	0.00295312	0.0496205
AC004585.1	215.704	-0.590356	0.198646	-2.97191	0.00295954	0.0496294
CENPI	115.155	-0.663508	0.223358	-2.97061	0.0029721	0.0496294
SLC12A7	519.396	-0.404731	0.136253	-2.97044	0.00297374	0.0496294
HERC2P2	131.688	0.69547	0.234124	2.97052	0.00297296	0.0496294
LZTR1	134.417	0.635025	0.213778	2.97048	0.0029733	0.0496294
MCF2L2	35.4221	1.10972	0.373689	2.96964	0.00298147	0.0496912
PRRC2B	2404.14	0.396383	0.133502	2.96912	0.00298654	0.0497086
MT-ND4L	4531.23	-0.240207	0.0809724	-2.96653	0.00301176	0.0500149
RPL28	4581.27	-0.271319	0.0914766	-2.96599	0.0030171	0.0500149
TMPO	2595.44	-0.335931	0.113245	-2.9664	0.00301308	0.0500149
CCDC136	31.07	1.14328	0.386374	2.95901	0.00308632	0.0510378
TTK	260.592	-0.597629	0.201974	-2.95893	0.00308707	0.0510378
AMIGO1	57.1719	0.984848	0.332972	2.95775	0.00309892	0.0511654
HS3ST3B1	196.661	-0.516226	0.174675	-2.95535	0.00312315	0.0514966
P2RY14	21.7925	-1.43377	0.485239	-2.95478	0.00312897	0.0515237
ARL10	240.014	0.446722	0.151267	2.9532	0.00314494	0.0516958
ZMAT1	100.562	0.707348	0.239542	2.95292	0.0031478	0.0516958
CLCC1	155.088	-0.59995	0.203274	-2.95143	0.00316301	0.0518768
MTG1	91.3003	0.779091	0.264012	2.95097	0.00316778	0.051886
CD101	100.717	0.839845	0.284694	2.95	0.00317779	0.0519811
ABCA7	642.756	0.421176	0.142834	2.9487	0.0031911	0.0520622
TNS1	28.5597	-1.87553	0.636055	-2.9487	0.00319118	0.0520622
HPSE	164.887	-0.585623	0.198832	-2.94532	0.00322618	0.0525079
UBE2T	159.426	-0.561378	0.190605	-2.94524	0.00322701	0.0525079
HDGFL3	313.324	-0.437559	0.148808	-2.94042	0.00327766	0.0532621
DIP2A	747.297	0.437342	0.148832	2.93849	0.00329814	0.0534542
LZTS3	40.1773	1.00489	0.341928	2.93889	0.00329385	0.0534542
MTERF4	445.242	0.412485	0.140398	2.93796	0.00330378	0.0534754
BCL2L14	16.3678	-1.63345	0.556382	-2.93584	0.00332644	0.0537716
CCNE2	130.611	-0.652174	0.222232	-2.93465	0.00333924	0.0538376
OSM	245.639	-1.55492	0.529821	-2.9348	0.00333767	0.0538376
CDCA7	661.911	-0.393142	0.134083	-2.93209	0.00336692	0.0541781
CDKN2D	200.539	-0.693031	0.23641	-2.93148	0.00337352	0.0541781
TUBB6	50.1528	-1.48765	0.507414	-2.93183	0.00336968	0.0541781
ACSL6	100.075	-0.801397	0.27348	-2.93037	0.00338563	0.0542316
STAMBPL1	337.147	-0.40221	0.137242	-2.93065	0.00338249	0.0542316
MYL12A	2259.78	-0.301493	0.102916	-2.92949	0.00339514	0.0543134
TRIM3	47.4531	0.910303	0.310867	2.92827	0.0034085	0.0544566
TIGIT	277.944	0.654435	0.223666	2.92595	0.00343409	0.0547945
OSTC	251.875	-0.431892	0.147708	-2.92395	0.00345616	0.0550756
MXI1	493.374	-0.500039	0.171044	-2.92346	0.00346165	0.055092
LDLR	682.902	-0.353134	0.120856	-2.92194	0.00347855	0.0551532
LRRN3	1738.13	0.433672	0.148406	2.9222	0.00347564	0.0551532
NCL	3361.96	-0.25946	0.0887979	-2.92191	0.00347889	0.0551532
UBQLN2	525.21	-0.359622	0.123146	-2.92028	0.00349717	0.0553718
C9orf40	135.768	-0.624131	0.213791	-2.91935	0.00350761	0.0554661
DTX3L	932.769	-0.372356	0.12762	-2.9177	0.00352626	0.0555477
NCAPD3	871.116	-0.387875	0.132914	-2.91825	0.00352006	0.0555477
TMEM106C	423.861	-0.527954	0.180929	-2.91802	0.0035226	0.0555477
S100B	45.1495	1.28074	0.439181	2.91621	0.00354317	0.0557429
CABLES1	49.7879	0.939746	0.322669	2.91242	0.0035864	0.0563512
TC2N	1565.28	-0.452556	0.155432	-2.91161	0.00359571	0.0564257
SYNE2	2174.39	0.361131	0.124075	2.91058	0.00360755	0.0565397
EGR3	151.227	-0.876676	0.301449	-2.9082	0.00363513	0.0568689
SIT1	590.438	-0.3728	0.128199	-2.90798	0.00363777	0.0568689
NSUN5P2	96.633	0.646533	0.222437	2.9066	0.00365386	0.0569762
RPL32P3	114.916	0.592489	0.203824	2.90687	0.00365059	0.0569762
GFOD1	52.2675	-0.9801	0.337418	-2.90471	0.00367594	0.0572482
LMAN1	1396.82	-0.457926	0.157719	-2.90343	0.00369104	0.057411
BEND5	61.8424	-1.41248	0.486622	-2.90262	0.00370057	0.0574146
VDAC1	1063.35	-0.378535	0.130408	-2.90269	0.00369969	0.0574146
CEP170B	45.3475	0.981392	0.338163	2.90213	0.00370639	0.0574309
FDFT1	1325.22	-0.386165	0.13308	-2.90174	0.00371092	0.0574309
PTK2	24.2355	1.29544	0.446681	2.90014	0.00372995	0.0575811
SMAP1	434.117	-0.377868	0.130283	-2.90035	0.00372745	0.0575811
BRI3BP	357.764	-0.461482	0.159233	-2.89816	0.00375361	0.0578741
APOL6	1582	-0.351404	0.121294	-2.89713	0.00376589	0.0579909
MICB	187.265	-0.470737	0.162618	-2.89474	0.0037947	0.0583618
MLYCD	86.2042	0.664835	0.22973	2.89399	0.00380378	0.0584288
PCNX1	867.353	0.291385	0.100751	2.89212	0.00382649	0.0587045
OXCT1	466.003	-0.350223	0.121187	-2.88994	0.00385311	0.0590396
PLEKHA1	143.263	0.571908	0.19797	2.88887	0.00386632	0.0591686
NPM1	3030.37	-0.306409	0.106172	-2.88597	0.00390212	0.0596426
SP100	1425.61	-0.312835	0.108429	-2.88516	0.00391212	0.0597216
KIF22	752.837	-0.364847	0.126499	-2.88418	0.00392428	0.0598332
CREBL2	423.614	0.368157	0.127706	2.88285	0.00394099	0.0600138
COL5A3	28.4429	1.26986	0.440802	2.88079	0.00396677	0.060332
MAP3K14-AS1	51.1378	0.866253	0.30084	2.87945	0.00398369	0.0604713
PBK	165.525	-0.795956	0.276442	-2.87929	0.00398572	0.0604713
LRRFIP1	2212.93	-0.253258	0.0880264	-2.87707	0.00401382	0.0608229
SGK1	78.7443	-0.958953	0.333409	-2.87621	0.00402483	0.0609149
TLNRD1	257.19	-0.427373	0.148645	-2.87512	0.00403868	0.0610498
SYNJ2	382.723	-0.419177	0.145922	-2.87261	0.00407092	0.0614619
NEIL3	129.55	-0.641373	0.223338	-2.87175	0.004082	0.061554
CPLANE1	143.531	0.570897	0.198883	2.87052	0.00409801	0.0616142
KIF4A	277.966	-0.565839	0.197137	-2.87029	0.00410096	0.0616142
TRIM66	256.173	0.564674	0.196685	2.87095	0.00409238	0.0616142
GINS4	159.886	-0.530531	0.184912	-2.8691	0.00411648	0.0616972
XPNPEP1	445.341	-0.347448	0.121097	-2.86916	0.0041156	0.0616972
FOXB1	19.1166	-1.62652	0.567268	-2.86729	0.00414006	0.0619755
IFIT5	226.735	-0.49332	0.172159	-2.86548	0.00416373	0.0622544
BSPRY	49.2343	-1.32927	0.464163	-2.86379	0.00418602	0.0624676
CAST	1409.55	-0.280212	0.0978518	-2.86363	0.00418811	0.0624676
OTUB2	40.4079	1.21198	0.423352	2.86282	0.00419884	0.0624766
TTN	204.461	0.521355	0.182106	2.86291	0.00419763	0.0624766
LIG1	492.747	-0.444956	0.155958	-2.85305	0.00433021	0.0643539
PBXIP1	1344.29	0.335578	0.117639	2.8526	0.0043363	0.0643669
CMAHP	860.454	-0.416848	0.146185	-2.85151	0.0043512	0.0645106
TUBA1A	325.188	-0.488372	0.17131	-2.85081	0.00436082	0.0645756
AK2	918.851	-0.364141	0.127887	-2.84737	0.00440822	0.0646573
CAMSAP2	25.1061	1.43633	0.504379	2.84772	0.00440333	0.0646573
CERK	805.669	0.332353	0.116615	2.84999	0.00437202	0.0646573
IFNAR2	239.684	0.42851	0.150434	2.84849	0.00439276	0.0646573
KIT	28.526	1.26467	0.443983	2.84846	0.00439318	0.0646573
LIMK1	234.076	0.432284	0.151755	2.84857	0.00439158	0.0646573
NKG7	782.434	-0.516081	0.181212	-2.84794	0.00440034	0.0646573
ZER1	284.751	0.42204	0.148149	2.84875	0.00438908	0.0646573
PRMT2	975.372	0.370588	0.130189	2.84654	0.00441969	0.0647487
VLDLR	125.307	-0.775003	0.272503	-2.84401	0.00445493	0.0651876
NREP	133.27	-0.606304	0.213449	-2.84051	0.00450421	0.0658308
SLC25A6	1600.91	-0.312365	0.110012	-2.83938	0.00452013	0.0659853
PARP9	887.275	-0.464001	0.163518	-2.83762	0.00454514	0.0662722
JUND	1315.2	-0.478728	0.168763	-2.83668	0.00455849	0.0663361
TPRG1L	139.282	0.566203	0.199609	2.83656	0.00456027	0.0663361
TM6SF1	77.1858	-0.692386	0.244176	-2.83561	0.00457389	0.0664534
ZNF395	685.238	-0.551886	0.194652	-2.83524	0.00457909	0.0664534
NASP	858.949	-0.3332	0.117539	-2.8348	0.00458545	0.0664676
NEMP1	722.404	-0.475836	0.167931	-2.83351	0.00460393	0.0666571
MYADM	497.43	-0.390311	0.137796	-2.83253	0.00461811	0.0667841
CENPU	259.812	-0.508173	0.179459	-2.83168	0.00463035	0.0668485
OAS1	392.498	-1.02584	0.362298	-2.83147	0.00463339	0.0668485
IMPDH2	810.953	-0.333165	0.117731	-2.82989	0.00465637	0.0670235
TOPBP1	1008.48	-0.282096	0.0996749	-2.83016	0.00465244	0.0670235
DDX5	4388.14	0.260726	0.0921551	2.82921	0.00466637	0.0670892
ANP32E	1865.21	-0.401167	0.141862	-2.82787	0.00468581	0.0671843
IPCEF1	241.662	0.745987	0.263758	2.8283	0.00467957	0.0671843
NCOA1	435.138	0.383364	0.135584	2.82751	0.00469115	0.0671843
STXBP5	222.04	0.484044	0.171206	2.82727	0.00469474	0.0671843
CTSW	814.148	-0.426331	0.150872	-2.82578	0.00471654	0.0672625
WASF2	1209.03	-0.291339	0.103096	-2.8259	0.00471482	0.0672625
YWHAZ	4563.69	-0.252666	0.0893994	-2.82626	0.00470953	0.0672625
UBE2F	139.097	-0.519313	0.183831	-2.82495	0.00472882	0.0673598
RAD51	166.466	-0.533636	0.18902	-2.82318	0.00475506	0.0676555
GZMH	206.869	0.741677	0.262804	2.82217	0.00477	0.06779
DGKA	2067.22	0.286992	0.101782	2.81966	0.00480742	0.0681649
SMC2	972.761	-0.416482	0.1477	-2.81979	0.00480555	0.0681649
TMED10	1006.96	-0.319868	0.113527	-2.81754	0.00483935	0.0685389
CHEK1	342.301	-0.518731	0.184252	-2.81533	0.0048727	0.0688533
SUN1	389.461	-0.448417	0.159275	-2.81536	0.00487226	0.0688533
EFHC1	43.8907	1.17482	0.417431	2.81441	0.00488669	0.068882
PLAUR	46.8593	-1.2019	0.427099	-2.8141	0.00489146	0.068882
ZNF276	472.151	0.41139	0.146161	2.81464	0.00488316	0.068882
CENPN	167.825	-0.534787	0.190122	-2.81286	0.00491027	0.0690681
KNSTRN	160.54	-0.549198	0.195277	-2.81241	0.00491723	0.0690873
RFC3	238.67	-0.509327	0.181296	-2.80937	0.0049638	0.0696625
BARD1	235.549	-0.509298	0.181387	-2.8078	0.00498813	0.0699244
CEP126	17.9395	1.65335	0.589651	2.80395	0.00504811	0.0706849
SLAMF8	14.9105	1.711	0.61071	2.80166	0.00508397	0.0711065
TNFRSF9	175.231	-0.708124	0.252818	-2.80093	0.00509556	0.071188
NRN1	131.329	-2.17574	0.777705	-2.79765	0.00514764	0.0716581
PCLAF	207.777	-0.637883	0.227957	-2.79826	0.00513789	0.0716581
PLAAT3	39.7995	1.00081	0.357694	2.79794	0.00514291	0.0716581
SH2D2A	524.655	-0.476212	0.170237	-2.79735	0.00515242	0.0716581
DNA2	180.089	-0.595662	0.213009	-2.79642	0.00516715	0.0717259
DYNC1H1	2605.55	0.293542	0.104975	2.79631	0.00516891	0.0717259
ANK1	56.7007	0.858183	0.307397	2.79177	0.00524204	0.0726591
HAUS4	136.254	-0.55145	0.197598	-2.79076	0.00525838	0.0728039
PLCXD2	257.551	0.428122	0.153463	2.78975	0.00527491	0.0729509
IFIH1	369.486	-0.448544	0.160825	-2.78902	0.00528678	0.0730332
CCSER2	925.089	0.289194	0.103713	2.78842	0.00529657	0.0730867
GTSE1	351.076	-0.483696	0.17355	-2.78707	0.00531872	0.0731432
INF2	520.338	-0.363103	0.130258	-2.78758	0.00531041	0.0731432
MIF	763.948	-0.477505	0.171312	-2.78734	0.00531424	0.0731432
TKFC	113.391	0.579488	0.207946	2.78673	0.00532435	0.0731432
DSTN	476.011	-0.331648	0.119126	-2.784	0.00536922	0.0734329
MASTL	292.61	-0.4041	0.14515	-2.78401	0.00536906	0.0734329
NAP1L1	4748.48	-0.23556	0.0845839	-2.78493	0.00535388	0.0734329
WDR62	190.506	-0.55022	0.197614	-2.78432	0.00536404	0.0734329
INSIG2	376.09	-0.601354	0.216113	-2.78259	0.00539267	0.0736719
LAT	160.214	0.547014	0.196626	2.782	0.00540253	0.0737251
CD40LG	141.024	-0.517265	0.186049	-2.78026	0.00543147	0.0739842
FAM107B	2447.09	0.238636	0.0858691	2.77907	0.00545147	0.0739842
FAM210A	205.254	-0.583258	0.209847	-2.77944	0.00544531	0.0739842
KNTC1	776.842	-0.340381	0.122471	-2.77928	0.00544798	0.0739842
SLC7A5	1084.12	-0.288915	0.103959	-2.77913	0.00545049	0.0739842
ADM	95.1379	-2.18837	0.78807	-2.77687	0.00548853	0.0742717
AL138778.1	18.1323	1.57368	0.567173	2.77461	0.00552678	0.0742717
ETV6	387.203	-0.367737	0.132535	-2.77464	0.00552636	0.0742717
GABARAPL1	196.709	0.528127	0.190305	2.77516	0.00551749	0.0742717
LPGAT1	361.152	-0.367034	0.132267	-2.77494	0.00552126	0.0742717
LTBP4	381.707	0.41756	0.150422	2.77593	0.00550445	0.0742717
NEDD1	381.858	-0.346967	0.125017	-2.77536	0.00551399	0.0742717
PRKCE	117.061	-0.867472	0.312425	-2.77658	0.00549345	0.0742717
UBE2C	311.713	-0.642093	0.231281	-2.77625	0.00549895	0.0742717
PCNA	1523.97	-0.402872	0.145348	-2.77178	0.005575	0.0748383
RPL23A	2279.03	-0.269137	0.0971771	-2.76955	0.00561331	0.0752707
PTK7	26.758	1.17978	0.426175	2.76829	0.00563506	0.0754382
SPC25	110.183	-0.75656	0.273312	-2.76812	0.00563802	0.0754382
FIGNL1	372.446	-0.449855	0.162546	-2.76755	0.00564795	0.0754894
ARHGEF3	861.098	0.363899	0.131575	2.76571	0.00567984	0.0756699
RPS12	3323.61	-0.258875	0.0935949	-2.76591	0.0056764	0.0756699
ZNF219	41.5845	0.954286	0.344959	2.76637	0.00566835	0.0756699
LINC01215	257.724	-0.506612	0.18325	-2.76459	0.00569936	0.0758481
KIF1C	278.908	0.390854	0.141607	2.76014	0.00577773	0.0768084
ABR	667.715	-0.354875	0.128606	-2.7594	0.00579084	0.0768173
RPL14	2908.06	-0.223547	0.0810128	-2.7594	0.0057908	0.0768173
HKDC1	14.9584	-1.49473	0.541986	-2.75787	0.00581789	0.0770932
PDE4B	349.84	0.451206	0.163642	2.75728	0.00582848	0.0771508
PTBP3	1599.18	-0.255507	0.0927546	-2.75466	0.00587532	0.0776876
RPS25	2282.26	-0.286948	0.1042	-2.75382	0.00589042	0.077804
ERI1	305.568	-0.387549	0.140806	-2.75236	0.00591667	0.0780671
SETD1B	346.138	0.441659	0.160626	2.74961	0.00596663	0.0786424
ADPRH	52.3689	0.818255	0.298213	2.74386	0.00607218	0.0799296
USF2	739.005	0.283164	0.103209	2.74358	0.00607724	0.0799296
SFT2D1	150.319	-0.501894	0.183041	-2.74198	0.00610695	0.080235
CTSH	330.952	0.379473	0.138538	2.73913	0.00616011	0.0808474
ENDOD1	258.312	-0.453427	0.165616	-2.73783	0.00618467	0.0810299
PARPBP	132.37	-0.621839	0.22714	-2.7377	0.00618714	0.0810299
SNX5	822.155	-0.324439	0.118604	-2.73548	0.00622894	0.0814909
CENPF	1690.66	-0.395478	0.144785	-2.73149	0.00630486	0.082323
TSPAN14	1064.68	0.377689	0.138275	2.73144	0.00630587	0.082323
ANXA5	883.185	-0.304397	0.111474	-2.73065	0.00632095	0.0824326
MACROH2A1	1212.42	-0.271552	0.0995014	-2.72913	0.00635021	0.0827269
BTBD19	33.3116	1.00715	0.369089	2.72874	0.00635774	0.0827377
PINK1	87.5828	0.708183	0.259613	2.72784	0.00637503	0.0828754
ABCB1	217.446	1.37337	0.504005	2.72492	0.0064317	0.0835226
COL18A1	163.85	0.534921	0.196332	2.72458	0.00643834	0.0835226
ZSWIM6	124.149	-0.547165	0.200855	-2.72418	0.0064461	0.0835355
TXNIP	2545.55	-0.420882	0.154813	-2.71864	0.00655511	0.0848591
CD53	2293.84	-0.241961	0.0890268	-2.71785	0.00657075	0.0849726
AL358473.1	46.2255	-1.03061	0.379792	-2.71363	0.00665508	0.085973
SMIM3	117.637	0.586612	0.216226	2.71296	0.00666861	0.0860578
PPP1R14B	164.572	0.510356	0.188209	2.71165	0.00669491	0.086307
SLC26A11	68.814	0.723855	0.267021	2.71086	0.00671097	0.0864239
TPD52	221.073	-0.539222	0.199068	-2.70873	0.00675403	0.0868878
PPIL3	227.5	-0.469653	0.173418	-2.70821	0.0067647	0.0869345
CDHR1	25.0177	-1.17239	0.43317	-2.70653	0.00679909	0.0872856
SLC20A1	548.051	-0.320149	0.118368	-2.70469	0.0068369	0.0876798
ASXL1	1648.51	0.2604	0.096364	2.70225	0.00688716	0.0882329
KLRC1	36.3139	1.14361	0.423361	2.70128	0.00690736	0.0883998
CENPA	136.66	-0.602584	0.223256	-2.69907	0.00695326	0.0888953
CDC6	228.793	-0.497731	0.184436	-2.69866	0.00696195	0.0889142
RPL29	2156.75	-0.254014	0.0942345	-2.69556	0.00702714	0.0896542
BMF	219.887	0.545937	0.202611	2.69451	0.00704919	0.0896726
ISCU	316.126	0.382781	0.142093	2.69388	0.00706247	0.0896726
LINC00623	98.6788	0.624493	0.231829	2.69377	0.00706489	0.0896726
PELI1	248.572	-0.392616	0.145728	-2.69417	0.00705651	0.0896726
PPP1CC	1671.2	-0.230637	0.0855785	-2.69503	0.00703821	0.0896726
SPG7	716.484	0.397317	0.14754	2.69294	0.00708259	0.0898049
SREBF2	1844.02	-0.278276	0.103493	-2.68885	0.0071699	0.0908188
CDC42	1514.27	-0.244535	0.0909876	-2.68756	0.00719755	0.0910756
MRPL37	351.744	-0.368037	0.137011	-2.68618	0.00722737	0.0913593
KDELR2	313.346	-0.383128	0.142743	-2.68404	0.00727377	0.0918518
CENPK	323.715	-0.430893	0.160605	-2.68294	0.00729771	0.0918723
LINC02693	57.9721	-0.827046	0.308255	-2.683	0.0072966	0.0918723
PSMA3	390.321	-0.357291	0.133164	-2.68309	0.00729457	0.0918723
SAP30-DT	78.3369	-0.968005	0.36093	-2.68197	0.00731897	0.0920461
IFIT1	93.8469	-1.99363	0.743841	-2.68019	0.00735814	0.09243
MKNK1	285.703	-0.386729	0.144311	-2.67983	0.00736594	0.09243
VPS37B	186.374	-0.580613	0.216682	-2.67956	0.00737195	0.09243
TMX1	614.878	-0.331713	0.123833	-2.67872	0.00739049	0.0925685
PNP	551.56	-0.304144	0.113612	-2.67704	0.00742767	0.09294
E2F7	82.1681	-0.76755	0.286946	-2.67489	0.00747529	0.0934189
SPCS3	1338.92	-0.293454	0.109718	-2.67463	0.00748108	0.0934189
INPPL1	833.717	0.289311	0.10819	2.67411	0.00749289	0.0934719
FTH1P22	11.7426	1.87911	0.702988	2.67304	0.00751682	0.0936758
PIMREG	42.2998	-1.08125	0.404722	-2.67158	0.00754949	0.0938898
SPC24	138.406	-0.560967	0.210001	-2.67126	0.0075568	0.0938898
TP53I11	62.2163	0.792116	0.296495	2.6716	0.00754907	0.0938898
REPIN1	436.456	0.327454	0.12263	2.67027	0.00757914	0.0940727
C11orf95	59.1433	0.777067	0.291128	2.66916	0.00760409	0.0942877
FGR	31.0123	1.12741	0.42272	2.66704	0.00765217	0.0945989
KLHL3	113.879	0.582344	0.218329	2.66728	0.00764682	0.0945989
SAPCD2	172.8	-0.631636	0.236772	-2.6677	0.00763727	0.0945989
C1orf216	117.864	0.525957	0.197267	2.66622	0.00767084	0.0947349
PLCL1	59.2438	0.937659	0.351733	2.66582	0.00768	0.0947532
ATP13A3	1083.65	-0.263659	0.0989301	-2.66511	0.00769637	0.0948605
ARHGAP4	1187.03	0.324726	0.122013	2.6614	0.00778166	0.0957657
FUT11	401.822	-0.440186	0.165406	-2.66124	0.00778533	0.0957657
AK4	550.19	-0.894567	0.336323	-2.65984	0.00781771	0.0960684
CD79B	99.6785	-0.714215	0.268985	-2.65522	0.0079256	0.0972974
FRAT1	77.8363	0.669988	0.252515	2.65326	0.00797176	0.0977668
ASS1	14.3084	-2.60482	0.981907	-2.65281	0.00798241	0.0978004
EIF4H	1083.04	-0.312335	0.117764	-2.65222	0.00799649	0.0978757
C4orf33	85.8846	-0.706622	0.266605	-2.65044	0.00803868	0.098188
CD6	1797.89	0.250161	0.0943857	2.65042	0.00803929	0.098188
PPIA	1612.82	-0.286141	0.107972	-2.65014	0.00804585	0.098188
MTO1	315.941	0.377469	0.142473	2.64942	0.0080631	0.0983014
FBLN7	35.4772	1.00503	0.37946	2.64859	0.00808285	0.098445
SRSF1	967.548	-0.296845	0.112112	-2.64776	0.00810278	0.0985905
ERCC6L	130.347	-0.655448	0.247587	-2.64734	0.00811276	0.0986147
GDF11	178.366	0.504549	0.190669	2.6462	0.00814015	0.0988503
NUCKS1	2061.58	-0.291677	0.110312	-2.64411	0.00819057	0.099365
PPFIA4	431.075	-0.89397	0.338155	-2.64367	0.00820133	0.0993978
KLF2	981.813	-0.760362	0.287731	-2.64262	0.00822678	0.0996086
COX7A2L	429.984	-0.347629	0.13161	-2.64136	0.00825733	0.0997828
MED15	993.622	0.386735	0.146406	2.64153	0.00825334	0.0997828
PEBP1	581.948	0.309349	0.117241	2.63858	0.00832542	0.100507
APOD	11.5028	3.00192	1.13821	2.63741	0.00835418	0.10056
GIMAP4	2500.34	-0.277866	0.105346	-2.63766	0.0083481	0.10056
PMAIP1	188.224	-0.502349	0.190447	-2.63773	0.00834627	0.10056
NMI	301.904	-0.39312	0.149105	-2.63653	0.00837586	0.100722
SEL1L3	768.821	0.308559	0.117079	2.63547	0.00840198	0.100938
CYREN	133.748	0.489076	0.185664	2.6342	0.00843346	0.101218
FAM118A	814.165	0.275804	0.104768	2.63251	0.00847563	0.101571
YBX1	2158.17	-0.26955	0.102399	-2.63236	0.00847935	0.101571
C4orf50	16.8868	1.40488	0.53391	2.6313	0.0085058	0.101789
IL2RG	1416.37	-0.25255	0.0960196	-2.63019	0.00853364	0.101927
RABGAP1L	605.06	0.41466	0.157654	2.63019	0.00853383	0.101927
CBX2	44.3309	-0.999039	0.380045	-2.62874	0.00857016	0.102244
NXF1	542.447	0.367498	0.139814	2.62847	0.00857688	0.102244
MAP3K12	221.82	0.439512	0.167243	2.62799	0.00858913	0.102291
AC068831.6	86.7315	-0.768256	0.292656	-2.62511	0.00866204	0.102745
BHLHE40	2184.37	-0.752521	0.286656	-2.62517	0.00866066	0.102745
C8orf82	74.8822	0.659437	0.25117	2.62546	0.00865314	0.102745
KCTD12	113.249	-0.646477	0.246292	-2.62484	0.00866888	0.102745
SRGAP2	286.45	-0.435402	0.165841	-2.62541	0.00865441	0.102745
PRC1	96.9699	-0.706256	0.269232	-2.62322	0.00871023	0.10301
TMEM25	56.3817	0.783296	0.298628	2.62299	0.00871626	0.10301
WHAMMP3	32.7212	1.20916	0.460898	2.62349	0.00870345	0.10301
GPR146	29.5719	-1.07493	0.410407	-2.61918	0.00881402	0.104066
SEPTIN11	336.314	0.429584	0.164041	2.61876	0.00882504	0.104097
POC1A	92.3577	-0.640708	0.244696	-2.61839	0.0088346	0.10411
PLXNB2	225.817	-0.552844	0.21135	-2.61577	0.00890255	0.104811
ZFHX3	19.4423	1.53363	0.586538	2.61471	0.00893025	0.105037
HAT1	319.727	-0.397538	0.152095	-2.61374	0.00895568	0.105236
SLFN13	530.376	-0.330518	0.126599	-2.61076	0.00903419	0.106057
SRSF8	275.996	0.387915	0.148612	2.61025	0.00904757	0.106113
BNIP3L	1174.13	-0.392411	0.150368	-2.60968	0.00906281	0.106191
CYSLTR2	28.7234	-1.08117	0.414532	-2.60817	0.00910276	0.106365
GLT1D1	17.7535	2.3631	0.90616	2.60782	0.00911204	0.106365
SNX33	46.5614	0.837622	0.321116	2.60847	0.00909484	0.106365
SUV39H1	161.89	-0.514305	0.197197	-2.60807	0.00910541	0.106365
CCDC18-AS1	363.25	0.356254	0.136643	2.6072	0.00912871	0.106389
NDUFA12	295.678	-0.462089	0.177243	-2.6071	0.00913137	0.106389
FANCA	292.105	-0.413358	0.158752	-2.60381	0.00921945	0.107213
GRAMD1A	552.483	0.361432	0.138809	2.60381	0.00921936	0.107213
LAG3	995.073	-0.329999	0.12678	-2.60294	0.00924294	0.107293
RCC1	385.621	-0.319793	0.122875	-2.60259	0.00925238	0.107293
TCEAL1	51.9361	0.834957	0.320787	2.60284	0.00924546	0.107293
TRAT1	545.249	-0.349783	0.134419	-2.60218	0.00926334	0.107319
FRMD4B	229.231	-0.502006	0.192998	-2.6011	0.00929259	0.107557
ANKRD33B	58.0133	-0.825051	0.317274	-2.60044	0.00931048	0.107561
MXD3	165.965	-0.620244	0.238504	-2.60056	0.0093072	0.107561
NOTCH2	1117.58	-0.247611	0.0952305	-2.60012	0.00931907	0.107561
ZDHHC8	219.916	0.418607	0.16106	2.59907	0.00934771	0.107791
TRIM14	865.772	0.274007	0.105486	2.59758	0.0093883	0.108158
FURIN	3286.59	-0.276908	0.106645	-2.59654	0.00941678	0.108284
GBE1	405.975	-1.11427	0.429124	-2.59661	0.009415	0.108284
RMI2	219.264	-0.583272	0.224681	-2.596	0.00943155	0.108353
ERGIC2	287.263	-0.399028	0.153761	-2.59511	0.00945605	0.108534
CHRM3-AS2	322.433	-0.480738	0.185343	-2.59377	0.00949312	0.108858
MX1	1531.3	-1.10534	0.426228	-2.59331	0.00950563	0.1089
ARNTL2	135.305	-0.549093	0.211767	-2.59292	0.00951656	0.108908
GP5	13.9885	-1.57227	0.606434	-2.59265	0.00952395	0.108908
CFLAR	1770.57	0.252667	0.0975227	2.59085	0.00957396	0.109055
DPH1	123.954	0.501879	0.193687	2.59119	0.00956451	0.109055
NCAPH	461.398	-0.358705	0.138464	-2.5906	0.00958097	0.109055
POU2AF1	45.6844	-1.1552	0.445855	-2.59097	0.00957055	0.109055
TSPAN3	142.949	0.506194	0.195372	2.59093	0.00957182	0.109055
REXO5	47.169	-1.01984	0.393793	-2.58977	0.00960389	0.109216
SERBP1	2008.42	-0.218004	0.0841996	-2.58914	0.00962173	0.109318
DUSP16	1122.03	0.297902	0.115092	2.58839	0.0096427	0.109455
BOLA3	57.7585	-0.745126	0.287945	-2.58774	0.00966084	0.109461
CHAF1A	374.791	-0.397875	0.153754	-2.58773	0.00966095	0.109461
CENPV	44.8055	-0.793778	0.306942	-2.58608	0.0097074	0.109887
RPL24	2074.9	-0.235944	0.0912518	-2.58564	0.00971979	0.109926
SNTA1	44.0382	0.863568	0.334336	2.58293	0.00979645	0.110692
RPL8	4297.47	-0.215073	0.0833046	-2.58177	0.00982951	0.110862
SYNE1	1062.96	0.458474	0.177568	2.58196	0.00982421	0.110862
VIM	9315.34	-0.347198	0.134551	-2.58041	0.00986832	0.111199
TSPAN18	79.9826	-0.776175	0.300976	-2.57886	0.00991263	0.111596
PA2G4	1037.37	-0.295852	0.114739	-2.57847	0.00992395	0.111622
MCM5	854.057	-0.300395	0.116572	-2.5769	0.009969	0.112027
KIF21B	1484.09	-0.231003	0.0896663	-2.57625	0.0099877	0.112135
AC012676.5	35.3519	0.963036	0.374403	2.57219	0.0101058	0.113357
MYOF	43.5971	1.0139	0.39424	2.57179	0.0101175	0.113385
TRIP13	136.147	-0.527225	0.205053	-2.57116	0.0101357	0.113487
ZSWIM8	529.845	0.331907	0.129112	2.57069	0.0101496	0.113539
OIP5	52.1232	-0.764177	0.297326	-2.57017	0.010165	0.113609
LONP1	642.972	-0.3834	0.149205	-2.56962	0.0101809	0.113684
IRAG2	306.49	-0.35611	0.138616	-2.56904	0.010198	0.113772
PPP1R2	544.95	0.346812	0.135047	2.56809	0.0102261	0.113983
CCT8	1291.74	-0.237447	0.0926059	-2.56406	0.0103455	0.115209
LCP1	11159.7	-0.220829	0.0861584	-2.56306	0.0103753	0.115437
NUAK2	104.143	-0.599219	0.233882	-2.56205	0.0104055	0.115669
FAM30A	66.2666	0.828928	0.323642	2.56125	0.0104297	0.11581
GRK3	691.284	-0.429165	0.167577	-2.561	0.010437	0.11581
ESCO2	218.242	-0.545069	0.212981	-2.55923	0.0104903	0.116297
CEP55	551.189	-0.48162	0.188345	-2.55712	0.0105543	0.116693
MGST2	72.1735	-0.768025	0.30033	-2.55727	0.0105498	0.116693
RPSA	2896.47	-0.249881	0.0977141	-2.55727	0.0105498	0.116693
VGLL4	395.087	-0.355224	0.139181	-2.55223	0.0107035	0.118236
SPEF2	128.373	0.560283	0.219587	2.55154	0.0107249	0.118367
CRYBG1	960.696	-0.265158	0.103981	-2.55006	0.0107705	0.118447
PSRC1	80.4081	-0.862194	0.338044	-2.55054	0.0107556	0.118447
TMOD2	161.793	0.454006	0.17803	2.55017	0.0107672	0.118447
ZBTB4	675.175	0.285353	0.111864	2.55089	0.0107449	0.118447
ARHGAP31	48.9773	0.89087	0.35	2.54534	0.010917	0.119738
C20orf194	58.9752	0.728899	0.2863	2.54593	0.0108988	0.119738
EME1	89.4796	-0.662864	0.260413	-2.54543	0.0109142	0.119738
PPP1R16B	1771.63	0.26468	0.104014	2.54465	0.0109388	0.119871
LGALS3	304.278	0.405363	0.159372	2.54349	0.010975	0.12006
MROH1	304.343	0.363219	0.142821	2.54317	0.0109852	0.12006
MYL5	37.7619	0.893031	0.351117	2.5434	0.010978	0.12006
CANX	2994.75	-0.224206	0.0882025	-2.54194	0.0110238	0.120375
EML3	680.328	0.300705	0.118335	2.54114	0.0110492	0.12048
SLC35D2	54.7011	0.827615	0.325702	2.54102	0.0110529	0.12048
PNMA2	26.2525	-1.26556	0.498405	-2.53922	0.0111101	0.120996
IPO7	1223.1	-0.238504	0.0939464	-2.53872	0.0111257	0.121039
MCM7	1483.75	-0.299844	0.11812	-2.53848	0.0111337	0.121039
CEP152	318.852	-0.421368	0.166062	-2.53742	0.0111674	0.12124
LRP5	88.5025	0.650725	0.256466	2.53728	0.0111717	0.12124
SNAPC3	343.163	-0.345794	0.136429	-2.53461	0.0112571	0.122059
C6orf223	43.8987	-1.44676	0.571219	-2.53277	0.0113166	0.122596
CAPRIN2	209.414	0.398306	0.157313	2.53193	0.0113438	0.122783
RPS16	3222.57	-0.241076	0.0953515	-2.52829	0.0114621	0.123955
MCAM	42.4193	0.845888	0.334613	2.52796	0.0114728	0.123962
CTC1	692.458	0.358088	0.141679	2.52746	0.0114892	0.124031
CC2D1B	326.268	0.400674	0.15861	2.52615	0.011532	0.124376
HERC2P3	36.2999	0.918775	0.36379	2.52556	0.0115514	0.124376
NONO	2407.05	-0.221054	0.0875223	-2.52569	0.0115472	0.124376
LAMP1	658.747	0.309792	0.122795	2.52283	0.0116415	0.125237
AP1G2	1148.21	0.26685	0.105833	2.52142	0.0116882	0.125566
RCC2	1100.53	-0.240312	0.0953353	-2.5207	0.0117121	0.125566
TMEM272	18.055	1.52744	0.605927	2.52082	0.011708	0.125566
USP28	448.097	-0.315363	0.12511	-2.52068	0.0117127	0.125566
SPATA20	161.073	0.494435	0.19624	2.51954	0.0117509	0.125866
IL17RA	558.924	-0.423481	0.168103	-2.51917	0.0117633	0.12589
PRKCB	1733.96	-0.260429	0.103436	-2.51777	0.0118099	0.126279
HNRNPA3	2194.96	-0.226926	0.0901764	-2.51646	0.0118539	0.12642
NME7	93.2626	-0.567514	0.225548	-2.51616	0.011864	0.12642
RERE	455.492	-0.304956	0.121162	-2.51694	0.0118379	0.12642
RFC5	204.467	-0.470783	0.187079	-2.51649	0.0118531	0.12642
MCM2	890.877	-0.369845	0.14704	-2.51527	0.011894	0.126583
YPEL3	555.497	0.295973	0.117678	2.5151	0.0118998	0.126583
EBPL	116.638	-0.541098	0.215167	-2.51478	0.0119108	0.12659
ZNF318	253.617	-0.373049	0.148546	-2.51133	0.0120278	0.127725
MAST3	412.541	0.341396	0.13601	2.51008	0.0120703	0.128065
DPF3	33.6094	-1.12152	0.446869	-2.50973	0.0120822	0.128082
AC009120.2	45.493	0.782569	0.312133	2.50717	0.0121704	0.128417
ATP6V1B2	507.205	-0.312001	0.124452	-2.507	0.0121762	0.128417
NSUN5P1	172.804	0.442964	0.176609	2.50816	0.0121363	0.128417
PTP4A3	93.0316	-0.694864	0.277133	-2.50733	0.0121647	0.128417
RAC2	3967.21	-0.216281	0.0862557	-2.50743	0.0121611	0.128417
SLC39A13	130.828	0.485075	0.193486	2.50703	0.012175	0.128417
NUP205	792.86	-0.277094	0.110562	-2.50622	0.0122028	0.128586
PARP6	334.41	0.344789	0.137589	2.50593	0.012213	0.128586
ZCCHC18	21.418	1.20012	0.478993	2.5055	0.0122277	0.128631
MIR4435-2HG	180.877	-0.600488	0.2397	-2.50516	0.0122396	0.128646
RPS15	1361.83	-0.269614	0.107651	-2.50451	0.012262	0.128772
IL13	12.5243	-1.6901	0.675182	-2.50317	0.0123085	0.129151
DHCR7	378.526	-0.403916	0.161531	-2.50054	0.0124003	0.129783
FDXR	68.863	-0.647802	0.259057	-2.50062	0.0123977	0.129783
PFKFB4	433.966	-0.891955	0.356703	-2.50055	0.0124	0.129783
GNLY	2512.83	-0.659718	0.264012	-2.49882	0.0124608	0.130216
ORC6	126.984	-0.543112	0.217352	-2.49876	0.0124628	0.130216
AC092645.1	16.8217	1.3448	0.538911	2.4954	0.0125815	0.13124
HLA-DMB	95.4073	0.552954	0.221591	2.49538	0.0125821	0.13124
IFI44	437.539	-1.38692	0.556071	-2.49414	0.0126264	0.131592
TRIM44	677.535	0.306848	0.123175	2.49116	0.0127326	0.132586
DEPDC1	212.296	-0.585863	0.235284	-2.49003	0.0127733	0.132898
PLP2	635.551	-0.392825	0.15789	-2.48796	0.0128478	0.133561
ATP6V0E1	404.48	0.334131	0.13441	2.4859	0.0129223	0.134222
MYH9	10546.2	0.205591	0.0828287	2.48213	0.0130601	0.135426
RSL1D1	1060.93	-0.231058	0.0930791	-2.48239	0.0130506	0.135426
GPR68	316.361	0.36282	0.146216	2.48139	0.013087	0.135591
AC005261.1	125.237	-0.504593	0.203414	-2.48062	0.0131155	0.135772
FAM172BP	27.528	1.02949	0.415066	2.4803	0.0131273	0.13578
WDR46	214.328	0.422096	0.170257	2.47917	0.0131689	0.136097
GEN1	219.801	-0.388272	0.156641	-2.47873	0.013185	0.13615
MRPS15	254.991	-0.361102	0.14578	-2.47703	0.013248	0.136686
ACAA1	329.21	0.366512	0.148037	2.47581	0.0132935	0.137041
VRK1	300.581	-0.390784	0.157875	-2.47528	0.0133132	0.137129
CCNB1IP1	203.319	-0.40477	0.163796	-2.47119	0.0134665	0.138269
CD160	36.8477	1.46603	0.593334	2.47083	0.0134799	0.138269
PIF1	149.616	-0.573622	0.232059	-2.47188	0.0134405	0.138269
PPM1M	556.408	0.306516	0.124047	2.47098	0.0134743	0.138269
PVT1	176.381	0.416374	0.168467	2.47155	0.0134529	0.138269
EGLN1	155.489	-0.454959	0.18424	-2.46939	0.0135345	0.138715
PLXND1	92.2447	0.557354	0.225733	2.46908	0.013546	0.138717
PLEKHM1P1	147.302	0.448633	0.181764	2.46822	0.0135787	0.138937
LAIR2	17.0278	-1.60319	0.649936	-2.4667	0.0136366	0.139354
NECTIN3	72.8889	0.676802	0.274392	2.46655	0.013642	0.139354
PGD	475.637	-0.316729	0.128434	-2.46609	0.0136599	0.139421
LMNB2	876.146	-0.313298	0.127068	-2.4656	0.0136785	0.139496
RPS8	4840.15	-0.196248	0.0797028	-2.46225	0.0138068	0.140688
HIP1	138.821	0.561374	0.228073	2.46138	0.0138405	0.140915
OVGP1	18.8621	1.40367	0.570464	2.46057	0.0138715	0.141086
PRDX3	685.555	-0.266429	0.10829	-2.46034	0.0138807	0.141086
RPL27	2317.87	-0.220901	0.0897953	-2.46006	0.0138915	0.141086
DYNLT1	260.058	-0.390253	0.158767	-2.45803	0.0139703	0.141769
MRPS6	434.976	0.306264	0.12463	2.45739	0.0139951	0.141904
CCND2	2189.13	-0.630619	0.256767	-2.456	0.0140494	0.142222
SHC1	271.605	-0.357662	0.145619	-2.45614	0.0140438	0.142222
BORCS5	110.484	0.590347	0.240539	2.45427	0.0141172	0.142791
TBC1D13	164.735	0.454862	0.185367	2.45385	0.0141337	0.142841
RFC4	275.92	-0.423652	0.172688	-2.45329	0.0141558	0.142947
BCL6B	19.9459	-1.74438	0.711564	-2.45147	0.0142273	0.143406
FAM72A	31.1575	-1.02597	0.418521	-2.45142	0.0142295	0.143406
PLXNB1	21.2315	1.20398	0.491171	2.45125	0.0142361	0.143406
HAVCR1	27.8012	-0.946718	0.386509	-2.44941	0.0143092	0.143908
MAEA	368.087	0.370318	0.151176	2.44959	0.014302	0.143908
HERC2	554.625	0.365513	0.14926	2.44884	0.0143317	0.144017
STAT1	7846.24	-0.233907	0.0955882	-2.44703	0.014404	0.14439
VPS9D1	63.5124	0.675134	0.275892	2.44709	0.0144013	0.14439
ZSCAN2	44.7006	0.777206	0.317603	2.4471	0.0144011	0.14439
FANCD2	431.214	-0.359318	0.14688	-2.44633	0.0144319	0.144553
KCND1	58.9829	-0.761118	0.311324	-2.44477	0.0144943	0.144977
UBE2S	304.264	-0.443456	0.181396	-2.44469	0.0144977	0.144977
TIPARP	647.828	0.280194	0.114651	2.44388	0.0145303	0.145185
AC093157.1	146.753	0.590245	0.241596	2.44311	0.0145615	0.145262
SCML1	41.4965	0.924152	0.378231	2.44335	0.0145515	0.145262
ATG2B	391.641	0.322083	0.131892	2.44201	0.0146057	0.145485
LINC01679	23.9697	-1.3414	0.549313	-2.44197	0.0146074	0.145485
FMNL3	646.535	0.273011	0.111826	2.44139	0.0146308	0.1456
LRRC3	32.9972	-1.20765	0.495249	-2.43848	0.0147494	0.146662
SGMS1-AS1	52.2253	0.75425	0.309372	2.438	0.0147688	0.146737
CFH	59.3315	-0.803208	0.329809	-2.43538	0.0148763	0.147687
SMIM14	53.9819	0.818324	0.336181	2.43418	0.0149257	0.148058
LBHD1	63.8331	0.709789	0.291875	2.43182	0.0150231	0.148871
PDK1	496.566	-0.389199	0.160063	-2.43154	0.0150349	0.148871
TOMM20	708.958	-0.272817	0.112209	-2.43132	0.0150438	0.148871
SND1	1014.14	-0.251833	0.103597	-2.43089	0.0150619	0.148931
ADGRG5	209.885	0.461358	0.18998	2.42846	0.0151631	0.149215
CCDC18	185.896	-0.458978	0.188891	-2.42986	0.0151047	0.149215
HES1	18.5937	-4.00644	1.64933	-2.42914	0.0151348	0.149215
LPAR6	479.872	-0.491619	0.202436	-2.42852	0.0151606	0.149215
OSBPL3	513.18	-0.311125	0.128101	-2.42875	0.0151511	0.149215
STK17A	1208.31	0.327435	0.134784	2.42932	0.0151271	0.149215
WDFY1	458.993	-0.316362	0.13031	-2.42776	0.0151922	0.149382
CRTAP	221.275	0.394293	0.162454	2.42711	0.0152195	0.149531
HSP90AB1	4049.95	-0.199147	0.0820921	-2.4259	0.0152704	0.149793
SERPINB9P1	82.5513	-0.771958	0.318207	-2.42596	0.0152679	0.149793
TFEB	70.6518	0.721278	0.297394	2.42533	0.0152945	0.149911
RASGRP1	2040.47	-0.231934	0.095677	-2.42414	0.0153447	0.150283
AC124944.2	39.1166	0.843114	0.347988	2.42283	0.0154003	0.150708
SEC11A	477.165	-0.28195	0.116395	-2.42235	0.0154206	0.150788
GABPB2	180.549	-0.399424	0.164941	-2.42162	0.0154516	0.150851
RAD21	3645.58	-0.2485	0.102616	-2.42165	0.0154503	0.150851
AC090114.2	27.4302	0.967624	0.39975	2.42057	0.0154962	0.151167
ZGRF1	243.554	-0.377702	0.156206	-2.41797	0.0156073	0.152131
KIF18A	175.071	-0.54507	0.225465	-2.41754	0.015626	0.152193
IFFO1	214.454	0.407647	0.168695	2.41647	0.0156718	0.152519
GZMK	235.354	-0.4464	0.18478	-2.41585	0.0156987	0.15266
CPNE7	23.9047	1.0588	0.438403	2.41513	0.0157295	0.15284
SLC7A6	792.067	0.296922	0.122968	2.41462	0.0157515	0.152933
FSD1	118.978	0.685469	0.283959	2.41397	0.0157796	0.153085
UBC	1943.01	-0.243895	0.101058	-2.41342	0.0158037	0.153128
ZNF548	184.656	-0.409502	0.169686	-2.4133	0.0158088	0.153128
KLRB1	267.321	1.70494	0.706789	2.41224	0.0158549	0.153335
MMADHC	441.003	-0.292743	0.121347	-2.41244	0.015846	0.153335
MSN	5714.47	-0.219083	0.0908722	-2.41089	0.0159138	0.153783
CASP3	628.072	-0.265219	0.110066	-2.40963	0.0159686	0.153947
CHCHD2	664.07	-0.321605	0.133463	-2.40969	0.0159661	0.153947
HSCB	51.1189	-0.705813	0.292946	-2.40936	0.0159806	0.153947
SNRPB2	344.785	-0.338439	0.140469	-2.40936	0.0159806	0.153947
CACNA2D2	26.0702	-1.13857	0.472621	-2.40905	0.015994	0.153956
AC084125.2	18.7008	1.24412	0.516618	2.4082	0.0160314	0.154196
USP35	115.999	0.511259	0.212365	2.40745	0.0160644	0.154394
CDKN3	158.955	-0.620956	0.258199	-2.40496	0.0161744	0.154968
HMGB2	2914.05	-0.675037	0.280653	-2.40524	0.016162	0.154968
MCM3	1206.48	-0.282466	0.117432	-2.40536	0.0161565	0.154968
RGS12	42.0897	-1.08945	0.452926	-2.40537	0.0161561	0.154968
CBX3	1465.92	-0.257236	0.107001	-2.40406	0.0162141	0.155228
PRRG4	25.8811	1.22682	0.51039	2.4037	0.0162303	0.155262
ARHGEF39	60.1392	-0.865999	0.360366	-2.40311	0.0162564	0.155392
TPM3	2870.72	-0.240211	0.0999807	-2.40257	0.0162804	0.155501
PTPN2	447.038	-0.287076	0.119516	-2.40199	0.016306	0.155625
TNFSF14	127.391	0.631453	0.262985	2.40109	0.0163461	0.155888
HMGXB4	259.733	-0.417589	0.173958	-2.40051	0.0163721	0.155894
SNRPA	393.734	-0.349204	0.145457	-2.40073	0.0163624	0.155894
ZC2HC1A	32.3166	0.919211	0.383059	2.39966	0.0164103	0.156138
TUBGCP6	715.028	0.263692	0.109915	2.39905	0.0164376	0.156277
HIGD2A	253.309	-0.357941	0.149309	-2.39732	0.0165155	0.156776
ZNF37BP	445.398	0.313534	0.130776	2.39749	0.0165079	0.156776
GNE	230.634	-0.399476	0.166766	-2.39543	0.0166009	0.157345
ZC3HAV1L	60.8432	-0.837583	0.349626	-2.39565	0.0165908	0.157345
RECQL5	174.07	0.399591	0.166843	2.39501	0.0166199	0.157404
TRADD	246.431	-0.358041	0.149523	-2.39455	0.0166408	0.157482
CCDC115	194.38	0.398083	0.166283	2.39401	0.0166655	0.157595
PPFIBP2	52.8282	-0.731642	0.305747	-2.39297	0.0167127	0.15792
AHR	248.431	0.415818	0.173923	2.39082	0.0168109	0.158135
FASN	1710.41	-0.28698	0.120024	-2.39102	0.0168018	0.158135
LCP2	1798.83	0.237603	0.0993483	2.39162	0.0167744	0.158135
RASA2	647.053	-0.27984	0.117057	-2.39063	0.0168195	0.158135
RFC2	202.483	-0.476557	0.199287	-2.39131	0.0167883	0.158135
RPL10A	2500.9	-0.23118	0.0966506	-2.39192	0.0167607	0.158135
ZRANB2	1314.59	-0.238616	0.0998179	-2.39051	0.016825	0.158135
DDX60	581.76	-0.844146	0.353417	-2.38853	0.0169161	0.158509
GPRIN3	2216.65	-0.218506	0.0914604	-2.38908	0.0168905	0.158509
IGFBP2	196.979	-1.43988	0.602713	-2.389	0.0168943	0.158509
SIPA1L3	143.447	0.438378	0.183519	2.38873	0.0169068	0.158509
DGAT2	10.9394	-1.68822	0.707558	-2.38597	0.017034	0.159492
EIF3D	1042.75	-0.245941	0.103105	-2.38534	0.0170633	0.159645
RPA1	995.092	-0.240803	0.10104	-2.38323	0.0171613	0.160441
GPR183	217.728	0.434586	0.182659	2.37922	0.0173494	0.161954
PPP2R1B	337.821	-0.318839	0.133995	-2.37949	0.0173366	0.161954
KLF11	119.579	-0.630539	0.26512	-2.37832	0.0173918	0.162217
TOP1	943.189	-0.241034	0.101357	-2.37806	0.0174039	0.162217
ZNF358	82.1001	0.547522	0.230341	2.377	0.0174539	0.162561
HEG1	509.315	-0.400366	0.168563	-2.37517	0.0175409	0.163248
MT3	25.6447	-1.72804	0.727759	-2.37447	0.0175742	0.163435
ATG16L2	559.183	-0.287283	0.121029	-2.37368	0.0176119	0.163474
CCDC15	41.8915	-0.760677	0.320477	-2.37358	0.0176168	0.163474
LTB4R	142.813	-0.469874	0.197963	-2.37355	0.0176181	0.163474
DTX3	187.749	0.396689	0.167153	2.37321	0.0176341	0.163499
CFDP1	179.893	-0.426547	0.179757	-2.37291	0.0176487	0.163512
SEC24A	474.291	-0.297217	0.125319	-2.37168	0.0177074	0.163933
ADD2	119.036	-0.819155	0.34547	-2.37113	0.0177337	0.164053
LINC01128	89.2885	0.597807	0.252342	2.36903	0.0178346	0.16474
UBE2D3	2014.97	-0.202701	0.0855543	-2.36927	0.0178234	0.16474
MTERF2	61.964	0.62306	0.263217	2.3671	0.017928	0.165479
SEC61G	186.842	-0.456255	0.192929	-2.36488	0.018036	0.166352
PTTG1	292.112	-0.466109	0.197187	-2.36379	0.0180891	0.166717
GARS1	865.114	-0.252894	0.107009	-2.3633	0.0181128	0.16681
SDHAP3	68.97	0.61901	0.262136	2.36141	0.0182056	0.167541
LRFN1	81.2759	-0.557901	0.236401	-2.35998	0.0182759	0.168062
JOSD1	689.907	-0.286686	0.121544	-2.35871	0.0183385	0.1685
MBP	1272.56	0.259112	0.109865	2.35846	0.0183508	0.1685
ESYT2	1655.51	-0.243616	0.103338	-2.35748	0.0183997	0.168823
GGCT	131.258	-0.451965	0.191826	-2.35612	0.018467	0.169201
SH3GLB2	403.871	0.305924	0.129844	2.35609	0.0184682	0.169201
AIG1	45.0217	-0.743385	0.315695	-2.35476	0.0185348	0.169483
FAAH2	38.584	-0.984326	0.418089	-2.35435	0.0185552	0.169483
PHTF1	196.208	0.405692	0.17231	2.35443	0.018551	0.169483
RAB11FIP1	932.427	-0.335023	0.142331	-2.35383	0.0185813	0.169483
RNF168	269.059	-0.361686	0.153653	-2.35391	0.018577	0.169483
YEATS2	765.747	-0.279963	0.118881	-2.35499	0.0185233	0.169483
LAPTM5	4475.12	0.258272	0.1098	2.35221	0.0186625	0.169972
LZTS2	197.721	0.374778	0.159325	2.35229	0.0186583	0.169972
PRKAR1B	177.179	0.418068	0.177847	2.35072	0.0187371	0.170525
GRAMD4	190.368	-0.404143	0.17202	-2.3494	0.0188037	0.171006
DHCR24	1018.87	-0.278897	0.118732	-2.34895	0.0188263	0.171085
AKT1S1	122.315	0.462431	0.197133	2.34579	0.018987	0.171439
B3GALNT2	134.097	0.460847	0.196391	2.34658	0.0189465	0.171439
C4orf3	847.221	-0.295671	0.126012	-2.34637	0.018957	0.171439
EPHA4	111.364	0.658441	0.280587	2.34666	0.0189427	0.171439
N4BP3	109.238	-0.757122	0.322767	-2.34572	0.0189901	0.171439
NR3C1	742.253	0.298186	0.127082	2.34641	0.0189551	0.171439
NSMF	280.142	-0.338682	0.144381	-2.34575	0.018989	0.171439
SDC4	132.806	-0.659218	0.280795	-2.34768	0.0188905	0.171439
TRAV8-6	39.6831	-0.767105	0.326818	-2.34719	0.0189154	0.171439
SGSM2	673.717	0.245839	0.104885	2.34389	0.0190838	0.172158
CDK2	602.138	-0.305546	0.1304	-2.34314	0.0191221	0.172252
LINC01943	61.2481	0.691109	0.294931	2.34329	0.0191144	0.172252
PM20D2	254.776	-0.349852	0.149435	-2.34117	0.0192234	0.173038
AMFR	399.866	0.293074	0.125236	2.34018	0.0192745	0.173372
GUSB	342.271	-0.301365	0.128794	-2.3399	0.0192888	0.173375
MUC20-OT1	232.028	0.429746	0.183768	2.33852	0.0193604	0.173765
NOL3	92.583	-1.62268	0.693829	-2.33874	0.019349	0.173765
TATDN2	302.851	0.318217	0.136099	2.33812	0.0193809	0.173823
SPSB3	211.566	0.360538	0.154218	2.33784	0.0193954	0.173826
BTBD11	255.495	-0.33695	0.144311	-2.33489	0.0195491	0.17495
GPR155	607.369	0.388692	0.166466	2.33497	0.0195452	0.17495
TRIM25	937.395	-0.300295	0.128683	-2.33361	0.0196162	0.17542
VPS13D	567.344	0.310036	0.132872	2.33335	0.01963	0.17542
PPIH	195.403	-0.435372	0.18681	-2.33056	0.0197764	0.176601
B3GALT2	24.0254	1.47235	0.631909	2.33001	0.0198056	0.176605
RPN1	961.031	-0.228998	0.0982735	-2.33021	0.019795	0.176605
TBX21	256.355	-0.418609	0.179707	-2.3294	0.019838	0.176767
MDH1	703.393	-0.24912	0.10696	-2.3291	0.0198539	0.176781
PATL2	209.537	0.505163	0.217033	2.32758	0.0199344	0.17737
RIPOR2	2087.41	-0.282463	0.121372	-2.32724	0.0199525	0.177404
BLZF1	206.162	-0.396469	0.170457	-2.32592	0.0200229	0.177437
CNOT9	543.285	-0.263751	0.1134	-2.32585	0.0200267	0.177437
HSBP1L1	33.6785	-0.832597	0.357829	-2.3268	0.0199759	0.177437
MTHFD1	721.898	-0.301964	0.129794	-2.32648	0.0199929	0.177437
TRPS1	149.458	0.440043	0.189199	2.32582	0.0200281	0.177437
SLC43A3	302.651	-0.411679	0.177166	-2.32369	0.0201422	0.17832
CSE1L	689.037	-0.273938	0.117935	-2.32278	0.020191	0.178496
RSRP1	889.702	0.255634	0.110045	2.32299	0.0201797	0.178496
BCL7A	37.7571	-0.837311	0.360754	-2.321	0.0202867	0.179168
SKI	499.587	0.325545	0.140271	2.32083	0.0202961	0.179168
HILPDA	558.987	-1.58098	0.681729	-2.31908	0.020391	0.179544
NME3	115.608	0.469271	0.20231	2.31956	0.0203647	0.179544
PPP4R1	217.545	0.429609	0.185258	2.31897	0.0203966	0.179544
RPS27A	2518.81	-0.214943	0.0926889	-2.31897	0.0203968	0.179544
SEC14L1	642.473	-0.263171	0.113508	-2.31853	0.0204206	0.179625
AC013460.1	28.0677	-1.25014	0.539336	-2.31792	0.0204534	0.179786
PPDPF	246.639	-0.415685	0.179407	-2.317	0.0205038	0.180101
ZC3H12D	341.076	0.433784	0.187278	2.31626	0.0205443	0.180329
NR1D1	48.5355	0.749917	0.323987	2.31465	0.0206318	0.180968
ZFR	669.504	0.243083	0.105082	2.31327	0.0207079	0.181506
CCNL2	882.539	0.261786	0.113194	2.31272	0.0207383	0.181644
RAB5B	699.496	0.238461	0.103125	2.31235	0.0207585	0.181692
USP22	1226.56	-0.209664	0.0907046	-2.3115	0.0208054	0.181973
CEP78	414.933	-0.289867	0.125599	-2.30787	0.0210061	0.18342
H2AX	607.821	-0.336087	0.145637	-2.30771	0.0210153	0.18342
RPS2	3702.1	-0.25238	0.109344	-2.30814	0.0209916	0.18342
CKS1B	158.054	-0.53407	0.23155	-2.3065	0.0210826	0.183618
GAPDHP1	22.891	-1.04125	0.451342	-2.30701	0.0210542	0.183618
VDAC2	250.401	-0.387419	0.167963	-2.30657	0.0210791	0.183618
RPL19	4783.26	-0.200929	0.087136	-2.30593	0.0211146	0.183767
EVA1C	24.3609	1.00333	0.435343	2.3047	0.0211834	0.184107
TIA1	867.2	0.259522	0.112606	2.3047	0.0211835	0.184107
CASTOR2	52.4267	0.690294	0.299885	2.30187	0.0213427	0.184582
CDC25A	131.563	-0.449138	0.195075	-2.30238	0.0213135	0.184582
FAM160B1	534.42	0.263495	0.114444	2.30238	0.0213135	0.184582
LUC7L	292.86	0.342192	0.148601	2.30276	0.0212924	0.184582
MAPK6	378.984	-0.328665	0.142724	-2.30279	0.0212906	0.184582
PRRT3	37.284	0.781431	0.339441	2.30211	0.0213289	0.184582
RPL39L	44.9998	-0.719844	0.31265	-2.30239	0.021313	0.184582
AP5M1	392.355	0.300889	0.130813	2.30015	0.0214397	0.185079
RNF138	386.712	-0.290319	0.126203	-2.30042	0.0214245	0.185079
TNFSF4	16.7216	1.1991	0.521337	2.30005	0.0214451	0.185079
ADGRE5	1098.95	-0.267931	0.116566	-2.29854	0.0215309	0.185689
CDC25C	61.9265	-0.635373	0.276634	-2.2968	0.0216303	0.186156
RPL11	4550.91	-0.202287	0.0880566	-2.29724	0.021605	0.186156
RUNX3	1968.6	-0.21765	0.0947526	-2.29703	0.021617	0.186156
KLHL23	102.349	-0.526473	0.229252	-2.29649	0.0216481	0.18618
LYZ	20.0627	1.52626	0.664978	2.29521	0.0217212	0.186419
WDR90	172.16	-0.465185	0.202666	-2.29533	0.0217141	0.186419
ZNF354A	92.8137	0.5166	0.225061	2.29538	0.0217112	0.186419
BARX1	12.5994	-2.31481	1.00873	-2.29478	0.0217459	0.186501
MFSD12	194.686	0.385116	0.167846	2.29446	0.0217641	0.186528
EIF2A	726.722	-0.26052	0.113565	-2.29403	0.021789	0.186612
TRGV9	28.5867	1.13989	0.497221	2.29252	0.0218755	0.187223
ENO2	1286.24	-0.7277	0.317537	-2.2917	0.0219229	0.187368
HNRNPC	2289.47	-0.240752	0.105046	-2.29186	0.0219136	0.187368
AC025171.1	45.0821	0.736895	0.321638	2.29107	0.0219593	0.18755
HSPA8	7149.31	-0.175838	0.076797	-2.28965	0.0220417	0.188123
BST2	412.394	-0.28039	0.122487	-2.28915	0.0220709	0.188243
EIF2S2	689.132	-0.255056	0.111483	-2.28783	0.0221473	0.188261
MT-ND2	7514.56	-0.191666	0.0837865	-2.28755	0.0221638	0.188261
PDLIM7	123.563	-0.616514	0.269501	-2.28761	0.0221603	0.188261
RPA3	181.304	-0.400404	0.175034	-2.28758	0.022162	0.188261
SAMD1	342.383	0.333275	0.145692	2.28754	0.0221645	0.188261
UBE2J1	583.953	-0.314271	0.137331	-2.28842	0.0221132	0.188261
SCML4	409.257	0.47485	0.207712	2.2861	0.0222485	0.188844
COQ4	116.748	0.469134	0.20529	2.28523	0.0222996	0.189019
SAMD12	24.0846	1.11194	0.486525	2.28546	0.0222856	0.189019
ABCC4	78.0937	0.553147	0.242111	2.28469	0.0223313	0.189151
DHRS3	227.316	0.529073	0.231599	2.28444	0.0223459	0.189151
FAM131B	30.7083	1.00369	0.439441	2.28401	0.0223711	0.189235
PAK1	277.032	-0.369095	0.161643	-2.2834	0.0224068	0.189396
XAF1	1164.59	-0.812424	0.355833	-2.28316	0.0224208	0.189396
HSD3B7	39.7692	-1.05368	0.461569	-2.28282	0.0224408	0.189435
LSM2	228.284	-0.342267	0.14998	-2.28209	0.0224842	0.189438
POLI	127.674	0.450943	0.197605	2.28204	0.0224871	0.189438
RPL37A	2898.86	-0.208112	0.0911812	-2.2824	0.0224659	0.189438
POLD2	266.96	-0.361397	0.158626	-2.2783	0.0227086	0.191043
SMS	277.095	-0.472997	0.207601	-2.2784	0.022703	0.191043
SSRP1	1095.07	-0.222225	0.0976078	-2.27671	0.0228033	0.191709
CALCOCO1	680.289	0.317821	0.139682	2.27533	0.0228863	0.192145
RPL9	1671.48	-0.219731	0.0965637	-2.2755	0.0228757	0.192145
ADAM12	32.2704	1.03353	0.454357	2.2747	0.0229237	0.192329
PPP4R4	10.7676	1.58557	0.697487	2.27326	0.0230105	0.192925
ATG14	111.758	0.48638	0.214084	2.27191	0.0230921	0.193479
TCAF2	346.228	-0.297991	0.131272	-2.27003	0.0232059	0.1943
FOSL2	664.555	-0.858231	0.378214	-2.26917	0.0232581	0.194495
RBM38	534.866	-0.322067	0.141934	-2.26913	0.0232607	0.194495
IL2RA	2170.07	-0.603258	0.266029	-2.26764	0.0233512	0.1951
MPP1	220.572	-0.506609	0.22343	-2.26742	0.0233646	0.1951
TAF6L	68.9044	0.574773	0.253556	2.26685	0.0233995	0.195259
PTPN4	468.05	0.302043	0.133278	2.26627	0.0234349	0.195396
SEC62	734.027	0.258153	0.113922	2.26606	0.0234476	0.195396
CHML	117.8	-0.449633	0.198466	-2.26554	0.0234795	0.195504
PDE9A	59.6196	-0.755828	0.33365	-2.26534	0.0234921	0.195504
PRKCH	1780.67	0.231075	0.102043	2.26449	0.0235442	0.195805
HNRNPF	2278.3	-0.226079	0.0999106	-2.26282	0.0236471	0.196528
H1-10	1285.34	-0.287353	0.12705	-2.26174	0.0237136	0.196817
SNX19	462.601	0.289003	0.127768	2.26193	0.0237017	0.196817
AC107959.1	84.341	0.607403	0.268603	2.26134	0.0237383	0.196821
FGD3	1048.99	0.260399	0.115159	2.26121	0.023746	0.196821
RSAD2	292.285	-1.2116	0.5359	-2.26088	0.0237669	0.196862
HSPG2	113.654	-1.67149	0.739508	-2.26028	0.0238039	0.197036
ANXA6	2390.62	-0.213381	0.0944285	-2.25971	0.0238391	0.197195
MRPL17	157.419	-0.402796	0.178316	-2.25888	0.0238906	0.19738
NUCB1	1074.78	-0.20999	0.0929738	-2.25859	0.0239089	0.19738
VBP1	340.451	-0.298542	0.132181	-2.25858	0.0239093	0.19738
PPP1R3F	91.1899	0.495498	0.21946	2.2578	0.0239579	0.197649
AL365181.3	14.5144	-1.48086	0.65627	-2.25648	0.0240405	0.198065
FGFR1	476.445	-0.480711	0.213017	-2.25668	0.0240283	0.198065
KIF13B	288.975	0.337096	0.149449	2.25559	0.0240963	0.19826
USP1	867.098	-0.270489	0.119911	-2.25575	0.0240862	0.19826
EPS8	26.3729	-1.32164	0.58604	-2.25521	0.0241201	0.198325
PITPNM2	188.367	-0.377838	0.16756	-2.25495	0.0241368	0.198329
FXYD5	1112.47	-0.219437	0.097354	-2.25401	0.0241956	0.19868
NOL4L	223.399	0.36449	0.161814	2.25252	0.0242892	0.199087
RAN	1516.34	-0.247407	0.109823	-2.25278	0.0242729	0.199087
SNW1	511.336	-0.268645	0.119267	-2.25246	0.0242935	0.199087
SLC25A44	333.457	0.356738	0.158419	2.25187	0.0243308	0.199261
LMAN2	539.74	-0.256704	0.114091	-2.25001	0.0244486	0.19996
PLXNA3	417.086	0.283465	0.125984	2.25001	0.0244481	0.19996
ATP5F1C	671.065	-0.244874	0.108856	-2.24953	0.0244785	0.200072
TPST2	374.356	-0.292858	0.130337	-2.24694	0.0246439	0.201291
AC073111.3	131.1	0.432398	0.192526	2.24592	0.0247094	0.201426
FAM53B	285.82	0.366554	0.163207	2.24594	0.0247076	0.201426
TMC8	1928.85	-0.20477	0.0911655	-2.24613	0.0246954	0.201426
KIFBP	144.84	0.460258	0.205036	2.24477	0.0247828	0.201759
SZT2	501.52	0.290582	0.129443	2.24486	0.0247771	0.201759
L1CAM	63.2096	-0.644644	0.287234	-2.24431	0.0248123	0.201866
PGRMC2	316.656	-0.320781	0.142957	-2.24391	0.0248383	0.201944
ADAM15	227.444	-0.433097	0.193067	-2.24325	0.0248809	0.202158
CHKA	51.5805	0.675577	0.301208	2.2429	0.0249036	0.202208
HPRT1	339.751	-0.423579	0.18892	-2.24211	0.0249543	0.202401
OXNAD1	373.459	0.325455	0.145161	2.24202	0.02496	0.202401
RPL6	2045.89	-0.208923	0.0932427	-2.24064	0.0250493	0.202858
SH2B1	403.59	0.315137	0.140642	2.2407	0.0250455	0.202858
S100A6	932.747	-0.23978	0.107072	-2.23942	0.0251284	0.203278
SPRING1	319.074	0.34809	0.155443	2.23934	0.0251341	0.203278
NTRK1	60.2345	-1.88051	0.840262	-2.238	0.025221	0.203848
DHX34	93.3309	0.51621	0.230734	2.23725	0.0252699	0.204006
KLHDC4	404.255	0.42901	0.19178	2.23699	0.0252868	0.204006
RNF146	191.683	0.377377	0.168702	2.23694	0.0252902	0.204006
CRACR2B	40.7646	0.747233	0.334278	2.23537	0.0253933	0.204337
FEM1C	289.666	-0.37262	0.166698	-2.2353	0.0253974	0.204337
TCF19	530.028	-0.338431	0.151362	-2.23591	0.0253578	0.204337
TPRG1	89.4758	0.562385	0.251583	2.23538	0.0253924	0.204337
ACTB	37286.9	-0.198169	0.088667	-2.23499	0.0254183	0.204372
CAPN15	472.794	0.287909	0.128881	2.23391	0.0254888	0.204806
CNTRL	892.903	-0.218991	0.0980609	-2.23321	0.0255349	0.204816
DNAJC12	21.8308	1.35878	0.608464	2.23312	0.0255407	0.204816
KIF5C	243.537	0.355508	0.159214	2.23289	0.0255563	0.204816
MKRN1	597.757	-0.342351	0.153272	-2.23361	0.0255086	0.204816
TMPRSS3	123.733	-0.608641	0.272647	-2.23234	0.0255924	0.204971
BCL2	1426.92	-0.362796	0.162572	-2.23161	0.025641	0.205227
GNG2	1283.9	-0.240521	0.107855	-2.23003	0.0257453	0.205929
FTH1	2075.18	-0.256885	0.115214	-2.22963	0.025772	0.205973
RHOH	566.751	0.277008	0.124249	2.22945	0.0257842	0.205973
MEGF8	162.306	0.411308	0.184539	2.22884	0.0258248	0.206165
MIGA2	236.423	0.336563	0.151023	2.22855	0.0258438	0.206183
CDC45	195.267	-0.410449	0.184206	-2.22821	0.0258667	0.206233
RAB8A	587.378	-0.240356	0.107984	-2.22585	0.026024	0.207353
GOLGA7B	83.3755	-0.532024	0.23929	-2.22334	0.0261928	0.208563
KPNA1	409.852	0.277228	0.124712	2.22294	0.0262198	0.208644
FLT1	110.593	-1.64377	0.739818	-2.22186	0.026293	0.208957
RPS6KA2	29.2456	0.917273	0.412814	2.222	0.0262831	0.208957
METAP1	388.488	-0.30515	0.137462	-2.21988	0.0264268	0.209876
TRAPPC10	469.635	0.286358	0.129011	2.21965	0.0264427	0.209876
NUDT1	136.709	-0.442474	0.199501	-2.2179	0.0265615	0.210593
PYCR1	76.1729	-0.769995	0.34724	-2.21747	0.0265909	0.210593
RASGEF1A	44.2723	-0.724028	0.326533	-2.21732	0.0266013	0.210593
TLCD3A	90.4531	-0.559384	0.252256	-2.21752	0.0265874	0.210593
RBM5	999.974	0.256644	0.115769	2.21686	0.0266327	0.210707
CBFB	1132.61	-0.252678	0.114095	-2.21462	0.0267862	0.210975
CISH	1033.57	-0.780991	0.352542	-2.21531	0.0267387	0.210975
CYRIA	41.382	1.09057	0.492421	2.21472	0.0267792	0.210975
ERVK13-1	114.591	0.525463	0.23723	2.215	0.0267603	0.210975
SLC8B1	154.717	0.465592	0.210234	2.21464	0.0267849	0.210975
SUCLG2-AS1	22.1925	0.994321	0.448766	2.21568	0.0267136	0.210975
ZNF175	71.308	0.550605	0.248544	2.21532	0.0267381	0.210975
DECR1	251.639	-0.326381	0.147393	-2.21436	0.0268041	0.21098
TBCD	714.794	0.32652	0.147472	2.21411	0.026821	0.21098
ADA	275.849	-0.34795	0.157244	-2.2128	0.0269112	0.211286
GAS2L3	22.0539	-1.25316	0.56624	-2.21313	0.0268889	0.211286
SRP9	748.489	-0.257077	0.116166	-2.21301	0.0268968	0.211286
DLD	491.472	-0.258681	0.116936	-2.21216	0.0269558	0.211502
ZNF398	149.902	0.403167	0.182326	2.21125	0.0270186	0.21186
LRRC37A4P	85.6098	0.527585	0.238661	2.21061	0.0270631	0.211871
PKM	9096.7	-0.24742	0.11193	-2.21049	0.0270714	0.211871
SH2D1A	652.27	0.257463	0.11647	2.21055	0.0270671	0.211871
AHCY	337.077	-0.299338	0.135485	-2.20938	0.0271481	0.212068
PSME1	1241.35	-0.213076	0.0964335	-2.20956	0.0271355	0.212068
TUBGCP3	312.817	-0.316028	0.143036	-2.20942	0.0271451	0.212068
GUK1	741.063	-0.24797	0.112291	-2.20828	0.0272246	0.212129
MAP2K2	698.784	-0.259388	0.117456	-2.20839	0.0272171	0.212129
RAB29	626.38	-0.270347	0.122408	-2.20856	0.0272051	0.212129
WIPI1	129.076	-0.425659	0.192715	-2.20875	0.0271922	0.212129
CLIC4	146.575	-0.672026	0.304446	-2.20738	0.0272879	0.212487
ARRDC3	162.833	-0.572886	0.259654	-2.20635	0.0273598	0.212913
AKAP5	75.3721	0.652335	0.295715	2.20596	0.0273868	0.212989
AC090152.1	14.6987	1.35302	0.613482	2.20547	0.0274208	0.21312
RPL32	3263.39	-0.183403	0.0831725	-2.20509	0.027448	0.213197
CEP20	275.227	-0.387731	0.175902	-2.20424	0.0275073	0.21336
CTSD	360.522	0.327947	0.148769	2.20441	0.0274956	0.21336
LY96	29.3057	-0.86429	0.392157	-2.20394	0.0275288	0.21336
MPP7	141.343	0.562608	0.25529	2.2038	0.0275382	0.21336
ZNF740	338.827	0.327971	0.148942	2.202	0.0276655	0.214212
CFAP44	57.4776	0.681464	0.30955	2.20147	0.0277029	0.214368
CCT5	1015.22	-0.227852	0.103553	-2.20035	0.0277822	0.214712
KBTBD11	52.2043	-0.82404	0.37448	-2.20049	0.0277722	0.214712
PKP4	229.918	-0.456487	0.207584	-2.19905	0.0278742	0.215289
BORA	170.02	-0.371963	0.169186	-2.19854	0.0279105	0.215434
BZW1	777.121	-0.274959	0.125089	-2.1981	0.0279419	0.215542
MAST4	408.159	0.273474	0.124467	2.19716	0.0280091	0.215791
NUP155	402.454	-0.332037	0.151113	-2.19728	0.0280007	0.215791
CTDSPL2	481.445	-0.292233	0.133051	-2.1964	0.0280634	0.215805
FAAP20	165.188	0.416077	0.189411	2.19669	0.0280425	0.215805
RPL4	6331.76	-0.206631	0.0940756	-2.19643	0.028061	0.215805
BAZ2A	1509.61	0.206394	0.0940142	2.19535	0.0281388	0.215822
BCL2L12	102.05	-0.482765	0.219916	-2.19522	0.0281477	0.215822
COPS3	336.613	-0.304912	0.138843	-2.1961	0.028085	0.215822
PDK3	642.449	-0.278693	0.126958	-2.19515	0.028153	0.215822
PFKP	1139.28	-0.224182	0.102105	-2.19561	0.0281201	0.215822
GAL3ST4	63.2564	0.611957	0.278821	2.1948	0.0281779	0.215879
E2F3	390.986	0.30142	0.137392	2.19387	0.0282445	0.216255
FASLG	71.6675	0.618489	0.282013	2.19312	0.0282986	0.216401
GIMAP7	1384.6	-0.278132	0.126812	-2.19326	0.0282883	0.216401
LILRB1	24.6765	1.11012	0.506466	2.1919	0.028387	0.216943
HS2ST1	266.425	-0.328063	0.14971	-2.19133	0.028428	0.217121
ATXN1	775.704	0.263284	0.120178	2.19078	0.028468	0.217292
TULP4	185.516	0.425819	0.194439	2.18998	0.0285254	0.217596
C12orf76	92.1612	-0.490055	0.223833	-2.18937	0.0285696	0.217671
KLHL25	41.3886	0.732065	0.334373	2.18936	0.0285704	0.217671
SSR2	908.269	-0.253446	0.115791	-2.18883	0.0286095	0.217834
EIF5A	1186.24	-0.235574	0.107732	-2.18668	0.0287662	0.218489
LMTK3	82.5238	0.508878	0.232709	2.18676	0.0287602	0.218489
P2RX1	12.8786	-2.20187	1.0067	-2.18721	0.0287273	0.218489
PARP15	398.731	0.316156	0.144572	2.18684	0.028754	0.218489
BUB3	1213.29	-0.225419	0.103156	-2.18523	0.0288719	0.218905
LRIF1	250.136	-0.329075	0.150626	-2.18472	0.0289096	0.218905
RPS3A	1548.29	-0.235204	0.107637	-2.18517	0.0288767	0.218905
TAOK2	439.4	0.25953	0.118754	2.18544	0.0288564	0.218905
TRAFD1	484.334	-0.259148	0.118609	-2.18489	0.0288966	0.218905
PRXL2B	187.855	0.400128	0.183177	2.18438	0.0289347	0.21896
SVIL	78.2444	-0.555801	0.254506	-2.18384	0.0289743	0.219126
B4GALT5	319.426	0.34215	0.156738	2.18295	0.0290397	0.219486
SLA	893.324	0.244855	0.112336	2.17967	0.0292822	0.221183
EEPD1	38.3599	-0.74159	0.340591	-2.17736	0.0294536	0.222207
RHOC	281.544	-0.320762	0.147315	-2.17739	0.0294517	0.222207
EMB	1634.9	0.2063	0.0947699	2.17685	0.0294914	0.222356
C4orf46	213.457	-0.436905	0.20084	-2.17539	0.0296008	0.222909
FAM214A	423.699	0.338016	0.155366	2.17562	0.0295839	0.222909
PLCXD1	290.426	-0.359042	0.16511	-2.17456	0.0296629	0.22324
MPST	223.435	0.348484	0.160352	2.17325	0.0297617	0.223711
PRDM8	104.81	-0.486649	0.223918	-2.17333	0.0297552	0.223711
SLC39A14	208.229	0.378606	0.17428	2.1724	0.0298255	0.224054
CENPM	119.627	-0.554045	0.255131	-2.17161	0.029885	0.224365
YARS1	904.044	-0.223284	0.102875	-2.17045	0.0299725	0.224885
CD96	2886.13	0.28504	0.131367	2.1698	0.030022	0.225119
DEK	2065.78	-0.285517	0.131624	-2.1692	0.0300677	0.225188
PRIM1	175.238	-0.419821	0.193517	-2.16943	0.0300503	0.225188
COPG1	608.921	-0.245563	0.113275	-2.16785	0.0301702	0.22582
NCKIPSD	225.451	-0.378378	0.174592	-2.16721	0.0302187	0.226045
CHSY1	700.17	-0.271516	0.125321	-2.16657	0.0302674	0.226203
ORMDL1	542.48	0.267099	0.123288	2.16646	0.0302764	0.226203
ITGA5	623.277	-0.341408	0.157629	-2.16589	0.0303193	0.226281
ZSCAN20	17.5519	1.15175	0.531779	2.16584	0.0303235	0.226281
FLVCR2	22.3846	0.97617	0.450833	2.16526	0.0303679	0.226476
RSL24D1	749.395	-0.257605	0.118987	-2.16498	0.030389	0.226496
ETV3	279.98	-0.345522	0.159704	-2.16351	0.0305016	0.226788
ITGB7	1806.1	-0.267035	0.123425	-2.16354	0.0304994	0.226788
PDE6G	55.5777	-0.730456	0.337556	-2.16395	0.0304681	0.226788
PITPNM1	685.104	0.270126	0.124841	2.16376	0.0304826	0.226788
MDM2	789.633	-0.232085	0.107288	-2.16319	0.0305269	0.22684
GPAT3	47.9659	-0.767069	0.355013	-2.16068	0.0307203	0.228109
MARCHF2	67.0441	0.555933	0.257363	2.16011	0.0307642	0.228109
RAB24	97.2039	-0.469771	0.217485	-2.16001	0.0307716	0.228109
UBE2L6	796.447	-0.218872	0.101309	-2.16043	0.0307391	0.228109
LIN9	71.7227	-0.536083	0.248224	-2.15968	0.0307977	0.228166
GLUD1	828.148	-0.224435	0.103951	-2.15905	0.0308462	0.228311
SF3A2	469.219	-0.256857	0.118973	-2.15895	0.0308543	0.228311
DMC1	32.0282	-0.837061	0.387821	-2.15837	0.030899	0.228488
MEGF6	82.5783	0.548391	0.254101	2.15816	0.0309153	0.228488
TWNK	105.831	0.483627	0.22417	2.15741	0.0309735	0.228781
PTGES2	142.692	0.422899	0.196098	2.15657	0.0310396	0.229132
L3MBTL2	221.439	0.384954	0.178553	2.15596	0.0310865	0.229205
LINC00888	34.2403	0.800712	0.371391	2.15598	0.031085	0.229205
AP1AR	158.932	0.384763	0.178673	2.15345	0.0312834	0.230381
PRKAR1B-AS1	35.4522	0.743589	0.345271	2.15364	0.0312685	0.230381
ATR	439.956	0.303729	0.141122	2.15225	0.0313778	0.230664
DCTN1	723.033	0.230542	0.107115	2.15228	0.0313753	0.230664
SERTAD2	465.061	-0.320157	0.148739	-2.15247	0.0313601	0.230664
DCAF5	627.359	0.251893	0.117054	2.15194	0.0314018	0.230673
LSM4	386.304	-0.365665	0.169938	-2.15176	0.0314164	0.230673
IKBIP	173.278	-0.411723	0.191378	-2.15135	0.0314482	0.23077
RBBP9	157.286	-0.424093	0.197182	-2.15077	0.0314943	0.230971
CEP57L1	159.464	-0.411016	0.191182	-2.14987	0.0315654	0.231354
CDCA4	255.608	-0.359308	0.167187	-2.14914	0.031623	0.231502
VPS26C	522.359	-0.248311	0.115529	-2.14934	0.0316076	0.231502
GPR160	61.5899	-0.590772	0.274933	-2.14878	0.0316516	0.231574
FANCM	108.448	-0.460658	0.214465	-2.14794	0.0317185	0.231726
JHY	22.3678	1.06795	0.497182	2.148	0.0317138	0.231726
SYPL1	324.662	-0.330988	0.154105	-2.14781	0.0317286	0.231726
DENND2D	1070.96	-0.211208	0.0983546	-2.14741	0.0317606	0.231822
MT-ATP8	2030.92	-0.202308	0.0942227	-2.14713	0.0317833	0.231851
COPS2	468.787	-0.278984	0.129971	-2.14651	0.0318325	0.231887
H3C6	22.065	0.951221	0.443176	2.14637	0.0318432	0.231887
OSBPL2	252.599	0.315525	0.147015	2.14621	0.0318565	0.231887
STARD3	400.538	0.265121	0.123535	2.14612	0.0318634	0.231887
APH1B	130.366	0.494447	0.230602	2.14416	0.0320202	0.232618
DENND1B	366.526	0.323873	0.151035	2.14437	0.0320036	0.232618
RPL7A	4197.76	-0.204785	0.0955043	-2.14425	0.0320127	0.232618
H2AZ1	1718.58	-0.306528	0.143034	-2.14305	0.0321091	0.233126
DCAF17	223.856	0.361472	0.168825	2.1411	0.032266	0.233853
NR4A2	54.2527	-0.818235	0.382144	-2.14117	0.0322602	0.233853
PRPSAP2	214.358	-0.35039	0.163646	-2.14114	0.0322629	0.233853
MT-RNR2	57043.5	-0.155997	0.0728909	-2.14014	0.0323435	0.233865
NTAQ1	56.9723	-0.650666	0.303978	-2.1405	0.0323143	0.233865
SETD6	76.6397	0.575177	0.268701	2.14058	0.0323079	0.233865
ZNF281	275.305	0.310743	0.145183	2.14035	0.0323264	0.233865
TGFBR2	1164.78	0.285379	0.133365	2.13984	0.0323677	0.233904
HLA-DRA	988.864	0.3295	0.154064	2.13872	0.0324582	0.23442
AKR1B1	351.015	-0.278868	0.130468	-2.13745	0.0325616	0.234883
ASRGL1	32.831	-0.84406	0.39492	-2.1373	0.032574	0.234883
MVD	378.244	-0.327057	0.153062	-2.13676	0.0326173	0.234883
NDC1	341.516	-0.30942	0.144793	-2.13699	0.0325989	0.234883
RBSN	212.814	-0.341895	0.159975	-2.13718	0.0325831	0.234883
SH3KBP1	1061.23	0.211915	0.0992521	2.13512	0.0327514	0.235711
ANGEL1	150.798	0.399709	0.187423	2.13265	0.0329531	0.236777
MTUS1	57.1093	-0.708122	0.332045	-2.13261	0.032957	0.236777
SPTLC1	371.161	-0.283682	0.133018	-2.13265	0.0329532	0.236777
HNRNPD	2302.63	-0.208254	0.0977359	-2.13078	0.0331069	0.237715
HERPUD2	422.857	0.308884	0.144984	2.13046	0.0331335	0.237768
AP3S1	355.262	-0.344201	0.1616	-2.12995	0.0331754	0.237931
EPB41L2	265.988	-0.320018	0.150282	-2.12945	0.0332172	0.238092
CRNDE	68.6625	-1.43228	0.673236	-2.12745	0.0333825	0.238446
DDIT4	2094.67	-0.845504	0.397395	-2.12762	0.0333689	0.238446
GMPS	607.114	-0.2327	0.109363	-2.12778	0.0333553	0.238446
LNPK	350.949	-0.321016	0.150843	-2.12815	0.033325	0.238446
TAF1C	350.796	0.331198	0.155597	2.12857	0.03329	0.238446
TMOD3	768.423	-0.243589	0.114459	-2.12818	0.0333222	0.238446
USP40	82.099	0.538161	0.252998	2.12714	0.0334084	0.238494
ARHGAP27P1-BPTFP1-KPNA2P3	29.5838	0.828113	0.389439	2.12643	0.0334678	0.238614
PLEKHG3	146.259	-0.671988	0.316045	-2.12624	0.0334833	0.238614
POLE2	67.1664	-0.622142	0.292591	-2.12632	0.0334764	0.238614
LRRC8A	283.327	-0.308002	0.144901	-2.1256	0.0335367	0.238857
POMGNT1	152.286	0.374847	0.176402	2.12496	0.0335902	0.2391
SIK3	374.638	0.289202	0.136136	2.12436	0.03364	0.239317
GRK6	699.99	-0.269822	0.127048	-2.12378	0.0336887	0.239525
GLB1	220.178	0.342178	0.161237	2.1222	0.0338209	0.240327
AC015813.1	254.647	-0.325727	0.153555	-2.12124	0.0339014	0.240396
BRAT1	291.975	0.292082	0.137702	2.12111	0.0339124	0.240396
CETN3	93.4061	-0.461508	0.217681	-2.12011	0.0339966	0.240396
IFITM3P6	16.2453	1.11317	0.525136	2.11977	0.0340253	0.240396
JMJD7-PLA2G4B	82.6626	0.503092	0.237237	2.12063	0.033953	0.240396
LMNTD2	21.9396	1.00736	0.474878	2.12129	0.0338971	0.240396
MYO1B	66.2183	-0.953445	0.449775	-2.11983	0.0340208	0.240396
NKD1	30.0432	0.80961	0.381729	2.1209	0.0339301	0.240396
OIP5-AS1	2022.29	-0.183459	0.0865274	-2.12024	0.0339857	0.240396
ZNF367	271.312	-0.421468	0.198742	-2.12068	0.0339488	0.240396
SEC61A1	1112.94	-0.196879	0.0929015	-2.11922	0.0340717	0.240587
JMY	274.232	0.322639	0.152361	2.11759	0.0342096	0.241422
ARFGEF3	28.5669	-2.88309	1.36169	-2.11728	0.034236	0.241471
MINDY2	323.337	-0.348038	0.164417	-2.1168	0.0342765	0.241618
TET3	330.096	0.286727	0.135495	2.11614	0.0343328	0.241877
PYGO2	423.014	0.256075	0.12106	2.11528	0.0344063	0.242256
FRRS1	11.7758	-1.33724	0.63253	-2.11411	0.0345062	0.242545
HLA-DRB5	69.8895	0.66669	0.315297	2.11448	0.0344742	0.242545
OXSR1	726.251	-0.220676	0.104381	-2.11413	0.0345041	0.242545
IL6ST	863.528	0.25613	0.121224	2.11286	0.0346124	0.243153
TMEM109	384.534	-0.316349	0.149752	-2.11249	0.0346444	0.24324
TAF5	129.796	-0.434942	0.206001	-2.11136	0.0347417	0.243714
UBR4	2187.4	0.236261	0.111906	2.11124	0.0347515	0.243714
TRIM32	155.732	0.38578	0.182778	2.11065	0.0348025	0.243934
DPYSL2	221.395	-0.406777	0.192756	-2.11031	0.0348313	0.243946
RDX	461.477	0.307771	0.145851	2.11017	0.0348437	0.243946
MPI	385.49	-0.309208	0.146672	-2.10817	0.0350166	0.244602
PTPRE	231.853	0.320402	0.151968	2.10836	0.035	0.244602
SASH3	1530.42	0.256287	0.121545	2.10858	0.0349807	0.244602
WBP2	499.063	-0.25464	0.120771	-2.10846	0.0349913	0.244602
SNRPD1	313.231	-0.336899	0.159825	-2.10793	0.0350371	0.244606
MCUB	613.772	-0.250518	0.118901	-2.10694	0.0351228	0.245066
AL662795.2	134.769	0.464517	0.220546	2.10621	0.0351858	0.245228
RFX1	121.342	0.409939	0.194623	2.10632	0.0351763	0.245228
MED13L	823.078	-0.227557	0.108065	-2.10574	0.0352266	0.245374
ANAPC2	247.612	0.337359	0.160308	2.10445	0.0353395	0.245968
RBM6	944.594	0.246912	0.117336	2.10431	0.0353517	0.245968
TAF1D	717.297	-0.263729	0.125382	-2.10341	0.0354302	0.246376
ACTA2	85.528	0.554054	0.263644	2.10153	0.0355948	0.247242
CENPO	213.116	-0.344369	0.163853	-2.1017	0.0355799	0.247242
PGAM1	448.703	-0.365547	0.174067	-2.10003	0.0357258	0.248012
METTL23	166.617	0.376495	0.179323	2.09954	0.0357694	0.248175
MTFP1	63.4607	-0.591532	0.281823	-2.09895	0.0358217	0.248399
IFI35	196.754	-0.345396	0.164617	-2.09818	0.0358888	0.248724
LETMD1	349.561	-0.272778	0.130133	-2.09615	0.0360691	0.249834
BLK	11.3355	1.46782	0.700753	2.09463	0.036204	0.249903
EOGT	104.383	0.438121	0.209125	2.09502	0.0361693	0.249903
FAM210B	71.133	0.557549	0.266069	2.09551	0.0361257	0.249903
LUCAT1	75.9691	0.523468	0.249932	2.09444	0.0362208	0.249903
PSMB2	500.977	-0.240177	0.114649	-2.0949	0.03618	0.249903
RPS4Y1	578.358	-0.371971	0.177573	-2.09475	0.036193	0.249903
SGPL1	222.934	0.340399	0.162447	2.09544	0.0361321	0.249903
SCLT1	165.282	-0.373238	0.178355	-2.09267	0.0363786	0.250852
ESD	394.902	-0.305948	0.146233	-2.0922	0.0364209	0.251003
ARPC2	3377	-0.202491	0.0968011	-2.09183	0.0364538	0.25109
CYCS	547.2	-0.258718	0.12381	-2.08963	0.0366508	0.252186
LAPTM4B	158.933	-0.455353	0.217937	-2.08937	0.0366742	0.252186
SERPINF1	26.7647	1.19713	0.572916	2.08955	0.0366587	0.252186
ROM1	15.4549	1.32356	0.633991	2.08766	0.0368283	0.253105
GTF2IP20	37.007	0.719373	0.344751	2.08664	0.0369203	0.253596
CACFD1	14.53	1.1442	0.548414	2.08638	0.0369438	0.253616
MPHOSPH9	636.777	-0.236674	0.113502	-2.08519	0.0370524	0.25408
NUDCD1	200.248	-0.338447	0.162296	-2.08537	0.0370354	0.25408
RB1	517.606	-0.304557	0.146092	-2.08469	0.0370976	0.254248
DPH3	123.974	0.42538	0.204072	2.08446	0.0371184	0.254249
TMEM198B	200.526	0.365957	0.175644	2.08351	0.0372045	0.254698
AC127502.2	43.255	0.733812	0.352298	2.08293	0.0372574	0.254864
ACAT2	450.244	-0.320275	0.153788	-2.08257	0.0372907	0.254864
CCT4	940.227	-0.204091	0.0979933	-2.0827	0.0372785	0.254864
IFI44L	1667.42	-1.92016	0.922644	-2.08114	0.0374207	0.25547
SREBF1	725.792	-0.268147	0.128833	-2.08135	0.0374015	0.25547
ADCY1	15.5898	-1.61758	0.777507	-2.08046	0.0374831	0.255488
CAPZA1	2268.16	-0.19691	0.0947371	-2.07849	0.0376645	0.255488
CD3D	1150.27	0.241398	0.11616	2.07815	0.0376957	0.255488
CGAS	231.929	0.349585	0.168239	2.07791	0.0377176	0.255488
HDLBP	1321.81	0.209132	0.100553	2.07982	0.0375425	0.255488
MANF	288.93	-0.350394	0.16862	-2.07801	0.0377087	0.255488
SERPINE2	174.619	-1.2293	0.59082	-2.08067	0.0374637	0.255488
SH3GL1	275.565	-0.299986	0.144381	-2.07774	0.0377337	0.255488
SKP2	242.425	-0.376538	0.181126	-2.07887	0.0376293	0.255488
SLC27A4	104.966	0.466509	0.224297	2.07987	0.0375374	0.255488
STX16	1452.47	-0.202753	0.0974767	-2.08001	0.0375244	0.255488
TCIRG1	926.57	0.235927	0.113444	2.07968	0.0375547	0.255488
TOGARAM1	116.323	0.409202	0.196927	2.07793	0.0377155	0.255488
TPRKB	91.3009	-0.465925	0.224119	-2.07892	0.0376251	0.255488
ZNF831	305.098	0.381012	0.183327	2.07832	0.0376797	0.255488
PTGES3	1468.42	-0.249061	0.1199	-2.07725	0.0377786	0.255652
C11orf49	69.443	0.528964	0.254698	2.07683	0.0378173	0.255689
FEN1	597.805	-0.314199	0.151294	-2.07674	0.0378254	0.255689
KLC2	196.187	0.354662	0.170829	2.07612	0.0378831	0.255826
MORC3	493.773	0.247534	0.119232	2.07607	0.0378872	0.255826
MIR223HG	14.3796	-1.48558	0.715763	-2.07552	0.0379379	0.256029
NACA	2981.32	-0.173785	0.0837944	-2.07395	0.038084	0.256875
MMD	143.88	-0.516519	0.249103	-2.07351	0.0381246	0.257008
SEC24D	269.119	-0.322316	0.155486	-2.07295	0.0381765	0.257218
HMGB1	1911.27	-0.211121	0.10188	-2.07226	0.0382412	0.257513
RFWD3	544.601	-0.238413	0.115063	-2.07203	0.0382631	0.25752
DNAJB6	393.738	0.260802	0.125928	2.07104	0.0383552	0.25786
EML6	20.8744	1.01378	0.489504	2.07104	0.0383554	0.25786
DCAF4	57.6856	0.599459	0.289602	2.06994	0.0384578	0.258268
EOMES	156.696	1.02422	0.494754	2.07016	0.0384374	0.258268
AKAP8L	402.517	0.266783	0.128939	2.06907	0.0385395	0.258395
ARNTL	271.965	0.297543	0.143792	2.06925	0.0385223	0.258395
DUT	957.787	-0.310401	0.150014	-2.06915	0.0385319	0.258395
ZNF706	392.345	-0.283446	0.137015	-2.06872	0.0385725	0.258476
CARNS1	26.0646	0.847042	0.409685	2.06755	0.0386828	0.258933
ZNF418	16.229	-1.11512	0.539343	-2.06755	0.0386823	0.258933
C19orf48	211.138	-0.335402	0.162251	-2.06718	0.0387176	0.259026
CBX7	296.979	0.282589	0.136793	2.06581	0.0388465	0.259607
STK36	87.6708	0.512519	0.248082	2.06592	0.0388357	0.259607
STX7	191.521	0.357384	0.173019	2.06557	0.0388687	0.259615
PTPRF	60.9357	-1.50286	0.728301	-2.06351	0.0390642	0.26078
ARF1	1415.02	-0.23194	0.112466	-2.06232	0.0391768	0.26139
CCDC34	89.3624	-0.649637	0.315068	-2.0619	0.0392175	0.26139
MRPL3	334.479	-0.277158	0.13442	-2.06188	0.0392191	0.26139
FAM122B	593.498	-0.254705	0.123551	-2.06155	0.0392509	0.261461
GMNN	177.317	-0.363419	0.176311	-2.06124	0.0392806	0.261518
SMG5	644.085	0.253508	0.123016	2.06078	0.0393238	0.261664
RALY	942.274	-0.235393	0.114238	-2.06056	0.0393454	0.261667
FBXO45	231.7	-0.329358	0.15991	-2.05965	0.0394319	0.262078
ZNF292	1614.79	-0.247227	0.120044	-2.05947	0.0394497	0.262078
PATL1	624.079	-0.281025	0.136499	-2.0588	0.039513	0.262358
ZNF554	28.2113	0.822594	0.399755	2.05775	0.0396145	0.26289
TMEM65	406.761	-0.269175	0.130844	-2.05722	0.0396648	0.263083
MAPK12	53.569	0.686151	0.333645	2.05653	0.0397312	0.263382
CYTH3	22.445	0.970471	0.471952	2.05629	0.0397543	0.263394
AC098614.2	11.371	1.37347	0.668141	2.05565	0.039816	0.263501
MYO18A	639.586	0.250055	0.121667	2.05524	0.0398559	0.263501
PPM1K	667.118	-0.234798	0.114219	-2.05569	0.0398129	0.263501
ZG16B	10.6137	-1.40408	0.68312	-2.05539	0.0398409	0.263501
ADAM9	117.378	-0.50544	0.246017	-2.05449	0.0399282	0.263838
SPINT2	164.169	0.398719	0.194212	2.05301	0.040072	0.264647
PDIA4	629.123	-0.249655	0.121735	-2.05081	0.040285	0.265787
TTLL7	22.8383	-0.940671	0.458688	-2.05079	0.0402878	0.265787
SLCO3A1	168.476	-0.372689	0.181796	-2.05004	0.0403609	0.266127
SIAH2	340.619	-0.328262	0.160218	-2.04885	0.0404769	0.26675
GTF2I	505.082	0.266088	0.129937	2.04782	0.0405775	0.267128
PPP1R10	527.645	0.26201	0.127945	2.04783	0.0405767	0.267128
ALG10B	154.281	-0.363315	0.177565	-2.0461	0.0407463	0.267886
TMEM258	250.53	-0.426238	0.208317	-2.04611	0.0407458	0.267886
ZNF326	220.777	0.329002	0.160804	2.04599	0.0407577	0.267886
DBF4	307.791	-0.305735	0.149452	-2.0457	0.0407854	0.267893
GLB1L3	53.4187	-0.657589	0.321475	-2.04553	0.0408022	0.267893
RUVBL2	270.054	-0.325571	0.159193	-2.04513	0.0408418	0.268011
C1orf198	26.1024	-0.913465	0.446792	-2.0445	0.0409045	0.26828
RNF19A	1217.02	-0.272799	0.133509	-2.0433	0.0410229	0.268913
SNRPB	811.828	-0.222248	0.108793	-2.04285	0.0410673	0.269062
NEXN	18.0587	-0.999745	0.489603	-2.04195	0.0411566	0.269361
TXNDC16	103.08	-0.440548	0.215732	-2.04211	0.0411407	0.269361
RPL5	3750.46	-0.197753	0.0969065	-2.04065	0.0412853	0.27006
ATL2	321.724	-0.294871	0.144544	-2.04	0.0413499	0.27034
CASTOR3	53.0812	0.599526	0.294095	2.03855	0.0414951	0.270912
PGP	175.741	0.366086	0.179576	2.03861	0.0414888	0.270912
SLC25A16	113.896	0.4626	0.226935	2.03847	0.0415034	0.270912
LSM5	221.348	-0.399873	0.196249	-2.03758	0.041592	0.271083
RAD51-AS1	99.4026	0.472481	0.231887	2.03755	0.0415954	0.271083
TSPOAP1-AS1	373.324	0.286014	0.140361	2.03771	0.0415794	0.271083
AC122688.3	11.7044	1.28721	0.632681	2.03453	0.0418983	0.272913
CD59	253.625	-0.308915	0.151889	-2.03382	0.0419697	0.273235
YES1	154.109	-0.428322	0.21066	-2.03324	0.0420283	0.273472
AP000866.1	11.0885	1.29726	0.638272	2.03246	0.0421069	0.273667
BTG3	176.441	-0.405615	0.19956	-2.03255	0.0420978	0.273667
LINC00265	33.1805	0.771927	0.379832	2.03228	0.0421248	0.273667
DMXL2	103.041	-0.472222	0.232644	-2.0298	0.0423766	0.274869
GPR171	1245.69	0.23912	0.117803	2.02984	0.0423733	0.274869
SYNE3	765.592	-0.218153	0.107468	-2.02993	0.0423635	0.274869
GCA	80.2344	-0.559584	0.27578	-2.0291	0.0424486	0.274903
NETO2	89.684	0.473846	0.233514	2.0292	0.042438	0.274903
PRAG1	120.778	0.400017	0.197113	2.02938	0.0424193	0.274903
AC087741.1	92.6132	0.550652	0.271413	2.02883	0.0424753	0.274932
CLMN	11.9537	-1.58532	0.781657	-2.02816	0.0425444	0.275235
OLIG3	16.5307	1.20536	0.59439	2.0279	0.0425709	0.275262
GPR132	236.585	0.30705	0.151461	2.02725	0.0426366	0.275543
TTC3	1132.19	0.212249	0.104714	2.02695	0.0426679	0.275601
ACAD8	209.479	0.339105	0.167326	2.02662	0.0427014	0.275673
MZF1-AS1	20.1197	1.0817	0.533813	2.02636	0.0427279	0.2757
FTX	288.74	0.330216	0.163162	2.02386	0.042985	0.277069
MORF4L2	518.71	-0.263582	0.130227	-2.02401	0.0429691	0.277069
MRTFB	150.439	0.376492	0.186109	2.02297	0.0430764	0.2774
XRCC2	120.4	-0.466042	0.230381	-2.02292	0.0430813	0.2774
GLO1	898.045	-0.263253	0.130175	-2.0223	0.0431455	0.277669
SESTD1	54.2503	-0.625959	0.309598	-2.02185	0.0431919	0.277823
KIF1B	251.938	-0.308577	0.152664	-2.02128	0.0432503	0.278054
ACCS	63.1049	0.595172	0.294662	2.01985	0.0433993	0.278289
ANKZF1	1022.18	-0.253562	0.125531	-2.01991	0.0433925	0.278289
COG8	133.673	0.401852	0.198938	2.01999	0.0433849	0.278289
FAM104A	403.376	0.246681	0.122129	2.01984	0.0433996	0.278289
LINC00869	56.0858	0.649795	0.321635	2.02029	0.0433538	0.278289
GALNT18	20.7271	-1.39164	0.68906	-2.01962	0.0434227	0.278293
MVK	99.1569	-0.471967	0.233719	-2.01938	0.0434478	0.278309
PIGG	368.315	0.256238	0.126978	2.01797	0.0435941	0.279101
AC008105.3	430.333	0.315859	0.156614	2.0168	0.0437164	0.279161
DDX41	361.656	-0.258087	0.127926	-2.01747	0.0436463	0.279161
FZD3	90.1859	-0.446676	0.221473	-2.01684	0.0437124	0.279161
GBP1	943.586	-0.249935	0.123895	-2.01731	0.0436635	0.279161
RPL21	1126.99	-0.226739	0.112403	-2.01719	0.0436753	0.279161
ATF4	1355.24	-0.205316	0.101842	-2.01603	0.0437972	0.279518
DARS1	1145.39	-0.301011	0.149327	-2.01578	0.0438231	0.279518
SMARCC1	950.791	-0.191923	0.0952283	-2.0154	0.0438628	0.279518
TRAPPC12	186.845	0.370139	0.18364	2.01556	0.0438458	0.279518
CDYL2	338.335	0.287978	0.142957	2.01444	0.0439633	0.280014
IQCH-AS1	32.7913	0.746395	0.370574	2.01416	0.043993	0.280059
ARHGDIA	1678.88	-0.193498	0.096109	-2.01332	0.0440807	0.280084
ISG20	456.652	-0.395952	0.196616	-2.01384	0.0440267	0.280084
KLHL21	309.737	0.284263	0.141186	2.0134	0.0440728	0.280084
POMP	317.305	-0.292191	0.145134	-2.01326	0.0440877	0.280084
FAM168B	649.113	0.21575	0.107183	2.01292	0.0441233	0.280166
RN7SL1	59.227	-0.691913	0.343779	-2.01267	0.0441497	0.28019
GARS1-DT	314.568	0.291061	0.14479	2.01023	0.0444067	0.281676
CDC42BPG	20.1016	1.01938	0.507239	2.00966	0.0444669	0.281913
CAMK4	1781.95	0.208346	0.103778	2.00762	0.0446842	0.283145
LRRC75A	19.239	0.927312	0.462238	2.00614	0.0448416	0.283639
MAFF	78.5675	-0.597912	0.29813	-2.00554	0.0449055	0.283639
ODC1	235.776	-0.336205	0.167566	-2.00641	0.0448126	0.283639
PPIF	381.74	-0.264274	0.131759	-2.00574	0.0448841	0.283639
PYGB	331.796	0.300424	0.149809	2.00538	0.0449229	0.283639
SH3YL1	221.28	0.35066	0.174846	2.00553	0.0449063	0.283639
UVSSA	264.297	0.313121	0.156141	2.00538	0.0449225	0.283639
PTPRM	93.8871	0.545319	0.272044	2.00452	0.0450141	0.28407
SMC5	647.164	-0.209368	0.104471	-2.00408	0.0450614	0.284223
TOMM70	484.28	-0.231192	0.11538	-2.00374	0.045098	0.284308
UHRF1	312.295	-0.399408	0.199526	-2.00178	0.0453081	0.285487
LINC02732	14.2699	1.48577	0.74234	2.00147	0.0453416	0.285553
ARL6IP1	1667.32	-0.219035	0.109509	-2.00015	0.0454838	0.286079
PANK3	892.126	-0.198205	0.099096	-2.00013	0.045486	0.286079
RAB37	637.35	0.24977	0.124882	2.00005	0.0454947	0.286079
BCAS3	84.7665	0.497863	0.248958	1.99979	0.0455227	0.286109
RNMT	554.957	-0.269245	0.134764	-1.99789	0.0457286	0.287257
CKAP2	623.766	-0.246514	0.123456	-1.99677	0.04585	0.287874
RUFY3	137.632	0.385444	0.19307	1.99639	0.045891	0.287984
CYC1	263.266	-0.293167	0.146878	-1.996	0.045934	0.288082
LINC01358	20.3124	0.918152	0.460037	1.99582	0.0459532	0.288082
OXR1	277.246	-0.290279	0.145463	-1.99555	0.0459826	0.28812
AL591846.1	43.2268	-1.15822	0.580688	-1.99457	0.0460902	0.288516
SIRT1	256.134	0.313519	0.157188	1.99455	0.0460925	0.288516
ABCC5	257.619	0.356858	0.178958	1.99409	0.046142	0.28868
BTBD3	32.3554	-0.98698	0.49511	-1.99345	0.0462117	0.288879
PHF21A	410.741	0.249908	0.125369	1.99337	0.0462207	0.288879
CALM2	1581.99	-0.220033	0.110395	-1.99314	0.046246	0.288891
MICALL1	192.022	0.340585	0.170956	1.99224	0.046345	0.289363
SPIN4	148.709	-0.408524	0.205108	-1.99175	0.0463984	0.28955
CAMK2N1	10.8401	1.35447	0.68055	1.99026	0.0465628	0.290204
PARP11	217.227	-0.315905	0.158739	-1.99009	0.0465812	0.290204
PHB2	791.907	-0.206711	0.103878	-1.98994	0.0465971	0.290204
TMEM19	162.391	0.349123	0.175423	1.99018	0.0465708	0.290204
LLGL1	194.913	0.31727	0.159514	1.98898	0.0467039	0.290722
POLA1	313.044	-0.339595	0.170813	-1.98811	0.0468001	0.291174
BISPR	132.887	0.388872	0.195726	1.98682	0.0469429	0.291916
ANGPTL4	19.816	-1.59315	0.802606	-1.98497	0.0471473	0.292597
CACNA2D4	40.2622	0.73397	0.369743	1.98508	0.0471352	0.292597
COX10	150.038	-0.391403	0.197174	-1.98506	0.0471375	0.292597
GARRE1	154.72	0.356273	0.179468	1.98516	0.0471263	0.292597
MAD2L2	172.742	-0.358242	0.180518	-1.98452	0.0471977	0.292763
CEP68	232.891	0.308887	0.15568	1.98412	0.0472427	0.292895
RAPGEF1	1603.43	0.205213	0.103476	1.98319	0.0473463	0.29339
SFXN5	64.9671	0.551805	0.278317	1.98265	0.0474068	0.293618
ZBTB10	92.8253	0.468775	0.236541	1.98179	0.0475023	0.294062
CMPK2	224.898	-0.934767	0.471769	-1.98141	0.0475457	0.294183
[truncated: 14,955 more rows]

## Sheet: Upregulated_genes
NANA- treated significantly unregulated genes list compared to control
Determined using DESeq2 p-value adjusted by FDR correction, with a threshold of 0.05 and a threshold of 0.25 log2 Fold Change .
gene	Average expression	log2 Fold-Change	lfcSE	stat	p-value	adjusted p-value
LDLRAD4	583.761	1.64507	0.119016	13.8223	1.87031e-43	2.30984e-39
CCR4	465.958	1.88563	0.142808	13.204	8.32183e-40	5.13873e-36
ITGAE	472.809	2.22827	0.202002	11.0309	2.71073e-28	8.36937e-25
SKIL	350.175	1.76816	0.170946	10.3434	4.48497e-25	1.10779e-21
GPR157	91.0179	2.78476	0.294924	9.44229	3.64711e-21	7.50696e-18
ABCG1	165.276	1.73464	0.186537	9.2992	1.41508e-20	2.4966e-17
CLIC5	195.196	1.63964	0.202579	8.09384	5.78107e-16	6.49057e-13
JAML	1698.04	0.782232	0.102364	7.64168	2.14409e-14	1.7653e-11
NELL2	960.988	1.02702	0.145393	7.06376	1.62052e-12	1.05334e-09
CLIC3	54.7845	2.97347	0.43145	6.8918	5.50907e-12	2.61681e-09
PFKFB3	1185.72	0.730127	0.10571	6.90686	4.95512e-12	2.61681e-09
PMEPA1	39.7289	2.66023	0.385774	6.89583	5.35511e-12	2.61681e-09
RUNX1	566.852	0.927465	0.134532	6.89402	5.42355e-12	2.61681e-09
CTSL	171.533	5.11765	0.77148	6.63355	3.27717e-11	1.37484e-08
PIK3IP1	918.308	0.768657	0.115923	6.63076	3.33969e-11	1.37484e-08
PLEKHO1	469.73	0.836192	0.129179	6.47311	9.60085e-11	3.70533e-08
CYP1B1	371.207	2.40451	0.391259	6.14557	7.96792e-10	2.52317e-07
EPHA1	52.2307	2.40508	0.396473	6.0662	1.30974e-09	4.04382e-07
AQP3	781.393	0.653161	0.108209	6.03613	1.57857e-09	4.75496e-07
PCED1B-AS1	507.053	0.76938	0.127835	6.01852	1.76017e-09	5.17575e-07
ZNF853	58.5273	2.00545	0.336406	5.96142	2.50061e-09	7.18198e-07
MRC2	68.4233	1.66214	0.281928	5.89563	3.73254e-09	1.02437e-06
CYP1A1	36.5792	2.54408	0.434265	5.85836	4.67464e-09	1.25504e-06
KIAA1671	417.113	1.21488	0.208948	5.81424	6.09088e-09	1.53515e-06
SLC1A4	1045.16	0.888877	0.154041	5.7704	7.90856e-09	1.91511e-06
INAVA	12.2487	6.86281	1.1992	5.72282	1.04768e-08	2.48823e-06
ZFP36L1	988.007	0.584621	0.103012	5.67527	1.38469e-08	3.16684e-06
CTSA	466.956	0.699854	0.12356	5.66407	1.47823e-08	3.20282e-06
NLRC5	2290.18	0.665765	0.121283	5.48935	4.0342e-08	7.78474e-06
ANKH	413.45	0.762095	0.139626	5.45812	4.81214e-08	9.14307e-06
RHOU	84.4406	1.5579	0.29107	5.3523	8.68415e-08	1.55434e-05
KIAA0513	156.327	1.01134	0.190451	5.31024	1.09483e-07	1.87794e-05
CCR7	1700.2	0.625241	0.117909	5.30273	1.14082e-07	1.90393e-05
INPP5F	227.476	0.828157	0.156153	5.30351	1.13595e-07	1.90393e-05
TNK2	666.009	0.673655	0.129752	5.19187	2.08198e-07	3.17437e-05
SLC6A6	962.583	0.666626	0.128998	5.16772	2.36971e-07	3.52602e-05
IL1R1	40.3105	1.9009	0.368845	5.15366	2.55446e-07	3.75566e-05
CD2	2372.33	0.469301	0.092502	5.07342	3.90732e-07	5.42196e-05
VASH1	110.27	1.42757	0.282738	5.04911	4.43878e-07	5.95858e-05
LPXN	1072.49	0.605959	0.121693	4.97941	6.378e-07	8.12045e-05
TNFRSF25	632.072	0.691218	0.139632	4.95027	7.41108e-07	9.33947e-05
TLE3	612.212	0.588764	0.119063	4.94499	7.61463e-07	9.40407e-05
TTC39C	446.509	0.607779	0.123627	4.91622	8.82314e-07	0.000106829
RORC	107.225	1.49541	0.304718	4.90751	9.22397e-07	0.000110598
PLEC	2123.8	0.611111	0.125353	4.87512	1.08741e-06	0.0001279
HAGHL	88.331	1.12348	0.230674	4.87041	1.11369e-06	0.000129756
RASAL3	1098.22	0.589387	0.122853	4.79749	1.60667e-06	0.000174056
ANTKMT	45.0721	1.6574	0.345783	4.79319	1.64152e-06	0.000176285
SMURF2	206.385	0.824144	0.17275	4.77074	1.83553e-06	0.00019542
ARHGAP9	938.194	0.484204	0.10193	4.75038	2.03038e-06	0.000214318
RAB3GAP1	398.752	0.597788	0.126197	4.73696	2.1695e-06	0.000223278
GPR55	143.965	1.44248	0.305539	4.72109	2.34587e-06	0.000237472
TENM1	70.7821	1.42006	0.301732	4.70637	2.52169e-06	0.000249143
ATP8A1	817.359	0.523692	0.111791	4.68457	2.80547e-06	0.000274981
SRGAP3	68.8142	1.53651	0.332863	4.61604	3.91135e-06	0.000360487
IL7R	4023.99	0.707164	0.153526	4.60614	4.10209e-06	0.000369787
MXD4	326.664	0.895101	0.194318	4.60638	4.09734e-06	0.000369787
PGM2L1	237.183	0.781377	0.169986	4.59671	4.29216e-06	0.000381354
SYT11	470.095	0.634056	0.138171	4.58892	4.45537e-06	0.000393027
COL6A2	302.16	0.892633	0.194673	4.5853	4.53335e-06	0.000394273
AL035696.4	24.237	2.21858	0.486323	4.56196	5.06793e-06	0.000434645
SARDH	26.9207	2.07246	0.45563	4.54855	5.40176e-06	0.000457079
ADGRG1	154.311	1.14402	0.25162	4.54664	5.45095e-06	0.000457954
SMAD7	146.973	0.858391	0.190773	4.49954	6.80993e-06	0.000535686
PRKD3	376.385	0.625693	0.139721	4.47816	7.52893e-06	0.00058019
LBH	1343.93	0.499454	0.112495	4.43979	9.00476e-06	0.000669932
PCNX2	219.352	0.767422	0.172847	4.43988	9.00095e-06	0.000669932
YPEL2	286.187	0.691003	0.156031	4.42863	9.48354e-06	0.000701328
SELENON	128.929	0.948606	0.215043	4.41123	1.02785e-05	0.000752109
DBH-AS1	14.3569	3.31357	0.753363	4.39838	1.09063e-05	0.000787676
ADGRL1	125.17	1.00081	0.228817	4.37385	1.22076e-05	0.000866461
BCL9L	812.803	0.569427	0.130422	4.36604	1.26519e-05	0.000887301
TOX	77.2176	1.23643	0.283127	4.36705	1.25937e-05	0.000887301
LINC00861	314.313	0.968921	0.222684	4.3511	1.35454e-05	0.000924232
APBA2	131.436	1.04264	0.240513	4.33506	1.45721e-05	0.00098342
RASGRP3	78.2829	1.17114	0.273585	4.2807	1.86302e-05	0.00121737
IKZF2	346.057	0.636674	0.149841	4.24899	2.14734e-05	0.00135998
LRIG1	357.732	0.559485	0.131739	4.24691	2.16737e-05	0.00136566
DSE	72.8103	1.08748	0.257451	4.22404	2.39959e-05	0.00147437
FCGBP	114.986	1.02616	0.244239	4.20146	2.65202e-05	0.0015893
MAN1C1	172.271	0.832667	0.200263	4.15787	3.21227e-05	0.00184519
NCF4	238.313	0.629633	0.15152	4.15546	3.24634e-05	0.00185406
KLHL42	141.126	0.835262	0.201312	4.14909	3.33801e-05	0.00188239
FOXP1	454.612	0.723054	0.174329	4.14764	3.35919e-05	0.00188573
ABTB1	327.793	0.654061	0.158313	4.13145	3.60479e-05	0.00201444
CTSF	90.8011	1.06789	0.258621	4.12917	3.64072e-05	0.00202535
MYO7A	14.2068	3.21683	0.781941	4.11391	3.89021e-05	0.00214483
LRRC2	20.4343	2.32607	0.566177	4.10838	3.98445e-05	0.00217735
MYO15B	554.752	0.586471	0.142858	4.10528	4.03821e-05	0.002197
PWWP3A	243.665	0.784981	0.192353	4.08094	4.48539e-05	0.00235722
ABLIM1	2862.13	0.38168	0.0939028	4.06463	4.81091e-05	0.00251307
IKZF3	1419.72	1.33222	0.328758	4.05228	5.07216e-05	0.00262097
NCS1	55.2522	1.31656	0.326587	4.03126	5.54785e-05	0.00281959
PRR5L	47.4566	1.46205	0.362905	4.02873	5.60784e-05	0.00283839
CASK	203.596	0.728081	0.181401	4.01366	5.9785e-05	0.00297362
CSGALNACT1	137.744	1.24761	0.310687	4.01564	5.92843e-05	0.00297362
GRAP2	856.586	0.427996	0.106653	4.01299	5.99539e-05	0.00297362
SIAH3	14.0086	3.80327	0.947691	4.0132	5.99023e-05	0.00297362
WHAMMP2	53.7823	1.34436	0.33559	4.00597	6.17628e-05	0.00302687
CLCN7	352.314	0.587947	0.146896	4.00247	6.26844e-05	0.00305989
NPTXR	35.6039	1.61271	0.409299	3.94017	8.1423e-05	0.00375214
SPATA13	1138.27	0.484499	0.123328	3.92855	8.54607e-05	0.00388029
MRNIP	175.942	0.756724	0.193028	3.92028	8.84459e-05	0.00398181
MSC	53.5041	1.28221	0.327756	3.91209	9.14997e-05	0.0040795
KIF5A	48.9538	1.25623	0.32452	3.87104	0.000108373	0.00469617
KIFC2	264.296	0.584881	0.151974	3.84856	0.000118815	0.00499862
ST8SIA1	30.1405	2.04464	0.531315	3.84826	0.000118961	0.00499862
GALNT2	454.991	0.470419	0.122566	3.8381	0.000123992	0.00515591
ALPK2	25.7187	2.39324	0.626358	3.82088	0.000132977	0.00547421
CXCR5	31.4148	1.55746	0.410201	3.79682	0.000146563	0.00595411
FNBP1L	15.0456	2.41282	0.635969	3.79392	0.000148287	0.00596154
TRAF1	1184.36	0.364171	0.0960046	3.79327	0.000148677	0.00596154
CORO2A	255.001	0.583685	0.154167	3.78606	0.000153054	0.00605838
RORA	1127.43	0.548402	0.146036	3.75525	0.000173171	0.00674655
ORMDL3	787.58	0.474997	0.126874	3.74384	0.000181231	0.00695092
AHRR	30.6	1.42458	0.381921	3.73003	0.000191455	0.00723078
RYR1	89.696	1.16809	0.31551	3.70222	0.000213724	0.00790268
RTL6	189.293	0.6014	0.163514	3.67798	0.000235091	0.00858986
CYP4V2	108.727	0.892295	0.243118	3.67021	0.00024235	0.00882897
FAM160B2	248.108	0.548322	0.149708	3.6626	0.000249665	0.0090157
TTPAL	209.495	0.611489	0.167575	3.64904	0.000263217	0.00944981
MAF	1572.34	0.475028	0.131108	3.62318	0.000291003	0.0102682
NOTCH1	797.259	0.363904	0.100434	3.62333	0.000290833	0.0102682
CPT1A	444.18	0.528541	0.147024	3.59492	0.000324486	0.0112252
PACS1	1152.83	0.345898	0.0964555	3.58609	0.000335668	0.0114834
ZBTB38	424.636	0.576492	0.161119	3.57805	0.000346168	0.011745
IL23R	33.7908	1.47393	0.412531	3.57289	0.000353061	0.0118486
COL6A1	68.4676	1.33602	0.375328	3.55962	0.000371396	0.0122969
AC104530.1	91.5736	0.960971	0.271442	3.54024	0.000399763	0.0129582
GIPC1	166.13	0.661584	0.187338	3.5315	0.000413212	0.0131187
HLA-DPB1	394.94	0.605025	0.171507	3.52769	0.000419205	0.0132279
PCED1B	441.234	0.49897	0.141428	3.52809	0.000418564	0.0132279
ITGA4	2911.81	0.427581	0.121349	3.52358	0.000425767	0.0133457
PHLDB1	16.1367	1.98891	0.56482	3.52131	0.000429418	0.0134261
NCBP3	520.561	0.410734	0.116941	3.51231	0.000444224	0.0137498
SIN3B	285.96	0.533103	0.152333	3.49959	0.000465966	0.0140345
PASK	704.236	0.401588	0.11501	3.49178	0.000479816	0.0142789
NLRC3	1362.21	0.518625	0.148753	3.48648	0.000489426	0.0144412
PIP5K1C	240.367	0.539968	0.15524	3.47827	0.000504665	0.0147343
NR1D2	170.594	0.764689	0.220136	3.47371	0.000513307	0.0149161
RABAC1	190.816	0.611997	0.176281	3.47171	0.000517146	0.0149924
ADAMTS10	62.2508	1.20508	0.347709	3.46575	0.000528745	0.0152426
SLC12A9	320.15	0.658568	0.190629	3.45471	0.000550879	0.0157121
GPR174	692.73	0.458567	0.133368	3.43835	0.000585269	0.0164274
SLC2A11	54.9254	1.01826	0.296837	3.43037	0.000602751	0.0168416
LSR	83.2227	0.883226	0.257822	3.42573	0.00061316	0.0170671
FAM102A	1988.52	0.421259	0.123003	3.42479	0.000615263	0.0170753
TTC7A	565.3	0.375203	0.10997	3.41187	0.000645188	0.0178257
ITM2C	338.885	0.663552	0.194694	3.40817	0.00065399	0.0179484
ABCA3	82.8951	0.852225	0.250301	3.40479	0.000662138	0.0180945
TEPSIN	231.196	0.591416	0.173955	3.39982	0.000674296	0.0183426
FAM241A	105.232	0.852065	0.2508	3.39738	0.000680342	0.0184516
BIRC2	712.483	0.528805	0.155919	3.39153	0.00069503	0.0185391
ZNF316	414.456	0.487958	0.143875	3.39153	0.000695027	0.0185391
LRBA	934.078	0.330917	0.097839	3.38226	0.000718916	0.0189873
ABCA2	867.641	0.405447	0.120016	3.37828	0.00072942	0.0191429
FBXO31	219.632	0.594512	0.176079	3.3764	0.000734401	0.0191429
PTPN13	91.261	1.3111	0.388159	3.37774	0.000730829	0.0191429
SGSH	232.934	0.620065	0.183653	3.37629	0.000734714	0.0191429
TST	37.4551	1.23239	0.365711	3.36983	0.000752138	0.0195556
CD84	516.06	0.537649	0.1611	3.33737	0.000845745	0.021536
C9orf139	57.6653	1.06338	0.3197	3.32619	0.000880408	0.0221899
JUN	511.112	0.508773	0.15313	3.32249	0.00089218	0.0223045
PSMA3-AS1	397.36	0.499611	0.150418	3.32148	0.000895401	0.0223375
DPY19L3	133.189	0.689746	0.207758	3.31995	0.00090035	0.0223729
ST8SIA6	13.5314	2.3141	0.697989	3.31539	0.000915167	0.0225595
C1QTNF6	195.868	0.576945	0.175117	3.29462	0.000985534	0.0238077
RUNX2	343.285	0.44925	0.136376	3.2942	0.000987009	0.0238077
EHD1	868.68	0.384505	0.116787	3.29237	0.000993452	0.0239164
FAM167A	19.3163	1.82408	0.554393	3.29022	0.00100108	0.0240064
ZMPSTE24	277.229	0.468873	0.142705	3.28562	0.0010176	0.0243082
LINC01934	71.6929	0.909871	0.277347	3.28062	0.00103578	0.0245055
CHD3	2426.04	0.383845	0.117172	3.27592	0.00105319	0.0247278
CHST15	14.8352	2.33202	0.712009	3.27527	0.00105562	0.0247381
ANKRD12	2067.25	0.328502	0.100327	3.27433	0.00105914	0.0247735
MPZL3	332.299	0.456974	0.140352	3.25591	0.0011303	0.0259948
CCDC78	21.3708	1.61185	0.495766	3.25123	0.00114906	0.0262755
MXRA7	145.177	0.636562	0.195852	3.25022	0.00115315	0.0262755
JADE2	673.485	0.402104	0.12398	3.2433	0.00118152	0.0267739
CCDC92	238.863	0.534438	0.164889	3.2412	0.00119029	0.0269232
AC008875.3	202.91	0.662362	0.205084	3.22971	0.00123915	0.0278752
RGS1	257.938	0.592933	0.183988	3.22267	0.00127002	0.0285005
FBXL3	546.098	0.360789	0.112066	3.21944	0.00128441	0.0286327
KLRD1	286.876	1.62008	0.503534	3.21742	0.00129347	0.0287309
TMIGD2	160.182	0.585239	0.182368	3.20911	0.00133147	0.0293899
ELL	187.662	0.54664	0.170569	3.20481	0.00135153	0.0295795
SBF1	1849.05	0.312706	0.0976886	3.20105	0.00136928	0.0298773
KCNC3	88.1384	0.776133	0.2429	3.19528	0.00139696	0.0303208
ZNF827	238.729	0.469975	0.147304	3.19052	0.00142015	0.0306624
ASIC1	116.334	0.67727	0.212784	3.1829	0.00145807	0.0312625
ATP6V0A2	496.045	0.420135	0.132125	3.17982	0.00147366	0.0314925
CYHR1	261.642	0.498437	0.15676	3.17962	0.00147469	0.0314925
PCSK7	1060.07	0.441203	0.138797	3.17877	0.001479	0.0314925
GAS6	14.2781	1.85181	0.583005	3.17631	0.00149161	0.0316837
TCF7	1931.15	0.380746	0.119951	3.17418	0.00150259	0.0318303
ABAT	93.6466	0.922884	0.291087	3.17048	0.00152188	0.0319967
IDUA	70.6514	0.906797	0.285935	3.17134	0.00151739	0.0319967
TRABD	937.432	0.324602	0.102392	3.17019	0.0015234	0.0319967
HIP1R	282.017	0.556697	0.175731	3.16789	0.00153549	0.0321957
HCP5	1047.16	0.326749	0.103198	3.16624	0.00154426	0.0323247
CIITA	446.873	0.549202	0.173509	3.16527	0.0015494	0.0323604
COA1	383.834	0.58718	0.185628	3.16321	0.00156041	0.0324976
PNMA1	262.968	0.453887	0.143616	3.16043	0.00157535	0.0327535
SLC25A53	82.8658	0.995726	0.315167	3.15936	0.00158117	0.0328192
HCG18	308.16	0.546805	0.173368	3.15402	0.0016104	0.0333139
VAT1	166.814	0.561558	0.178146	3.15224	0.00162025	0.0334617
TGIF1	120.41	0.65845	0.209687	3.14016	0.00168857	0.0345762
CDV3	2057.04	0.259764	0.0827879	3.1377	0.00170277	0.0347016
USP20	741.769	0.415368	0.132714	3.1298	0.00174925	0.0354733
ADCY3	309.326	0.446029	0.142635	3.12707	0.00176558	0.0356191
KLRG1	45.3513	1.20296	0.386244	3.1145	0.00184255	0.0365258
PIGQ	98.6769	0.685874	0.220195	3.11485	0.0018404	0.0365258
AP4S1	48.9966	1.03981	0.334888	3.10494	0.00190318	0.0375932
BMPR2	251.158	0.465227	0.14993	3.10297	0.0019159	0.0376616
EPHB6	103.71	0.667199	0.215035	3.10275	0.00191735	0.0376616
DNASE1	354.67	0.496109	0.160028	3.10013	0.00193433	0.0378522
MYO6	80.7708	0.940369	0.304071	3.0926	0.00198413	0.0384075
PDCD4	1358.65	0.389048	0.125912	3.08984	0.00200262	0.0386443
MIR3142HG	118.434	0.663652	0.215597	3.0782	0.00208254	0.0397032
CXCR3	387.487	0.460258	0.149598	3.07664	0.00209349	0.0398377
LINC00886	57.1827	1.20301	0.392261	3.06685	0.00216326	0.0405888
SNRNP70	1494.67	0.326909	0.106607	3.0665	0.00216583	0.0405888
ABHD15	190.084	0.499434	0.163019	3.06365	0.00218654	0.0408529
PLEKHG4	98.4835	0.773673	0.253325	3.05407	0.00225758	0.0418635
SPON1	38.9836	1.14444	0.374835	3.05319	0.0022642	0.0419233
MSC-AS1	21.6926	1.48008	0.485319	3.04971	0.00229063	0.042286
FYTTD1	490.702	0.387586	0.127126	3.04884	0.00229726	0.0423431
A1BG-AS1	70.1951	0.765757	0.25161	3.04343	0.00233899	0.0428584
MLXIP	613.788	0.395683	0.130092	3.04157	0.00235347	0.0428693
PSMG3-AS1	43.4458	1.00484	0.330279	3.04241	0.00234696	0.0428693
MGAT4A	1208.81	0.322278	0.106101	3.03746	0.00238583	0.0430776
MIB1	846.468	0.344925	0.113554	3.03753	0.00238525	0.0430776
EXTL2	33.639	1.15778	0.381733	3.03295	0.00242177	0.0432209
PCBP4	128.021	0.602802	0.198719	3.03344	0.00241782	0.0432209
TBC1D16	33.7641	1.2347	0.407065	3.03318	0.00241991	0.0432209
TNFSF13B	77.9705	0.831588	0.274557	3.02884	0.00245497	0.0436872
LRRC8D	336.272	0.464251	0.153746	3.0196	0.0025311	0.0447197
RAB27A	1062.54	0.333073	0.110375	3.01765	0.00254747	0.0449446
DGKQ	178.723	0.59688	0.197894	3.01616	0.00256001	0.045099
FAM120AOS	333.562	0.403333	0.133742	3.01574	0.00256352	0.045099
PLEKHB1	144.889	0.607853	0.201598	3.01518	0.00256829	0.0451187
AC005332.6	195.768	0.516451	0.17157	3.01015	0.00261119	0.0456773
FAM13B	338.599	0.482527	0.160485	3.00667	0.00264123	0.0460457
IVNS1ABP	1599.13	0.309862	0.103366	2.99771	0.00272015	0.0472487
HGSNAT	163.988	0.518989	0.173411	2.99282	0.00276411	0.047677
ITGA1	365.875	1.17089	0.391336	2.99203	0.00277131	0.0477346
ENGASE	422.098	0.358327	0.119872	2.98924	0.00279674	0.0479299
AAK1	1321.56	0.303071	0.101408	2.98862	0.00280243	0.0479362
ADAT1	150.488	0.670418	0.224686	2.98379	0.002847	0.04845
CD79A	110.56	0.690728	0.231503	2.98367	0.00284815	0.04845
AMZ1	13.9887	2.44074	0.819191	2.97944	0.00288771	0.0489208
KLRK1	110.186	0.817105	0.274237	2.97955	0.00288669	0.0489208
ZFYVE28	126.676	0.695776	0.233851	2.97529	0.00292707	0.0494835
MAN2A1	619.57	0.42507	0.142997	2.97258	0.00295312	0.0496205
HERC2P2	131.688	0.69547	0.234124	2.97052	0.00297296	0.0496294
LZTR1	134.417	0.635025	0.213778	2.97048	0.0029733	0.0496294
MCF2L2	35.4221	1.10972	0.373689	2.96964	0.00298147	0.0496912
PRRC2B	2404.14	0.396383	0.133502	2.96912	0.00298654	0.0497086

## Sheet: Downrgulated_genes
NANA- treated significantly downregulated genes list compared to control
Determined using DESeq2 P-value adjusted by FDR correction, with a threshold of 0.05 and a threshold of -0.25 log2 Fold Change .
gene	Average expression	log2 Fold-Change	lfcSE	stat	p-value	adjusted P-value
PXN	927.154	-1.21515	0.0991895	-12.2508	1.66278e-34	6.84511e-31
DPP4	1645.6	-0.829153	0.0936589	-8.85291	8.52695e-19	1.31635e-15
TFRC	2894.04	-0.92734	0.107392	-8.63513	5.86603e-18	8.04949e-15
PDGFRB	146.498	-1.6596	0.199589	-8.31507	9.16963e-17	1.13245e-13
PLAC8	666.085	-1.22205	0.151418	-8.07074	6.98719e-16	7.19098e-13
GAB2	150.837	-1.98918	0.257392	-7.7282	1.09079e-14	1.03625e-11
IFITM1	1275.07	-1.32224	0.172585	-7.66139	1.83927e-14	1.6225e-11
GZMA	1361.54	-1.29258	0.172111	-7.51015	5.9058e-14	4.55854e-11
MMP25	171.079	-1.64711	0.220841	-7.45838	8.7592e-14	6.3633e-11
CD300A	138.865	-1.48421	0.199576	-7.4368	1.03154e-13	7.07749e-11
ITGB2	2500.88	-0.748882	0.106147	-7.05513	1.72441e-12	1.06482e-09
XBP1	1028.6	-0.713269	0.102379	-6.96693	3.23943e-12	1.90509e-09
ITGAM	212.607	-1.31633	0.19059	-6.90658	4.96472e-12	2.61681e-09
IFITM2	764.484	-1.1781	0.174907	-6.7356	1.63259e-11	7.46757e-09
IFITM3	136.091	-1.74197	0.261876	-6.65189	2.89348e-11	1.27623e-08
HPGD	153.632	-1.16066	0.178405	-6.50577	7.72982e-11	3.07946e-08
OAS3	1291.75	-1.09723	0.170832	-6.42289	1.33712e-10	5.00408e-08
SMAD3	934.066	-0.897573	0.140171	-6.40342	1.51933e-10	5.51874e-08
IL3RA	55.8188	-2.53461	0.39838	-6.3623	1.98757e-10	7.01329e-08
CD38	999.452	-0.697307	0.110802	-6.2933	3.1079e-10	1.06618e-07
UBALD2	1212.63	-0.665311	0.105954	-6.27927	3.40173e-10	1.13544e-07
TNFRSF8	101.618	-1.54798	0.251592	-6.15274	7.61576e-10	2.47512e-07
MCTP2	342.806	-0.79004	0.133811	-5.90415	3.54479e-09	9.94957e-07
GRAMD1B	353.224	-0.823985	0.141227	-5.83446	5.39665e-09	1.38851e-06
HHLA2	56.386	-1.95722	0.335329	-5.8367	5.32455e-09	1.38851e-06
FADS2	1447.65	-0.939929	0.162011	-5.80162	6.56762e-09	1.6222e-06
RAP1GAP2	98.2343	-1.33862	0.234181	-5.71618	1.08945e-08	2.53863e-06
CCNG1	1163.3	-0.543653	0.0959428	-5.66643	1.45806e-08	3.20282e-06
IFI6	457.025	-0.974783	0.172055	-5.66554	1.46564e-08	3.20282e-06
HERC5	358.701	-0.938163	0.16609	-5.64851	1.61848e-08	3.44625e-06
EMP1	84.5644	-1.91395	0.341182	-5.60976	2.02606e-08	4.24098e-06
LY6E	1047.19	-0.661385	0.117998	-5.60508	2.08164e-08	4.28472e-06
PRKX	1051.26	-0.630265	0.113222	-5.56664	2.59702e-08	5.25789e-06
HMGCS1	1097.82	-0.914662	0.164601	-5.55684	2.74695e-08	5.47176e-06
GLUL	1558.91	-0.698837	0.126707	-5.51537	3.48048e-08	6.82284e-06
SLC39A8	657.268	-0.695451	0.128799	-5.39949	6.68297e-08	1.25053e-05
GAPDH	19800.6	-0.589028	0.109682	-5.37033	7.85929e-08	1.44869e-05
EBP	338.864	-0.881261	0.164507	-5.35697	8.46301e-08	1.53703e-05
MZB1	82.1712	-1.26436	0.237501	-5.32358	1.01743e-07	1.76975e-05
RFLNB	1043.65	-0.645555	0.12124	-5.32462	1.01167e-07	1.76975e-05
PRR11	572.382	-0.873077	0.166432	-5.24584	1.55568e-07	2.56169e-05
EPAS1	359.339	-1.1934	0.22782	-5.23836	1.62012e-07	2.63269e-05
HBEGF	66.5126	-2.31559	0.442951	-5.22766	1.71672e-07	2.75344e-05
DUSP6	312.538	-1.13115	0.216639	-5.22137	1.77604e-07	2.81206e-05
ARHGEF11	61.7319	-1.69774	0.325795	-5.21107	1.8775e-07	2.91499e-05
INSIG1	1737.25	-0.761975	0.146252	-5.21002	1.88825e-07	2.91499e-05
STAP1	97.2849	-1.68087	0.324992	-5.17202	2.31571e-07	3.48769e-05
HIC1	340.935	-0.779434	0.152332	-5.11669	3.10952e-07	4.51795e-05
PHGDH	455.735	-1.00494	0.19763	-5.08494	3.67751e-07	5.28107e-05
GPI	4175.47	-0.645791	0.127094	-5.08121	3.75041e-07	5.32386e-05
MIR124-1HG	20.7756	-2.98713	0.58842	-5.07653	3.8439e-07	5.39456e-05
CSGALNACT2	713.332	-0.564415	0.11136	-5.06838	4.01225e-07	5.5057e-05
SDK2	311.517	-1.08337	0.213951	-5.06364	4.11331e-07	5.58235e-05
DUSP5	516.615	-0.593567	0.117746	-5.04107	4.62932e-07	6.14754e-05
RRM2	1713.99	-0.840332	0.167302	-5.02285	5.09099e-07	6.6887e-05
PTGER2	257.595	-1.12661	0.225019	-5.00672	5.53643e-07	7.19735e-05
PGK1	6385	-0.761424	0.152427	-4.99534	5.87331e-07	7.55577e-05
YPEL1	129.228	-0.95647	0.193408	-4.94535	7.60081e-07	9.40407e-05
CCND3	1630.26	-0.668604	0.135569	-4.93184	8.14591e-07	9.96059e-05
FADS1	694.952	-0.632237	0.129234	-4.89218	9.97227e-07	0.000118421
PSAT1	407.54	-0.801108	0.165245	-4.84801	1.24704e-06	0.000143935
CENPE	728.584	-0.893663	0.184435	-4.8454	1.26355e-06	0.000144489
TKT	1443.71	-0.542374	0.112013	-4.84204	1.28511e-06	0.000145606
ITGB2-AS1	160.64	-0.86799	0.179775	-4.82822	1.37761e-06	0.000154668
HDAC4	341.617	-0.624119	0.12949	-4.81981	1.43695e-06	0.000159877
CDT1	446.591	-0.942471	0.195957	-4.80959	1.51243e-06	0.000166773
ALDOC	981.563	-0.847338	0.176484	-4.80121	1.57706e-06	0.000172361
VCL	377.757	-0.824948	0.173851	-4.74514	2.08361e-06	0.000218072
LDHA	5979.49	-0.62275	0.13145	-4.73755	2.16317e-06	0.000223278
BCAT1	470.755	-0.58243	0.12304	-4.73365	2.20522e-06	0.000225078
SOCS3	208.685	-0.945508	0.20046	-4.71668	2.39723e-06	0.000238757
TOB1	336.341	-0.711035	0.15073	-4.71726	2.3904e-06	0.000238757
ATAD5	398.664	-0.745212	0.159201	-4.68095	2.85547e-06	0.000277677
GLIPR2	119.483	-1.04332	0.223128	-4.67589	2.92677e-06	0.000282388
MB21D2	61.6506	-1.7512	0.37557	-4.66278	3.11969e-06	0.000298668
HJURP	456.641	-0.910088	0.196107	-4.64076	3.47129e-06	0.000327813
TNFSF10	587.901	-0.633538	0.136526	-4.64041	3.47721e-06	0.000327813
ENO1	13867.5	-0.628056	0.13553	-4.63408	3.58525e-06	0.000335438
LTB	2355.28	-0.490946	0.1062	-4.62283	3.78536e-06	0.000351498
ENPP2	52.3913	-1.67168	0.362533	-4.61111	4.00517e-06	0.000366399
TMEM71	300.436	-0.687015	0.149344	-4.60022	4.22051e-06	0.000377705
EGLN3	114.755	-1.15689	0.252298	-4.58543	4.53062e-06	0.000394273
SATB1	2799.37	-0.395246	0.0864804	-4.57035	4.86899e-06	0.000420504
LINC00887	23.4384	-3.15282	0.69316	-4.54848	5.40353e-06	0.000457079
CCNA1	29.1277	-3.10615	0.684454	-4.53815	5.67508e-06	0.000473562
AL158071.2	38.0854	-1.74563	0.384842	-4.53597	5.73403e-06	0.000475271
MKI67	4972.08	-0.578529	0.127681	-4.53104	5.86948e-06	0.000480054
MSMO1	580.092	-0.727536	0.160561	-4.53121	5.8648e-06	0.000480054
PDE4D	1354.68	-0.760639	0.168121	-4.52435	6.05813e-06	0.000492223
CCNA2	744.647	-0.774595	0.171521	-4.51604	6.30074e-06	0.000508529
LST1	104.052	-1.15429	0.255676	-4.51468	6.34117e-06	0.000508529
OAS2	2116.52	-0.661743	0.146786	-4.5082	6.53798e-06	0.000520929
E2F2	521.481	-0.597903	0.132675	-4.50653	6.58961e-06	0.000521677
RRM1	882.479	-0.589609	0.131203	-4.49388	6.99376e-06	0.000546664
SLC26A4	39.0023	-2.33659	0.520218	-4.49156	7.07027e-06	0.000549169
MYO1E	135.157	-1.09937	0.245622	-4.47587	7.60994e-06	0.00058019
TUBA4A	948.428	-0.595505	0.133048	-4.47586	7.61058e-06	0.00058019
RNF157	763.699	-0.548089	0.122501	-4.47414	7.6719e-06	0.000581276
ARHGAP19	363.352	-0.649309	0.145171	-4.47273	7.72265e-06	0.000581553
GPSM2	230.836	-0.780555	0.176959	-4.41095	1.0292e-05	0.000752109
KIF2C	549.991	-0.800155	0.181797	-4.40135	1.07577e-05	0.000781515
MX2	322.85	-0.824173	0.187614	-4.39292	1.1184e-05	0.000803039
PLSCR1	362.052	-0.719326	0.164097	-4.38353	1.1677e-05	0.000833587
DEPDC1B	223.056	-0.854482	0.195761	-4.36492	1.27168e-05	0.000887301
MAL	388.053	-0.735296	0.16852	-4.36325	1.28146e-05	0.000889103
CBX5	1867.76	-0.46812	0.107478	-4.35549	1.32772e-05	0.00091605
PLK1	441.325	-0.717976	0.164992	-4.35158	1.35157e-05	0.000924232
KNL1	650.266	-0.729434	0.168199	-4.33674	1.44612e-05	0.000981295
SNHG29	1272.18	-0.419069	0.0967973	-4.32935	1.49551e-05	0.00100378
FILIP1L	17.4112	-2.47859	0.572697	-4.32792	1.50522e-05	0.00100484
SMC4	2283.95	-0.564639	0.131047	-4.30868	1.64232e-05	0.00109047
CDK1	656.951	-0.833954	0.194588	-4.28573	1.82137e-05	0.00120288
CKAP5	1329.71	-0.506147	0.118151	-4.28389	1.83652e-05	0.00120643
SP4	523.596	-0.494353	0.115608	-4.27613	1.90171e-05	0.00123611
STX3	165.564	-1.09327	0.255949	-4.27145	1.9421e-05	0.00125575
NCR3	332.412	-0.794926	0.186441	-4.26369	2.01079e-05	0.00128165
SLC16A3	922.699	-0.683021	0.160171	-4.26431	2.00516e-05	0.00128165
TRPM2	61.6825	-1.38021	0.323733	-4.26341	2.01327e-05	0.00128165
PTGIS	29.9893	-1.97708	0.465807	-4.24441	2.19166e-05	0.00137396
CD48	1466.92	-0.545778	0.128691	-4.24099	2.22532e-05	0.00138801
WARS1	1075.61	-0.59814	0.14112	-4.23853	2.2499e-05	0.00139629
DLGAP5	550.314	-0.813457	0.192373	-4.22855	2.35207e-05	0.0014524
SEC23B	466.217	-0.503564	0.119344	-4.21944	2.44908e-05	0.00149734
PPCDC	69.8582	-1.09399	0.259403	-4.21735	2.47191e-05	0.00150385
MYBL2	420.701	-0.678703	0.161385	-4.20548	2.60525e-05	0.0015772
JAM3	99.2075	-1.20468	0.286613	-4.20316	2.63217e-05	0.00158572
FLNB	400.044	-0.637217	0.151702	-4.20045	2.66385e-05	0.0015893
ANP32B	2072.38	-0.511818	0.121894	-4.19889	2.68223e-05	0.00159258
ARL5B	396.664	-0.543455	0.12957	-4.1943	2.73713e-05	0.0016174
PAICS	1124.84	-0.520627	0.124347	-4.1869	2.82789e-05	0.00166307
TMSB10	9039.47	-0.523323	0.125313	-4.17615	2.9649e-05	0.00173538
BUB1	757.143	-0.618658	0.148186	-4.17489	2.98136e-05	0.00173678
PLXNC1	262.754	-0.855921	0.205218	-4.17078	3.03553e-05	0.00176004
CCNF	455.999	-0.651641	0.156485	-4.16423	3.12407e-05	0.00180291
AC004847.1	263.994	-0.702954	0.169239	-4.15361	3.27276e-05	0.00185406
STT3B	1647.72	-0.373555	0.0899134	-4.15461	3.2585e-05	0.00185406
LAP3	549.331	-0.504833	0.122387	-4.12489	3.70916e-05	0.00205418
ERO1A	1974.89	-0.547719	0.133297	-4.10901	3.97351e-05	0.00217735
HAVCR2	569.548	-0.744416	0.18138	-4.10419	4.05738e-05	0.00219775
RASA3	1223.06	-0.477616	0.116466	-4.10091	4.11536e-05	0.00220977
SYTL3	747.143	-1.21874	0.297116	-4.10191	4.09754e-05	0.00220977
HSD17B12	221.611	-0.700858	0.171162	-4.09471	4.22693e-05	0.00225985
ZBTB32	189.929	-1.03459	0.252771	-4.093	4.25836e-05	0.00226684
POLQ	458.807	-0.603715	0.147591	-4.09046	4.30513e-05	0.00228191
RPS24	3553.23	-0.414673	0.101593	-4.0817	4.47074e-05	0.00235722
DNAH11	23.2798	-2.5189	0.619799	-4.06406	4.82266e-05	0.00251307
RRAS2	215.686	-0.744363	0.183351	-4.05976	4.91228e-05	0.00254902
KIF11	875.11	-0.598247	0.148062	-4.04053	5.3331e-05	0.00273293
PDE4A	324.041	-0.894694	0.221407	-4.04095	5.32353e-05	0.00273293
SPAG5	563.984	-0.687776	0.170498	-4.03392	5.48541e-05	0.00279937
PIM1	1940.45	-0.478626	0.119237	-4.01406	5.96826e-05	0.00297362
NUP160	579.564	-0.493388	0.122979	-4.01196	6.02174e-05	0.00297474
TPX2	1038.41	-0.601378	0.149988	-4.00951	6.08452e-05	0.00299378
S100A10	1044.48	-0.507916	0.127132	-3.9952	6.46397e-05	0.00314291
RRAGD	145.386	-1.18067	0.295641	-3.99361	6.50739e-05	0.00315162
ALDOA	581.13	-0.624686	0.156554	-3.99022	6.60132e-05	0.00318462
CDCA5	500.543	-0.703533	0.176432	-3.98756	6.6755e-05	0.00320787
MAML3	56.1833	-1.25208	0.314825	-3.97706	6.97731e-05	0.00333991
SHCBP1	327.388	-0.658282	0.16569	-3.97297	7.09817e-05	0.00337163
TP53INP1	670.105	-0.532671	0.134051	-3.97365	7.07785e-05	0.00337163
CDC25B	2336.39	-0.466083	0.117377	-3.97082	7.16248e-05	0.00337621
CYSLTR1	110.283	-1.00891	0.25406	-3.97115	7.15276e-05	0.00337621
KIF15	445.132	-0.738473	0.18605	-3.96922	7.21076e-05	0.00338604
ANLN	403.544	-0.810966	0.204439	-3.96679	7.28481e-05	0.00340786
LGALS9	255.145	-0.811197	0.204819	-3.96056	7.47731e-05	0.00348471
CCNB1	485.694	-0.70395	0.178127	-3.95197	7.75117e-05	0.00359876
LZTS1	42.4193	-1.87842	0.476475	-3.94233	8.06932e-05	0.00373244
LBR	2019.54	-0.387218	0.0983139	-3.93859	8.19622e-05	0.00376295
ATAD2	1072.63	-0.574281	0.14585	-3.93748	8.23429e-05	0.00376642
CDCA8	358.938	-0.793899	0.201721	-3.93563	8.29781e-05	0.00378147
HMMR	430.512	-0.725519	0.18484	-3.92511	8.66904e-05	0.00392171
FANCI	1035.53	-0.548909	0.140039	-3.91969	8.86638e-05	0.00398181
NCAPG2	758.169	-0.666537	0.170375	-3.91218	9.14667e-05	0.0040795
AL158071.3	34.3666	-1.66639	0.426621	-3.90601	9.38318e-05	0.00414704
IRF8	92.0884	-1.50506	0.385366	-3.90552	9.4022e-05	0.00414704
MMS22L	285.673	-0.62557	0.160119	-3.9069	9.34862e-05	0.00414704
SLC2A3	2525.99	-1.05343	0.271339	-3.88234	0.000103457	0.00454697
EIF2AK2	1012.95	-0.67233	0.17329	-3.8798	0.000104541	0.00457831
HELZ2	401.85	-0.69138	0.178458	-3.87418	0.000106984	0.00466872
TYMS	1314.88	-0.679719	0.175567	-3.87156	0.000108143	0.00469617
CDCP1	49.4974	-1.7272	0.446483	-3.86845	0.000109528	0.00471316
PPFIBP1	58.15	-1.29584	0.334956	-3.86868	0.000109425	0.00471316
BRCA1	489.648	-0.562076	0.145347	-3.86714	0.000110119	0.00472212
KIF20A	304.97	-0.762172	0.197591	-3.85732	0.000114639	0.00488203
LAMP3	101.845	-0.903118	0.234099	-3.85784	0.000114392	0.00488203
AIF1	150.715	-1.10578	0.286914	-3.85403	0.000116188	0.00493102
CKAP2L	302.75	-0.734104	0.190808	-3.84735	0.0001194	0.00499862
NCAPD2	1966.48	-0.439328	0.114189	-3.84737	0.000119395	0.00499862
CDCA2	265.249	-0.762473	0.198564	-3.83993	0.00012307	0.00513484
SQLE	554.386	-0.614027	0.160024	-3.8371	0.000124494	0.00515939
TICRR	197.54	-0.719143	0.187811	-3.82908	0.000128624	0.00531275
CIT	515.008	-0.722132	0.189443	-3.81186	0.000137923	0.00565896
SULT1B1	44.3502	-1.21695	0.320047	-3.80242	0.00014329	0.00585971
AURKA	368.009	-0.656131	0.172595	-3.80156	0.000143791	0.00586078
ANXA2	871.508	-0.516185	0.136027	-3.79472	0.000147812	0.00596154
RPS6	7767.82	-0.303786	0.0800803	-3.79352	0.000148525	0.00596154
MYH10	246.653	-1.00399	0.264737	-3.79243	0.000149182	0.00596246
EMP3	591.131	-0.499448	0.131831	-3.78855	0.000151529	0.00603672
LGALS3BP	451.696	-0.469853	0.124077	-3.7868	0.000152602	0.00605838
CCDC28B	66.9406	-1.06333	0.281006	-3.78402	0.000154316	0.00608158
DCP2	898.186	-0.379052	0.100185	-3.78352	0.000154625	0.00608158
BTLA	203.352	-0.692004	0.183871	-3.76352	0.00016754	0.00656863
TUBB	7464.86	-0.562034	0.149484	-3.75983	0.000170028	0.0066451
NSD2	1981.63	-0.483612	0.129059	-3.7472	0.000178816	0.00692283
RCBTB2	217.257	-1.02138	0.272516	-3.74797	0.000178275	0.00692283
HMGCR	748.128	-0.429524	0.114653	-3.74628	0.000179478	0.00692671
NT5C3A	224.458	-0.601527	0.160619	-3.74506	0.000180348	0.00693862
HMGA1	1338.24	-0.415345	0.111001	-3.74181	0.000182697	0.00698549
SPDL1	196.03	-0.651049	0.174297	-3.73528	0.000187508	0.0071473
SLC7A11	55.2288	-1.30134	0.348552	-3.73357	0.000188782	0.00717371
TPI1	3872.12	-0.465271	0.124699	-3.73115	0.000190604	0.00722075
MYO1G	3140.93	-0.370882	0.099622	-3.72289	0.000196954	0.0074158
CREM	204.673	-0.695932	0.18702	-3.72117	0.0001983	0.00744378
LAT2	104.738	-0.884206	0.237674	-3.72024	0.000199031	0.00744857
NEK2	222.863	-0.772243	0.20763	-3.71933	0.000199753	0.00745303
KIF2A	2765.44	-0.485611	0.130651	-3.71686	0.000201712	0.00750344
UBASH3B	368.11	-0.557987	0.150614	-3.70474	0.000211606	0.00784785
FDPS	1020.91	-0.556645	0.150447	-3.69994	0.000215646	0.00794995
YBX3	361.702	-0.494019	0.133775	-3.69291	0.000221705	0.00814896
KIF20B	666.121	-0.552608	0.149742	-3.6904	0.000223901	0.00820527
SGO1	163.317	-0.738312	0.201486	-3.66434	0.000247978	0.00900745
FAM153CP	122.491	-1.30641	0.356627	-3.66324	0.000249049	0.0090157
STIL	307.931	-0.617324	0.16902	-3.65238	0.00025982	0.00935502
MOB3A	1304.55	-0.339937	0.0933746	-3.64058	0.000272029	0.00973787
HNRNPA1	4288.66	-0.426366	0.117293	-3.63505	0.000277932	0.00992039
BUB1B	470.317	-0.652288	0.17986	-3.62664	0.000287133	0.0102193
TUBA1B	4036.27	-0.545627	0.15051	-3.62518	0.000288764	0.0102478
RPL12	2911.14	-0.326997	0.0903037	-3.62108	0.000293379	0.0103226
NIBAN2	297.137	-0.646673	0.179003	-3.61264	0.000303091	0.010634
KIF18B	295.114	-0.689132	0.191001	-3.60799	0.000308574	0.0107957
OLMALINC	155.854	-0.80897	0.224359	-3.60569	0.00031133	0.0108614
AC005224.3	40.1132	-1.30788	0.363132	-3.60166	0.00031619	0.0109999
IFI27	20.1535	-1.78679	0.496861	-3.59616	0.000322955	0.0112036
NRROS	172.533	-0.650914	0.181115	-3.59394	0.000325718	0.0112364
EPSTI1	433.615	-0.651468	0.181311	-3.59309	0.000326784	0.0112417
NCAPG	552.894	-0.588862	0.163949	-3.59173	0.000328485	0.0112688
SIGLEC17P	11.1623	-3.19675	0.892785	-3.58065	0.000342738	0.0116928
ORC1	198.92	-0.69623	0.194522	-3.57919	0.000344664	0.0117262
RPL35	1703.89	-0.381625	0.106704	-3.57649	0.000348243	0.0117508
SPRY1	157.265	-1.09266	0.305469	-3.577	0.000347555	0.0117508
PPP1R3B	235.024	-0.746891	0.208949	-3.57451	0.000350882	0.0118076
KIR3DX1	26.386	-2.28819	0.640953	-3.56998	0.000357006	0.0119486
NDC80	353.545	-0.545984	0.152973	-3.56914	0.000358149	0.0119544
RAD51AP1	189.912	-0.820283	0.229994	-3.56654	0.000361723	0.0120412
DGKD	878.592	-0.459845	0.128983	-3.56516	0.00036364	0.0120724
KIFC1	551.566	-0.622368	0.174958	-3.55723	0.000374782	0.0123758
ACSS2	221.302	-0.700305	0.196979	-3.55522	0.000377663	0.0124377
IDH2	967.964	-0.437714	0.123232	-3.55194	0.000382404	0.0125604
RAP2B	482.871	-0.462281	0.130233	-3.54964	0.000385763	0.0126371
ESPL1	492.249	-0.539383	0.152023	-3.54804	0.000388105	0.0126802
KIF23	372.235	-0.613737	0.17327	-3.54209	0.00039697	0.0129356
ARHGAP11A	583.192	-0.561755	0.158643	-3.54101	0.000398598	0.0129544
RACGAP1	736.337	-0.549718	0.155367	-3.53819	0.000402887	0.0130253
ASPM	1490.64	-0.560209	0.158445	-3.53566	0.000406762	0.0130296
GINS1	175.971	-0.804759	0.227676	-3.53466	0.000408295	0.0130296
JAK2	540.556	-0.523726	0.148122	-3.53577	0.000406587	0.0130296
MKNK2	1555.98	-0.338973	0.0958888	-3.53507	0.00040767	0.0130296
XCL2	33.3957	-1.59785	0.451953	-3.53544	0.000407098	0.0130296
CSTF2T	565.9	-0.422193	0.119534	-3.53198	0.000412459	0.0131187
GRK5	254.927	-0.579958	0.164421	-3.52726	0.000419877	0.0132279
TK1	410.916	-0.559294	0.158593	-3.5266	0.000420937	0.0132279
LINC01871	129.563	-0.776335	0.220534	-3.52025	0.000431135	0.0134457
ILDR2	63.0163	-1.51026	0.42916	-3.5191	0.000433013	0.0134703
PHLDA1	484.024	-0.501969	0.142747	-3.51648	0.000437306	0.0135697
ANXA4	173.754	-0.679452	0.193599	-3.50959	0.000448791	0.0138564
EIF2S3	1462.9	-0.33095	0.0943399	-3.50806	0.000451387	0.0139018
CALM3	2361.26	-0.355027	0.101254	-3.50629	0.000454395	0.013925
YWHAE	1226.69	-0.418686	0.119406	-3.5064	0.000454216	0.013925
WDR54	257.773	-0.659327	0.188085	-3.50547	0.000455797	0.0139334
SETBP1	131.139	-0.791594	0.225916	-3.50393	0.000458447	0.0139798
SGO2	493.977	-0.62112	0.1773	-3.50321	0.000459689	0.0139832
ZC3H12C	62.7497	-1.32911	0.37949	-3.50237	0.00046113	0.0139925
FSCN1	141.004	-0.917791	0.262162	-3.50085	0.000463776	0.0140262
HRH2	231.613	-1.61299	0.460798	-3.50043	0.000464511	0.0140262
BNIP3	662.28	-0.665916	0.190344	-3.49849	0.0004679	0.0140345
ECT2	407.174	-0.60762	0.173689	-3.49832	0.000468197	0.0140345
EIF3E	2183.99	-0.306401	0.0876935	-3.494	0.000475848	0.014195
RPS18	5389.15	-0.320577	0.0917419	-3.49434	0.00047524	0.014195
PFKL	1217.87	-0.394733	0.113204	-3.48692	0.000488612	0.0144412
SKA3	154.49	-0.681561	0.195503	-3.48619	0.000489949	0.0144412
WDHD1	298.304	-0.62533	0.179343	-3.48679	0.000488854	0.0144412
ITGAX	985.922	-1.16709	0.334924	-3.48464	0.000492799	0.0144906
FAM162A	346.667	-0.674464	0.193835	-3.47957	0.000502217	0.0147325
ADD3	2668.93	-0.370894	0.106623	-3.47855	0.000504134	0.0147343
GZMB	2305.67	-1.13816	0.327447	-3.47586	0.00050921	0.0148319
LMNB1	1470.01	-0.445233	0.12848	-3.46538	0.000529479	0.0152426
RIMKLA	82.8255	-1.44174	0.415993	-3.46577	0.000528709	0.0152426
UGP2	789.454	-0.368796	0.106463	-3.46408	0.000532043	0.0152808
SLC7A1	762.414	-0.44857	0.1297	-3.45853	0.000543132	0.0155631
P4HB	1894.16	-0.382425	0.110676	-3.45535	0.000549587	0.0157116
HOPX	754	-0.634375	0.183694	-3.45344	0.000553494	0.0157504
OTOF	104.753	-1.03162	0.299039	-3.44978	0.00056104	0.0158919
PTEN	770.665	-0.41235	0.119518	-3.45009	0.000560393	0.0158919
HK2	608.348	-0.668345	0.193802	-3.4486	0.000563496	0.0159249
CDC20	383.614	-0.596399	0.173197	-3.44346	0.000574319	0.0161937
RAB20	32.9327	-1.58913	0.461728	-3.44169	0.00057809	0.0162629
TIAM1	370.205	-0.550695	0.160265	-3.43616	0.000590021	0.0165233
IL4R	948.383	-0.452099	0.131979	-3.42554	0.000613585	0.0170671
MTHFD2	1114.87	-0.570565	0.166652	-3.4237	0.000617758	0.0171061
KIAA0895L	188.577	-0.7274	0.213355	-3.40934	0.0006512	0.0179484
MTMR11	23.8785	-1.65499	0.485578	-3.40829	0.000653723	0.0179484
KIF14	499.553	-0.546569	0.160531	-3.40475	0.000662243	0.0180945
FBXO5	332.397	-0.523256	0.15373	-3.40374	0.000664695	0.0181214
LITAF	1250.55	-0.444562	0.130869	-3.397	0.000681289	0.0184516
CST7	451.013	-0.526563	0.155069	-3.39567	0.000684607	0.0185009
SLC1A5	661.396	-0.455082	0.13405	-3.39487	0.000686618	0.0185147
PKMYT1	202.079	-0.681667	0.200963	-3.392	0.000693833	0.0185391
SKA1	158.995	-0.719454	0.212117	-3.39178	0.000694412	0.0185391
USP18	67.7114	-1.30927	0.385799	-3.39365	0.000689687	0.0185391
GNA15	585.945	-1.45308	0.42852	-3.39092	0.000696587	0.0185406
KLF3	272.779	-0.673367	0.199136	-3.38145	0.000721056	0.0189873
NUF2	300.401	-0.796886	0.235624	-3.38202	0.000719541	0.0189873
RPL10	4474.62	-0.304726	0.0901142	-3.38155	0.00072077	0.0189873
TUBB4B	1009.59	-0.509374	0.150573	-3.38291	0.000717218	0.0189873
NFATC3	1350.35	-0.304586	0.0902078	-3.37649	0.000734165	0.0191429
CRYBG3	262.324	-0.793216	0.235598	-3.36682	0.000760415	0.0196879
ITGB3BP	146.018	-0.785212	0.233211	-3.36696	0.000760013	0.0196879
P4HA1	563.798	-0.66295	0.19707	-3.36403	0.000768135	0.0198462
ANXA1	494.807	-0.643212	0.191251	-3.36318	0.000770492	0.0198655
CALHM6	21.2374	-1.67007	0.497807	-3.35485	0.000794068	0.0204307
NMUR1	23.9575	-1.51586	0.452304	-3.35143	0.000803962	0.0206423
ITPRID2	467.047	-0.448648	0.133995	-3.34823	0.000813281	0.0208382
PPIB	867.287	-0.379177	0.113401	-3.34368	0.000826741	0.0211392
NOSIP	624.223	-0.401307	0.120086	-3.34184	0.000832245	0.021236
CCNB2	355.233	-0.650582	0.195021	-3.33596	0.000850041	0.0216008
AC008403.3	28.3857	-1.31462	0.394365	-3.33351	0.000857572	0.0217475
AGTRAP	47.7861	-1.00462	0.301563	-3.33138	0.000864156	0.0218695
DTL	418.219	-0.623927	0.18753	-3.32708	0.000877607	0.0221645
FOXM1	617.659	-0.44698	0.134459	-3.32429	0.000886434	0.0222509
STARD4	746.893	-0.526431	0.158337	-3.32476	0.000884951	0.0222509
E2F8	178.652	-0.677457	0.203832	-3.3236	0.000888635	0.0222609
CLIC1	1619.16	-0.348486	0.104936	-3.32095	0.000897118	0.0223375
GATA3	530.992	-0.451296	0.135966	-3.31919	0.000902779	0.0223882
FES	150.429	-0.72731	0.21921	-3.31787	0.000907054	0.0224286
SHMT2	846.893	-0.371818	0.112075	-3.31757	0.000908041	0.0224286
IFI16	2103.12	-0.357564	0.107946	-3.31243	0.000924908	0.0227542
NAMPT	589.82	-0.588771	0.177794	-3.31154	0.00092783	0.0227807
PTMA	4688.11	-0.462689	0.139811	-3.30939	0.000935007	0.0229114
CDCA3	261.622	-0.671456	0.202981	-3.30798	0.000939724	0.0229814
KIF26A	13.5108	-1.9907	0.601894	-3.30739	0.0009417	0.0229842
PSMB8	1377.85	-0.312773	0.0946554	-3.30433	0.000952023	0.0231903
CLSPN	437.396	-0.468091	0.141805	-3.30096	0.000963557	0.0234251
RPL41	3185.52	-0.28068	0.0850632	-3.29967	0.000967987	0.0234865
HASPIN	138.916	-0.747618	0.226746	-3.29715	0.000976698	0.0236514
BLM	444.997	-0.400278	0.121631	-3.29092	0.000998592	0.0239934
IL32	3829.29	-0.351619	0.106905	-3.28907	0.00100518	0.0240581
SMAP2	1860.23	-0.324759	0.0988751	-3.28454	0.00102149	0.024354
CLEC2B	345.302	-0.507452	0.154591	-3.28255	0.00102873	0.0244794
HAPLN3	447.801	-0.48698	0.148401	-3.28152	0.00103249	0.0245055
SEPTIN8	161.322	-0.567359	0.172941	-3.28064	0.0010357	0.0245055
HMGB3	152.015	-0.777108	0.236941	-3.27976	0.00103897	0.024534
RAB27B	13.1317	-2.32801	0.710104	-3.27841	0.00104393	0.0245572
RPL36	1359.93	-0.340586	0.103879	-3.27868	0.00104294	0.0245572
GPR65	399.04	-0.467454	0.142889	-3.27145	0.00106998	0.0249797
HMGN2	909.532	-0.578409	0.176841	-3.27078	0.00107251	0.0249915
ST3GAL1	1460.3	-0.343501	0.105129	-3.26743	0.00108527	0.0252413
CDC7	269.892	-0.477936	0.146337	-3.266	0.00109078	0.0252743
CDKN1A	230.425	-0.721622	0.220943	-3.2661	0.00109039	0.0252743
AGK	274.215	-0.499273	0.152913	-3.26508	0.00109432	0.0253087
BIRC5	437.508	-0.58843	0.180455	-3.26081	0.00111092	0.0256447
MCM4	1368.99	-0.460667	0.141464	-3.25642	0.00112825	0.0259948
CENPH	210.116	-0.867207	0.266593	-3.25292	0.00114224	0.0262206
RIOX2	257.108	-0.543348	0.167154	-3.25058	0.00115169	0.0262755
SFXN1	1239.12	-0.381163	0.117226	-3.25153	0.00114786	0.0262755
ID2	563.876	-0.661418	0.203571	-3.24908	0.0011578	0.0263331
MAPKAPK3	515.969	-0.446813	0.137647	-3.24608	0.00117006	0.026563
CCP110	391.103	-0.40702	0.125795	-3.23559	0.00121393	0.0274078
CPNE2	64.393	-0.962824	0.297839	-3.2327	0.00122626	0.0276356
CD55	473.685	-0.598497	0.185765	-3.2218	0.00127387	0.0285005
DLG5	48.9381	-1.32053	0.409836	-3.22209	0.00127258	0.0285005
CEACAM1	57.2893	-1.05433	0.327479	-3.21953	0.00128403	0.0286327
H3-3B	1786.28	-0.371278	0.115344	-3.21887	0.00128699	0.0286383
FTL	3539.55	-0.307339	0.0956586	-3.21287	0.00131415	0.0291378
ISG15	334.49	-0.720462	0.224337	-3.21151	0.00132038	0.0292234
BRCA2	352.129	-0.489937	0.152683	-3.20885	0.00133266	0.0293899
FAM13A	74.4388	-1.16702	0.363745	-3.20834	0.00133506	0.0293903
MCL1	4542.07	-0.267309	0.0833828	-3.2058	0.00134687	0.0295715
RPS9	2195.67	-0.284368	0.0887112	-3.20554	0.00134808	0.0295715
PDE7B	22.6072	-1.66991	0.521122	-3.20445	0.00135323	0.0295795
APOBEC3B	74.1053	-1.00015	0.312508	-3.2004	0.00137235	0.0298916
C15orf39	307.572	-0.512975	0.160508	-3.19594	0.00139374	0.0303041
EIF4E3	726.575	-0.396303	0.124053	-3.19463	0.0014001	0.0303355
LRRC59	399.009	-0.393413	0.123267	-3.19154	0.00141514	0.0306078
MELK	256.668	-0.519436	0.162887	-3.18894	0.00142798	0.0307775
HSPD1	1568.7	-0.305714	0.0959937	-3.18473	0.00144891	0.0311743
PTCH1	101.26	-0.846662	0.265976	-3.18322	0.00145646	0.0312625
RDM1	32.8684	-1.13453	0.356856	-3.17924	0.00147659	0.0314925
NCALD	304.064	-0.550274	0.173259	-3.17602	0.00149311	0.0316837
HELLS	396.105	-0.434462	0.136904	-3.17348	0.00150622	0.0318524
RAD54L	203.277	-0.698859	0.220447	-3.17019	0.00152341	0.0319967
SH3D21	166.503	-0.886696	0.280163	-3.16493	0.0015512	0.0323604
FAM72B	50.7312	-1.05781	0.335162	-3.15611	0.0015989	0.0331316
ALOX5	22.1047	-1.52842	0.485692	-3.14689	0.00165019	0.0339948
TUBA1C	516.034	-0.499293	0.158675	-3.14664	0.00165157	0.0339948
RPL7	2675.01	-0.29755	0.0946166	-3.1448	0.00166203	0.0341531
FAM3C	136.737	-0.687752	0.21879	-3.14343	0.0016698	0.0342558
ARL4C	3406.89	-0.345047	0.109897	-3.13973	0.00169102	0.0345762
MCM10	225.611	-0.563948	0.179665	-3.13889	0.00169589	0.0346186
POLH	479.518	-0.379747	0.12108	-3.13632	0.00171083	0.0348084
IRF7	406.728	-0.588217	0.187736	-3.13321	0.00172908	0.0351219
ELOVL6	221.31	-0.601594	0.192325	-3.128	0.00175999	0.0356191
IER2	865.007	-0.450872	0.144202	-3.12667	0.00176798	0.0356191
POLD3	322.393	-0.457875	0.146441	-3.12669	0.00176783	0.0356191
FXR1	842.962	-0.318596	0.101927	-3.12573	0.00177365	0.0356752
NET1	281.649	-0.471944	0.151063	-3.12416	0.00178312	0.0358073
AURKB	385.76	-0.701585	0.224749	-3.12164	0.00179849	0.0360522
NCF2	81.8271	-0.913154	0.292579	-3.12105	0.00180207	0.0360522
SLC25A5	1487.57	-0.32609	0.104492	-3.12072	0.00180407	0.0360522
SERPINB9	629.265	-0.502967	0.161244	-3.1193	0.00181281	0.0361684
SAMD3	253.887	-0.682846	0.219146	-3.11595	0.00183355	0.0365231
MT-ND4	40531.5	-0.228234	0.0732603	-3.11539	0.00183705	0.0365258
PALD1	29.4803	-1.63139	0.524797	-3.1086	0.00187974	0.0372032
NFIL3	562.418	-1.13816	0.366607	-3.10457	0.00190553	0.0375932
GIMAP2	662.544	-0.451872	0.145642	-3.10262	0.00191815	0.0376616
CAB39	1608.97	-0.297331	0.0958934	-3.10064	0.00193101	0.0378522
IL12RB2	847.65	-0.512702	0.16541	-3.09959	0.00193791	0.0378522
TROAP	221.84	-0.619742	0.199965	-3.09925	0.00194012	0.0378522
RPL18A	1311.5	-0.336385	0.108656	-3.09588	0.00196229	0.0382245
GALNT3	142.043	-0.598217	0.193336	-3.09419	0.0019735	0.0383823
LAYN	70.9739	-1.35318	0.437489	-3.09306	0.00198104	0.0384075
SNX10	363.231	-0.515606	0.166673	-3.09352	0.00197799	0.0384075
IQGAP3	160.055	-0.91449	0.295753	-3.09207	0.00198767	0.0384157
CIP2A	311.777	-0.482083	0.156063	-3.08903	0.00200811	0.0386897
GINS2	141.833	-0.697505	0.22598	-3.08658	0.00202474	0.0389495
FAM111B	250.917	-0.578078	0.187477	-3.08345	0.00204612	0.0392679
PPA1	699.842	-0.330245	0.107113	-3.08316	0.00204814	0.0392679
TENT5C	456.385	-0.527929	0.171251	-3.08277	0.00205083	0.0392679
CHMP5	397.411	-0.443146	0.143955	-3.07836	0.00208145	0.0397032
STC2	137.766	-1.70339	0.55339	-3.07811	0.00208321	0.0397032
ATP5MC2	605.565	-0.363814	0.118295	-3.07547	0.00210168	0.039932
FAM72D	14.6611	-1.88146	0.612107	-3.07374	0.00211393	0.0401031
GNB4	47.1673	-1.04437	0.340106	-3.07072	0.00213541	0.0403247
ICAM2	211.395	-0.509583	0.165944	-3.07081	0.00213481	0.0403247
SDCBP	685.523	-0.351889	0.114594	-3.07075	0.00213525	0.0403247
SMC1A	1632.37	-0.299588	0.0975817	-3.07012	0.0021397	0.040344
EXO1	176.997	-0.645736	0.210436	-3.06856	0.00215095	0.0404326
MAP1A	94.472	-0.81192	0.264588	-3.06862	0.00215047	0.0404326
IL1RAP	143.862	-0.82286	0.268452	-3.06521	0.00217518	0.0407022
PLK4	310.726	-0.566223	0.185043	-3.05996	0.00221368	0.0412876
TOP2A	3942.69	-0.773417	0.252785	-3.05958	0.00221649	0.0412876
CKS2	283.936	-0.596908	0.195304	-3.05631	0.0022408	0.0416775
CASP10	279.493	-0.424769	0.139017	-3.05553	0.00224664	0.0417234
DHX58	215.131	-0.530448	0.173792	-3.0522	0.00227171	0.0419994
DHFR	266.08	-0.495004	0.162381	-3.04841	0.00230058	0.0423431
NUP58	799.997	-0.400274	0.131354	-3.0473	0.00230911	0.0424368
INCENP	564.344	-0.462207	0.151822	-3.0444	0.00233143	0.0427833
IGSF9B	1042.15	-1.08645	0.357187	-3.04168	0.00235261	0.0428693
XPO1	1819.64	-0.300223	0.0986812	-3.04235	0.0023474	0.0428693
DDX21	1185.3	-0.288815	0.0949885	-3.04053	0.00236162	0.0428911
IDI1	765.772	-0.414296	0.136247	-3.04078	0.00235964	0.0428911
MZT1	240.645	-0.584244	0.192285	-3.03842	0.00237822	0.0430762
RBBP8	313.911	-0.518778	0.170743	-3.03835	0.00237878	0.0430762
ASF1B	404.37	-0.570048	0.187904	-3.03372	0.0024156	0.0432209
DSCC1	134.535	-0.706284	0.232777	-3.03416	0.00241205	0.0432209
PGM1	339.308	-0.461034	0.15193	-3.03451	0.00240925	0.0432209
WDR76	372.416	-0.518393	0.170818	-3.03476	0.00240728	0.0432209
XCL1	54.3019	-1.26395	0.416627	-3.03378	0.00241514	0.0432209
RPS17	1349.17	-0.284068	0.0937479	-3.03013	0.0024445	0.0435636
EIF1	2125.77	-0.321797	0.106283	-3.02775	0.00246383	0.0437593
TREML2	57.272	-1.04072	0.343759	-3.02747	0.00246611	0.0437593
MNAT1	96.6665	-0.68016	0.224882	-3.02452	0.0024903	0.0441252
TPM4	3109.68	-0.282565	0.0935017	-3.02203	0.00251086	0.0444257
MIR210HG	191.111	-0.630293	0.209095	-3.01439	0.00257496	0.0451714
DIAPH3	177.872	-0.738542	0.245072	-3.01357	0.00258194	0.0452297
RPL38	1652.13	-0.265774	0.0883271	-3.00897	0.00262131	0.0457896
ANP32A	935.616	-0.313768	0.104366	-3.00642	0.00264343	0.0460457
SHROOM1	17.129	-1.71707	0.572685	-2.99828	0.00271509	0.0472273
BTF3	2534.94	-0.270396	0.0902262	-2.99687	0.0027277	0.047274
CEP57	791.56	-0.371642	0.124044	-2.99605	0.00273505	0.047274
CHEK2	98.8468	-0.691851	0.230877	-2.99662	0.00272992	0.047274
RRBP1	387.917	-0.368304	0.122938	-2.99584	0.00273692	0.047274
MAD2L1	402.685	-0.556474	0.186024	-2.99141	0.00277692	0.0477645
POLE	718.816	-0.355777	0.119024	-2.98913	0.00279773	0.0479299
TAGLN2	1860.04	-0.384497	0.128634	-2.98908	0.00279818	0.0479299
IQSEC1	668.87	-0.344276	0.115216	-2.98809	0.00280727	0.0479526
STMN1	2206	-0.468457	0.156845	-2.98675	0.00281959	0.0480966
FBL	786.721	-0.298658	0.100211	-2.98028	0.00287987	0.0489208
KPNA2	951.361	-0.378399	0.127207	-2.97468	0.00293295	0.0494835
SCD	3358.65	-0.83903	0.282033	-2.97493	0.00293051	0.0494835
HDAC7	2099.01	-0.373894	0.12574	-2.97356	0.00294371	0.0495298
RTTN	192.3	-0.587211	0.197468	-2.97371	0.00294226	0.0495298
AC004585.1	215.704	-0.590356	0.198646	-2.97191	0.00295954	0.0496294
CENPI	115.155	-0.663508	0.223358	-2.97061	0.0029721	0.0496294
SLC12A7	519.396	-0.404731	0.136253	-2.97044	0.00297374	0.0496294
