# Supplementary material for: N-acetylneuraminic acid links immune exhaustion and accelerated memory deficit in diet-induced obese Alzheimer’s disease mouse model
Source: Nat Commun. 2023 Mar 9;14:1293. doi: 10.1038/s41467-023-36759-8 (PMC9998639; doi:10.1038/s41467-023-36759-8)
Supplement: Supplementary file 7 — Supplementary Data 5 [file 41467_2023_36759_MOESM7_ESM.xlsx]

## Sheet: upregulated genes pathways
Supplementary Table 5 - Gene Set Enrichment Analysis of genes related to NANA- treated human T-cells
Gene Set Enrichment Analysis of significantly upregulated genes of NANA- treated T-cells compared to control untreated T-cells
Determined using hypergeometric test p-value adjusted by FDR correction, with a threshold of 0.05.
ID	Description	GeneRatio	BgRatio	pvalue	p.adjust	qvalue	geneID	Count
GO:0072583	clathrin-dependent endocytosis	8/216	39/12082	3.50144e-07	0.00110891	0.000985563	AAK1/FNBP1L/HIP1R/INPP5F/ITGA4/PIP5K1C/SYT11/TNK2	8
GO:0042110	T cell activation	23/216	403/12082	8.76433e-07	0.00138783	0.00123346	CCR7/CD2/CTSL/FOXP1/GRAP2/HLA-DPB1/IL23R/IL7R/JAML/KLRK1/NLRC3/RAB27A/RASAL3/RORA/RORC/RUNX1/RUNX2/SMAD7/TCF7/TMIGD2/TNFSF13B/TOX/ZFP36L1	23
GO:0009100	glycoprotein metabolic process	19/216	311/12082	3.07211e-06	0.00324313	0.0028824	ABCA2/BMPR2/CCR7/CHST15/CSGALNACT1/CTSL/DPY19L3/DSE/ENGASE/EXTL2/GALNT2/IDUA/ITM2C/MAN1C1/MAN2A1/MGAT4A/SGSH/ST8SIA1/ST8SIA6	19
GO:0006491	N-glycan processing	5/216	15/12082	4.52532e-06	0.00358292	0.0031844	MAN1C1/MAN2A1/MGAT4A/ST8SIA1/ST8SIA6	5
GO:0005518	collagen binding	7/222	42/12326	8.82667e-06	0.00385725	0.00342846	ADGRG1/COL6A1/COL6A2/CTSL/ITGA1/MRC2/SMAD7	7
GO:0030098	lymphocyte differentiation	18/216	304/12082	8.69833e-06	0.00550952	0.0048967	CCR7/CD2/CD79A/CTSL/FOXP1/GAS6/IKZF3/IL23R/IL7R/ITGA4/RORA/RORC/RUNX1/RUNX2/SMAD7/TCF7/TOX/ZFP36L1	18
GO:0098552	side of membrane	21/224	419/12559	1.94675e-05	0.00644374	0.00588124	ABCG1/BIRC2/CCR4/CCR7/CD2/CD79A/CTSA/CXCR3/CXCR5/HLA-DPB1/IL1R1/IL23R/IL7R/ITGA1/ITGAE/KLRD1/KLRK1/RASAL3/RGS1/TNK2/TRAF1	21
GO:0019956	chemokine binding	5/222	26/12326	8.7509e-05	0.0155593	0.0138297	CCR4/CCR7/CXCR3/CXCR5/ITGA4	5
GO:0046332	SMAD binding	7/222	61/12326	0.000106815	0.0155593	0.0138297	JUN/LDLRAD4/PMEPA1/SKIL/SMAD7/SMURF2/TGIF1	7
GO:0043367	CD4-positive, alpha-beta T cell differentiation	8/216	69/12082	3.00373e-05	0.0158547	0.0140912	CTSL/FOXP1/IL23R/RORA/RORC/RUNX1/SMAD7/TOX	8
GO:0030217	T cell differentiation	14/216	218/12082	3.69145e-05	0.0163822	0.01456	CCR7/CD2/CTSL/FOXP1/IL23R/IL7R/RORA/RORC/RUNX1/RUNX2/SMAD7/TCF7/TOX/ZFP36L1	14
GO:0046632	alpha-beta T cell differentiation	9/216	93/12082	4.13823e-05	0.0163822	0.01456	CTSL/FOXP1/IL23R/RORA/RORC/RUNX1/SMAD7/TCF7/TOX	9
GO:0004888	transmembrane signaling receptor activity	20/222	446/12326	0.000162974	0.0178049	0.0158256	ADGRG1/ADGRL1/BMPR2/CCR4/CCR7/CD79A/CXCR3/CXCR5/EPHA1/EPHB6/GPR157/GPR174/GPR55/IL1R1/IL23R/IL7R/KLRD1/KLRK1/NOTCH1/TNFRSF25	20
GO:0004896	cytokine receptor activity	7/222	71/12326	0.000279661	0.0192053	0.0170703	CCR4/CCR7/CXCR3/CXCR5/IL1R1/IL23R/IL7R	7
GO:0140375	immune receptor activity	8/222	96/12326	0.00033208	0.0192053	0.0170703	CCR4/CCR7/CXCR3/CXCR5/IL1R1/IL23R/IL7R/KLRK1	8
GO:0015103	inorganic anion transmembrane transporter activity	7/222	74/12326	0.000361575	0.0192053	0.0170703	ANKH/CLCN7/CLIC3/CLIC5/LRRC8D/SLC12A9/SLC1A4	7
GO:0016493	C-C chemokine receptor activity	4/222	20/12326	0.000395532	0.0192053	0.0170703	CCR4/CCR7/CXCR3/CXCR5	4
GO:0019957	C-C chemokine binding	4/222	20/12326	0.000395532	0.0192053	0.0170703	CCR4/CCR7/CXCR3/CXCR5	4
GO:0019955	cytokine binding	8/222	101/12326	0.000468725	0.0195151	0.0173457	BMPR2/CCR4/CCR7/CXCR3/CXCR5/IL1R1/IL23R/ITGA4	8
GO:0005253	anion channel activity	5/222	38/12326	0.00056018	0.0195151	0.0173457	CLCN7/CLIC3/CLIC5/LRRC8D/SLC1A4	5
GO:0001637	G protein-coupled chemoattractant receptor activity	4/222	22/12326	0.000580541	0.0195151	0.0173457	CCR4/CCR7/CXCR3/CXCR5	4
GO:0004950	chemokine receptor activity	4/222	22/12326	0.000580541	0.0195151	0.0173457	CCR4/CCR7/CXCR3/CXCR5	4
GO:0009101	glycoprotein biosynthetic process	15/216	258/12082	6.14067e-05	0.0216083	0.0192049	ABCA2/BMPR2/CCR7/CHST15/CSGALNACT1/DPY19L3/DSE/EXTL2/GALNT2/ITM2C/MAN1C1/MAN2A1/MGAT4A/ST8SIA1/ST8SIA6	15
GO:0006029	proteoglycan metabolic process	7/216	58/12082	7.34428e-05	0.0232593	0.0206722	BMPR2/CHST15/CSGALNACT1/DSE/EXTL2/IDUA/SGSH	7
GO:2000369	regulation of clathrin-dependent endocytosis	4/216	14/12082	8.63995e-05	0.0248752	0.0221084	AAK1/HIP1R/SYT11/TNK2	4
GO:0046631	alpha-beta T cell activation	10/216	128/12082	9.78867e-05	0.0258339	0.0229604	CTSL/FOXP1/IL23R/RASAL3/RORA/RORC/RUNX1/SMAD7/TCF7/TOX	10
GO:0002521	leukocyte differentiation	20/216	439/12082	0.000118289	0.0263939	0.0234582	CCR7/CD2/CD79A/CTSL/FOXP1/GAS6/GPR55/IKZF3/IL23R/IL7R/ITGA4/JUN/RORA/RORC/RUNX1/RUNX2/SMAD7/TCF7/TOX/ZFP36L1	20
GO:0050865	regulation of cell activation	21/216	476/12082	0.000124963	0.0263939	0.0234582	ABAT/CCR7/CD2/CD84/GAS6/GRAP2/HLA-DPB1/IKZF3/IL23R/IL7R/KLRK1/RASAL3/RORA/RUNX1/SMAD7/SYT11/TCF7/TMIGD2/TNFSF13B/TOX/ZFP36L1	21
GO:0030198	extracellular matrix organization	13/216	216/12082	0.000135293	0.0263939	0.0234582	ADAMTS10/COL6A1/COL6A2/CSGALNACT1/CTSL/CYP1B1/GAS6/ITGA1/ITGA4/ITGAE/MPZL3/NOTCH1/PHLDB1	13
GO:0035710	CD4-positive, alpha-beta T cell activation	8/216	85/12082	0.000135379	0.0263939	0.0234582	CTSL/FOXP1/IL23R/RORA/RORC/RUNX1/SMAD7/TOX	8
GO:0043062	extracellular structure organization	13/216	217/12082	0.000141679	0.0263939	0.0234582	ADAMTS10/COL6A1/COL6A2/CSGALNACT1/CTSL/CYP1B1/GAS6/ITGA1/ITGA4/ITGAE/MPZL3/NOTCH1/PHLDB1	13
GO:0046928	regulation of neurotransmitter secretion	7/216	65/12082	0.000152992	0.0268974	0.0239056	APBA2/ASIC1/CASK/GIPC1/NCS1/RAB3GAP1/SYT11	7
GO:1903305	regulation of regulated secretory pathway	9/216	111/12082	0.000164771	0.0268974	0.0239056	APBA2/CASK/CD84/GIPC1/NCS1/NOTCH1/RAB27A/RAB3GAP1/SYT11	9
GO:0002694	regulation of leukocyte activation	20/216	451/12082	0.00016986	0.0268974	0.0239056	CCR7/CD2/CD84/GAS6/GRAP2/HLA-DPB1/IKZF3/IL23R/IL7R/KLRK1/RASAL3/RORA/RUNX1/SMAD7/SYT11/TCF7/TMIGD2/TNFSF13B/TOX/ZFP36L1	20
GO:0009897	external side of plasma membrane	14/224	251/12559	0.000164746	0.0272654	0.0248853	ABCG1/CCR4/CCR7/CD2/CD79A/CXCR3/CXCR5/IL1R1/IL23R/IL7R/ITGA1/ITGAE/KLRD1/KLRK1	14
GO:0007178	transmembrane receptor protein serine/threonine kinase signaling pathway	13/216	223/12082	0.00018572	0.0280084	0.024893	BCL9L/BMPR2/GIPC1/JUN/LDLRAD4/LPXN/NOTCH1/PDCD4/PMEPA1/RUNX2/SKIL/SMAD7/SMURF2	13
GO:0045616	regulation of keratinocyte differentiation	5/216	31/12082	0.000202795	0.0291932	0.0259461	AQP3/CTSL/NOTCH1/RUNX1/ZFP36L1	5
GO:0015108	chloride transmembrane transporter activity	5/222	44/12326	0.00111047	0.0346624	0.0308091	CLCN7/CLIC3/CLIC5/SLC12A9/SLC1A4	5
GO:1902105	regulation of leukocyte differentiation	13/216	233/12082	0.000285313	0.0384391	0.0341635	CD2/FOXP1/GAS6/GPR55/IKZF3/IL23R/IL7R/JUN/RUNX1/SMAD7/TCF7/TOX/ZFP36L1	13
GO:0051588	regulation of neurotransmitter transport	7/216	72/12082	0.000291297	0.0384391	0.0341635	APBA2/ASIC1/CASK/GIPC1/NCS1/RAB3GAP1/SYT11	7
GO:0060627	regulation of vesicle-mediated transport	18/216	405/12082	0.000352029	0.044595	0.0396347	AAK1/ABCA2/APBA2/CASK/CD84/DGKQ/EHD1/GAS6/GIPC1/HIP1R/INPP5F/MIB1/NCS1/NOTCH1/RAB27A/RAB3GAP1/SYT11/TNK2	18
GO:0090287	regulation of cellular response to growth factor stimulus	11/216	179/12082	0.000370878	0.0451758	0.0401509	BCL9L/BMPR2/CASK/GIPC1/LDLRAD4/NOTCH1/PMEPA1/RUNX2/SKIL/SMAD7/SMURF2	11
GO:0045619	regulation of lymphocyte differentiation	10/216	152/12082	0.000399082	0.0468108	0.0416041	CD2/GAS6/IKZF3/IL23R/IL7R/RUNX1/SMAD7/TCF7/TOX/ZFP36L1	10
GO:0005254	chloride channel activity	4/222	29/12326	0.00170793	0.0497578	0.0442265	CLCN7/CLIC3/CLIC5/SLC1A4	4

## Sheet: downregulated genes pathways
Gene Set Enrichment Analysis of significantly downregulated genes of NANA- treated T-cells compared to control untreated T-cells
Determined using hypergeometric test p-value adjusted by FDR correction, with a threshold of 0.050.
ID	Description	GeneRatio	BgRatio	pvalue	p.adjust	qvalue	geneID	Count
GO:0140014	mitotic nuclear division	51/448	259/12082	2.44837e-23	1.03003e-19	8.4997e-20	ANLN/AURKA/AURKB/BIRC5/BUB1/BUB1B/CCNB1/CCNB2/CDC20/CDCA5/CDCA8/CDK1/CDT1/CENPE/CHEK2/CHMP5/DLGAP5/DSCC1/ESPL1/FBXO5/HASPIN/INCENP/KIF11/KIF14/KIF18B/KIF20B/KIF23/KIF2A/KIF2C/KIFC1/MAD2L1/MKI67/MYBL2/MZT1/NCAPD2/NCAPG/NCAPG2/NDC80/NEK2/NUF2/PDGFRB/PKMYT1/PLK1/RACGAP1/SGO1/SGO2/SMC1A/SMC4/SPAG5/SPDL1/TPX2	51
GO:0000280	nuclear division	58/448	349/12082	1.5399e-22	3.23919e-19	2.67295e-19	ANLN/ASPM/AURKA/AURKB/BIRC5/BRCA2/BUB1/BUB1B/CCNA1/CCNB1/CCNB2/CDC20/CDC25B/CDCA5/CDCA8/CDK1/CDT1/CENPE/CHEK2/CHMP5/CKS2/DLGAP5/DSCC1/ESPL1/FBXO5/HASPIN/INCENP/KIF11/KIF14/KIF18B/KIF20B/KIF23/KIF2A/KIF2C/KIFC1/MAD2L1/MKI67/MYBL2/MZT1/NCAPD2/NCAPG/NCAPG2/NDC80/NEK2/NUF2/PDGFRB/PKMYT1/PLK1/RACGAP1/RAD54L/SGO1/SGO2/SMC1A/SMC4/SPAG5/SPDL1/TOP2A/TPX2	58
GO:0048285	organelle fission	60/448	391/12082	1.80775e-21	2.53506e-18	2.09191e-18	ANLN/ASPM/AURKA/AURKB/BIRC5/BNIP3/BRCA2/BUB1/BUB1B/CCNA1/CCNB1/CCNB2/CDC20/CDC25B/CDCA5/CDCA8/CDK1/CDT1/CENPE/CHEK2/CHMP5/CKS2/DLGAP5/DSCC1/ESPL1/FBXO5/HASPIN/INCENP/KIF11/KIF14/KIF18B/KIF20B/KIF23/KIF2A/KIF2C/KIFC1/MAD2L1/MKI67/MX2/MYBL2/MZT1/NCAPD2/NCAPG/NCAPG2/NDC80/NEK2/NUF2/PDGFRB/PKMYT1/PLK1/RACGAP1/RAD54L/SGO1/SGO2/SMC1A/SMC4/SPAG5/SPDL1/TOP2A/TPX2	60
GO:0000070	mitotic sister chromatid segregation	36/448	154/12082	2.47128e-19	2.59916e-16	2.14481e-16	AURKB/BUB1/BUB1B/CCNB1/CDC20/CDCA5/CDCA8/CDT1/CENPE/CHMP5/DLGAP5/DSCC1/ESPL1/FBXO5/HASPIN/INCENP/KIF14/KIF18B/KIF23/KIF2C/KIFC1/MAD2L1/NCAPD2/NCAPG/NCAPG2/NDC80/NEK2/NUF2/PLK1/RACGAP1/SGO1/SGO2/SMC1A/SMC4/SPAG5/SPDL1	36
GO:0007059	chromosome segregation	48/448	293/12082	1.6564e-18	1.3937e-15	1.15007e-15	AURKB/BIRC5/BRCA1/BUB1/BUB1B/CCNB1/CDC20/CDCA2/CDCA5/CDCA8/CDT1/CENPE/CENPH/CHMP5/DLGAP5/DSCC1/ECT2/ESPL1/FBXO5/HASPIN/HJURP/INCENP/KIF14/KIF18B/KIF23/KIF2C/KIFC1/KNL1/MAD2L1/MKI67/NCAPD2/NCAPG/NCAPG2/NDC80/NEK2/NUF2/PLK1/RACGAP1/SGO1/SGO2/SKA1/SKA3/SLC25A5/SMC1A/SMC4/SPAG5/SPDL1/TOP2A	48
GO:0000819	sister chromatid segregation	37/448	183/12082	1.38514e-17	9.71217e-15	8.0144e-15	AURKB/BUB1/BUB1B/CCNB1/CDC20/CDCA5/CDCA8/CDT1/CENPE/CHMP5/DLGAP5/DSCC1/ESPL1/FBXO5/HASPIN/INCENP/KIF14/KIF18B/KIF23/KIF2C/KIFC1/MAD2L1/NCAPD2/NCAPG/NCAPG2/NDC80/NEK2/NUF2/PLK1/RACGAP1/SGO1/SGO2/SMC1A/SMC4/SPAG5/SPDL1/TOP2A	37
GO:0000775	chromosome, centromeric region	37/464	187/12559	2.72317e-17	1.22543e-14	1.02047e-14	AURKA/AURKB/BIRC5/BUB1/BUB1B/CBX5/CCNB1/CDCA5/CDCA8/CDT1/CENPE/CENPH/CENPI/CKAP5/DSCC1/HELLS/HJURP/INCENP/ITGB3BP/KIF2C/KNL1/MAD2L1/NCAPD2/NCAPG/NDC80/NEK2/NUF2/NUP160/PLK1/SGO1/SGO2/SKA1/SKA3/SMC1A/SPAG5/SPDL1/XPO1	37
GO:0000779	condensed chromosome, centromeric region	29/464	116/12559	1.13186e-16	2.06566e-14	1.72017e-14	AURKA/AURKB/BIRC5/BUB1/BUB1B/CCNB1/CDT1/CENPE/CENPH/CKAP5/HJURP/INCENP/ITGB3BP/KIF2C/KNL1/MAD2L1/NCAPD2/NCAPG/NDC80/NEK2/NUF2/PLK1/SGO1/SGO2/SKA1/SKA3/SMC1A/SPAG5/SPDL1	29
GO:0000793	condensed chromosome	37/464	196/12559	1.37711e-16	2.06566e-14	1.72017e-14	ADD3/AURKA/AURKB/BIRC5/BLM/BRCA1/BRCA2/BUB1/BUB1B/CCNB1/CDT1/CENPE/CENPH/CKAP5/HJURP/INCENP/ITGB3BP/KIF2C/KNL1/MAD2L1/MKI67/NCAPD2/NCAPG/NCAPG2/NDC80/NEK2/NUF2/PLK1/SGO1/SGO2/SKA1/SKA3/SMC1A/SMC4/SPAG5/SPDL1/TOP2A	37
GO:0005819	spindle	48/464	333/12559	3.08589e-16	3.47163e-14	2.89099e-14	ASPM/AURKA/AURKB/BIRC5/BUB1B/CALM3/CCNB1/CDC20/CDC25B/CDC7/CDCA8/CDK1/CENPE/CKAP2L/CKAP5/DLGAP5/ECT2/ESPL1/FBXO5/GPSM2/HASPIN/INCENP/KIF11/KIF14/KIF15/KIF18B/KIF20A/KIF20B/KIF23/KIF2A/KIF2C/KIFC1/MAD2L1/MYH10/MZT1/NEK2/PLK1/PLK4/RACGAP1/SGO1/SHCBP1/SKA1/SKA3/SLC25A5/SMC1A/SPAG5/SPDL1/TPX2	48
GO:0000776	kinetochore	30/464	133/12559	7.08896e-16	6.38006e-14	5.31299e-14	AURKB/BIRC5/BUB1/BUB1B/CBX5/CCNB1/CDT1/CENPE/CENPH/CENPI/CKAP5/HJURP/INCENP/ITGB3BP/KIF2C/KNL1/MAD2L1/NDC80/NEK2/NUF2/NUP160/PLK1/SGO1/SGO2/SKA1/SKA3/SMC1A/SPAG5/SPDL1/XPO1	30
GO:0000226	microtubule cytoskeleton organization	59/448	475/12082	1.33219e-16	7.55119e-14	6.23118e-14	ASPM/AURKA/AURKB/BIRC5/BRCA1/BRCA2/CALM3/CCNB1/CCNF/CCP110/CDC20/CDK1/CENPE/CENPH/CEP57/CHEK2/CHMP5/CKAP5/DLGAP5/ESPL1/FBXO5/FES/GAPDH/GPSM2/INCENP/KIF11/KIF18B/KIF20A/KIF23/KIF2A/KIF2C/KIFC1/MAD2L1/MAP1A/MYBL2/MZT1/NDC80/NEK2/NUF2/PLK1/PLK4/RACGAP1/RTTN/SGO1/SKA1/SKA3/SMC1A/SPAG5/SPDL1/SPRY1/STIL/STMN1/TPX2/TUBA1B/TUBA1C/TUBA4A/TUBB/TUBB4B/XPO1	59
GO:1902850	microtubule cytoskeleton organization involved in mitosis	31/448	135/12082	1.43593e-16	7.55119e-14	6.23118e-14	AURKA/AURKB/BIRC5/CCNB1/CDC20/CENPE/CENPH/CHEK2/CHMP5/CKAP5/DLGAP5/ESPL1/GPSM2/KIF11/KIF23/KIF2A/KIFC1/MAD2L1/MYBL2/MZT1/NDC80/NEK2/NUF2/PLK1/RACGAP1/SMC1A/SPDL1/SPRY1/STIL/STMN1/TPX2	31
GO:0098813	nuclear chromosome segregation	39/448	234/12082	1.76901e-15	8.26916e-13	6.82364e-13	AURKB/BUB1/BUB1B/CCNB1/CDC20/CDCA5/CDCA8/CDT1/CENPE/CHMP5/DLGAP5/DSCC1/ECT2/ESPL1/FBXO5/HASPIN/INCENP/KIF14/KIF18B/KIF23/KIF2C/KIFC1/KNL1/MAD2L1/NCAPD2/NCAPG/NCAPG2/NDC80/NEK2/NUF2/PLK1/RACGAP1/SGO1/SGO2/SMC1A/SMC4/SPAG5/SPDL1/TOP2A	39
GO:0007052	mitotic spindle organization	27/448	112/12082	3.75467e-15	1.57959e-12	1.30346e-12	AURKA/AURKB/BIRC5/CCNB1/CDC20/CENPE/CENPH/CHEK2/CHMP5/CKAP5/DLGAP5/GPSM2/KIF11/KIF23/KIF2A/KIFC1/MYBL2/MZT1/NDC80/NEK2/NUF2/PLK1/RACGAP1/SMC1A/STIL/STMN1/TPX2	27
GO:0007051	spindle organization	33/448	172/12082	4.20844e-15	1.60954e-12	1.32818e-12	ASPM/AURKA/AURKB/BIRC5/CCNB1/CDC20/CENPE/CENPH/CHEK2/CHMP5/CKAP5/DLGAP5/ESPL1/FBXO5/GPSM2/INCENP/KIF11/KIF23/KIF2A/KIFC1/MYBL2/MZT1/NDC80/NEK2/NUF2/PLK1/RACGAP1/SMC1A/SPAG5/STIL/STMN1/TPX2/TUBB	33
GO:0000777	condensed chromosome kinetochore	25/464	102/12559	2.49685e-14	1.67211e-12	1.39245e-12	BIRC5/BUB1/BUB1B/CCNB1/CDT1/CENPE/CENPH/CKAP5/HJURP/INCENP/ITGB3BP/KIF2C/KNL1/MAD2L1/NDC80/NEK2/NUF2/PLK1/SGO1/SGO2/SKA1/SKA3/SMC1A/SPAG5/SPDL1	25
GO:0098687	chromosomal region	44/464	318/12559	2.60106e-14	1.67211e-12	1.39245e-12	AURKA/AURKB/BIRC5/BLM/BRCA2/BUB1/BUB1B/CBX5/CCNB1/CDCA5/CDCA8/CDK1/CDT1/CENPE/CENPH/CENPI/CHEK2/CKAP5/DSCC1/H3-3B/HELLS/HJURP/INCENP/ITGB3BP/KIF2C/KNL1/MAD2L1/MCM4/NCAPD2/NCAPG/NDC80/NEK2/NUF2/NUP160/ORC1/PLK1/SGO1/SGO2/SKA1/SKA3/SMC1A/SPAG5/SPDL1/XPO1	44
GO:1901990	regulation of mitotic cell cycle phase transition	48/448	386/12082	1.11915e-13	3.89556e-11	3.21458e-11	AIF1/ANLN/ANXA1/ATAD5/AURKA/AURKB/BLM/BRCA1/BUB1/BUB1B/CCNB1/CCND3/CCP110/CDC20/CDC25B/CDC7/CDCA5/CDK1/CDKN1A/CDT1/CENPE/CEP57/CHEK2/CKAP5/CLSPN/DLGAP5/DTL/E2F8/ESPL1/FBXO5/HMMR/ID2/KIF14/MAD2L1/NDC80/NEK2/ORC1/PLK1/PLK4/PSMB8/PTEN/SPDL1/TICRR/TPX2/TUBA4A/TUBB/TUBB4B/YWHAE	48
GO:0000086	G2/M transition of mitotic cell cycle	37/448	240/12082	1.20376e-13	3.89556e-11	3.21458e-11	AURKA/AURKB/BLM/BRCA1/CALM3/CCNA2/CCNB1/CCNB2/CCP110/CDC25B/CDC7/CDK1/CDKN1A/CEP57/CHEK2/CKAP5/CLSPN/DTL/FBXO5/FOXM1/HMMR/KIF14/MELK/MNAT1/NEK2/ORC1/PHLDA1/PKMYT1/PLK1/PLK4/PSMB8/TICRR/TPX2/TUBA4A/TUBB/TUBB4B/YWHAE	37
GO:0044839	cell cycle G2/M phase transition	38/448	259/12082	2.75662e-13	8.28363e-11	6.83558e-11	ATAD5/AURKA/AURKB/BLM/BRCA1/CALM3/CCNA2/CCNB1/CCNB2/CCP110/CDC25B/CDC7/CDK1/CDKN1A/CEP57/CHEK2/CKAP5/CLSPN/DTL/FBXO5/FOXM1/HMMR/KIF14/MELK/MNAT1/NEK2/ORC1/PHLDA1/PKMYT1/PLK1/PLK4/PSMB8/TICRR/TPX2/TUBA4A/TUBB/TUBB4B/YWHAE	38
GO:1901987	regulation of cell cycle phase transition	48/448	412/12082	1.29581e-12	3.63432e-10	2.99901e-10	AIF1/ANLN/ANXA1/ATAD5/AURKA/AURKB/BLM/BRCA1/BUB1/BUB1B/CCNB1/CCND3/CCP110/CDC20/CDC25B/CDC7/CDCA5/CDK1/CDKN1A/CDT1/CENPE/CEP57/CHEK2/CKAP5/CLSPN/DLGAP5/DTL/E2F8/ESPL1/FBXO5/HMMR/ID2/KIF14/MAD2L1/NDC80/NEK2/ORC1/PLK1/PLK4/PSMB8/PTEN/SPDL1/TICRR/TPX2/TUBA4A/TUBB/TUBB4B/YWHAE	48
GO:0051225	spindle assembly	23/448	108/12082	6.92714e-12	1.8214e-09	1.50301e-09	ASPM/AURKA/AURKB/BIRC5/CDC20/CHEK2/CHMP5/FBXO5/GPSM2/INCENP/KIF11/KIF23/KIF2A/KIFC1/MYBL2/MZT1/NEK2/PLK1/RACGAP1/SMC1A/SPAG5/TPX2/TUBB	23
GO:0000794	condensed nuclear chromosome	19/464	80/12559	6.07444e-11	3.41687e-09	2.8454e-09	ADD3/AURKA/AURKB/BLM/BRCA1/BRCA2/BUB1/BUB1B/CCNB1/INCENP/NCAPD2/NDC80/NEK2/NUF2/PLK1/SGO1/SGO2/SMC1A/SMC4	19
GO:0051983	regulation of chromosome segregation	21/448	97/12082	4.14338e-11	1.02536e-08	8.46121e-09	AURKB/BUB1/BUB1B/CCNB1/CDC20/CDCA5/CDT1/CENPE/DLGAP5/ECT2/ESPL1/FBXO5/KIF2C/MAD2L1/MKI67/NDC80/NEK2/PLK1/RACGAP1/SPAG5/SPDL1	21
GO:0090068	positive regulation of cell cycle process	33/448	241/12082	7.24626e-11	1.69361e-08	1.39755e-08	AIF1/ANXA1/ATAD5/AURKA/AURKB/BRCA1/CCNB1/CCND3/CDC25B/CDC7/CDCA5/CDK1/CDKN1A/CDT1/CHEK2/CIT/DLGAP5/DTL/E2F8/ECT2/ESPL1/FBXO5/GPSM2/ID2/KIF14/KIF20B/KIF23/MAD2L1/NDC80/PDGFRB/PLK4/RACGAP1/SPAG5	33
GO:0008608	attachment of spindle microtubules to kinetochore	13/448	34/12082	9.60946e-11	2.12774e-08	1.75579e-08	AURKB/CCNB1/CDT1/CENPE/ECT2/KIF2C/KNL1/NDC80/NEK2/NUF2/RACGAP1/SGO1/SPAG5	13
GO:0072686	mitotic spindle	22/464	122/12559	5.73389e-10	2.86695e-08	2.38744e-08	ASPM/AURKA/AURKB/CDC7/CDK1/CENPE/CKAP2L/ECT2/ESPL1/GPSM2/KIF11/KIF18B/KIF20B/KIF23/KIFC1/MAD2L1/RACGAP1/SKA1/SKA3/SMC1A/SPAG5/TPX2	22
GO:0010389	regulation of G2/M transition of mitotic cell cycle	28/448	189/12082	3.30307e-10	6.90009e-08	5.69389e-08	AURKA/AURKB/BLM/BRCA1/CCNB1/CCP110/CDC25B/CDC7/CDK1/CDKN1A/CEP57/CKAP5/CLSPN/DTL/FBXO5/HMMR/KIF14/NEK2/ORC1/PLK1/PLK4/PSMB8/TICRR/TPX2/TUBA4A/TUBB/TUBB4B/YWHAE	28
GO:0007088	regulation of mitotic nuclear division	24/448	141/12082	3.4443e-10	6.90009e-08	5.69389e-08	ANLN/AURKA/AURKB/BUB1/BUB1B/CCNB1/CDC20/CDCA5/CDT1/CENPE/CHMP5/DLGAP5/ESPL1/FBXO5/KIF11/KIF20B/MAD2L1/MKI67/NDC80/NEK2/PDGFRB/PKMYT1/PLK1/SPDL1	24
GO:0005874	microtubule	38/464	346/12559	1.66144e-09	7.47648e-08	6.22603e-08	ASPM/AURKA/AURKB/BIRC5/CALM3/CDK1/CENPE/CEP57/CKAP5/DNAH11/INCENP/KIF11/KIF14/KIF15/KIF18B/KIF20A/KIF20B/KIF23/KIF26A/KIF2A/KIF2C/KIFC1/MAP1A/NEK2/PLK1/RACGAP1/SHROOM1/SKA1/SKA3/SPAG5/STMN1/TIAM1/TPX2/TUBA1B/TUBA1C/TUBA4A/TUBB/TUBB4B	38
GO:1902749	regulation of cell cycle G2/M phase transition	29/448	206/12082	5.47935e-10	1.01812e-07	8.40141e-08	ATAD5/AURKA/AURKB/BLM/BRCA1/CCNB1/CCP110/CDC25B/CDC7/CDK1/CDKN1A/CEP57/CKAP5/CLSPN/DTL/FBXO5/HMMR/KIF14/NEK2/ORC1/PLK1/PLK4/PSMB8/TICRR/TPX2/TUBA4A/TUBB/TUBB4B/YWHAE	29
GO:0090307	mitotic spindle assembly	16/448	62/12082	5.56612e-10	1.01812e-07	8.40141e-08	AURKB/BIRC5/CDC20/CHEK2/CHMP5/KIF11/KIF23/KIF2A/KIFC1/MYBL2/MZT1/NEK2/PLK1/RACGAP1/SMC1A/TPX2	16
GO:0000940	condensed chromosome outer kinetochore	8/464	13/12559	3.57657e-09	1.46314e-07	1.21843e-07	BUB1/BUB1B/CCNB1/NDC80/PLK1/SKA1/SKA3/SPDL1	8
GO:0032465	regulation of cytokinesis	17/448	74/12082	1.14501e-09	2.0071e-07	1.65624e-07	AURKA/AURKB/BRCA2/CALM3/CCP110/CDC25B/CIT/E2F8/ECT2/INCENP/KIF14/KIF20A/KIF20B/KIF23/PLK1/PLK4/RACGAP1	17
GO:0000922	spindle pole	23/464	150/12559	6.23707e-09	2.3389e-07	1.94772e-07	ASPM/AURKA/AURKB/CALM3/CCNB1/CDC20/CDC25B/CKAP2L/CKAP5/DLGAP5/GPSM2/KIF11/KIF20B/KIF2A/MAD2L1/NEK2/PLK1/PLK4/SGO1/SMC1A/SPAG5/SPDL1/TPX2	23
GO:0045787	positive regulation of cell cycle	36/448	313/12082	1.39209e-09	2.34261e-07	1.9331e-07	AIF1/ANXA1/ATAD5/AURKA/AURKB/BRCA1/BRCA2/CCNB1/CCND3/CDC25B/CDC7/CDCA5/CDK1/CDKN1A/CDT1/CHEK2/CIT/CKS2/DLGAP5/DTL/E2F8/ECT2/ESPL1/FBXO5/GPSM2/ID2/KIF14/KIF20B/KIF23/MAD2L1/MNAT1/NDC80/PDGFRB/PLK4/RACGAP1/SPAG5	36
GO:0051783	regulation of nuclear division	24/448	152/12082	1.67804e-09	2.71519e-07	2.24055e-07	ANLN/AURKA/AURKB/BUB1/BUB1B/CCNB1/CDC20/CDCA5/CDT1/CENPE/CHMP5/DLGAP5/ESPL1/FBXO5/KIF11/KIF20B/MAD2L1/MKI67/NDC80/NEK2/PDGFRB/PKMYT1/PLK1/SPDL1	24
GO:0006260	DNA replication	32/448	258/12082	1.81942e-09	2.83492e-07	2.33935e-07	ATAD5/BLM/BRCA1/BRCA2/CCNA2/CDC7/CDK1/CDT1/CHEK2/CLSPN/DSCC1/DTL/E2F8/EXO1/FAM111B/FBXO5/GINS1/GINS2/HMGA1/MCM10/MCM4/MMS22L/ORC1/POLD3/POLE/POLH/POLQ/RBBP8/RRM1/RRM2/TICRR/WDHD1	32
GO:0051310	metaphase plate congression	15/448	59/12082	2.4319e-09	3.65393e-07	3.01519e-07	AURKB/CCNB1/CDCA5/CDCA8/CDT1/CENPE/CHMP5/INCENP/KIF14/KIF2C/KIFC1/NDC80/NUF2/SPAG5/SPDL1	15
GO:0050000	chromosome localization	16/448	70/12082	3.84193e-09	5.38767e-07	4.44586e-07	AURKB/CCNB1/CDCA5/CDCA8/CDT1/CENPE/CHMP5/DLGAP5/INCENP/KIF14/KIF2C/KIFC1/NDC80/NUF2/SPAG5/SPDL1	16
GO:0051303	establishment of chromosome localization	16/448	70/12082	3.84193e-09	5.38767e-07	4.44586e-07	AURKB/CCNB1/CDCA5/CDCA8/CDT1/CENPE/CHMP5/DLGAP5/INCENP/KIF14/KIF2C/KIFC1/NDC80/NUF2/SPAG5/SPDL1	16
GO:0051302	regulation of cell division	21/448	124/12082	4.8841e-09	6.62819e-07	5.46953e-07	ASPM/AURKA/AURKB/BLM/BRCA2/CALM3/CCP110/CDC25B/CIT/E2F8/ECT2/INCENP/KIF14/KIF18B/KIF20A/KIF20B/KIF23/PLK1/PLK4/PTCH1/RACGAP1	21
GO:0005875	microtubule associated complex	20/464	123/12559	2.22066e-08	7.27447e-07	6.0578e-07	AURKA/AURKB/BIRC5/CDCA8/DNAH11/INCENP/KIF11/KIF14/KIF15/KIF18B/KIF20A/KIF20B/KIF23/KIF26A/KIF2A/KIF2C/KIFC1/MAP1A/PXN/YWHAE	20
GO:0005871	kinesin complex	12/464	42/12559	2.26317e-08	7.27447e-07	6.0578e-07	KIF11/KIF14/KIF15/KIF18B/KIF20A/KIF20B/KIF23/KIF26A/KIF2A/KIF2C/KIFC1/YWHAE	12
GO:0000910	cytokinesis	23/448	149/12082	5.77552e-09	7.59301e-07	6.26568e-07	ANLN/AURKA/AURKB/BRCA2/CALM3/CCP110/CDC25B/CHMP5/CIT/E2F8/ECT2/ESPL1/INCENP/KIF14/KIF20A/KIF20B/KIF23/MYH10/PLK1/PLK4/RACGAP1/SEPTIN8/STMN1	23
GO:0007080	mitotic metaphase plate congression	13/448	46/12082	7.01272e-09	8.94015e-07	7.37733e-07	AURKB/CCNB1/CDCA5/CDCA8/CDT1/CENPE/CHMP5/KIF14/KIF2C/KIFC1/NDC80/NUF2/SPDL1	13
GO:0051321	meiotic cell cycle	25/448	176/12082	7.2288e-09	8.94458e-07	7.38098e-07	ASPM/AURKA/BRCA2/BUB1/BUB1B/CCNA1/CDC20/CDC25B/CKS2/ESPL1/EXO1/FBXO5/INCENP/NCAPD2/NEK2/NUF2/PKMYT1/PLK1/RAD54L/RBBP8/SGO1/SGO2/SMC1A/SMC4/TOP2A	25
GO:0030071	regulation of mitotic metaphase/anaphase transition	14/448	55/12082	8.20519e-09	9.58868e-07	7.91249e-07	AURKB/BUB1/BUB1B/CCNB1/CDC20/CDT1/CENPE/DLGAP5/ESPL1/FBXO5/MAD2L1/NDC80/PLK1/SPDL1	14
GO:1902099	regulation of metaphase/anaphase transition of cell cycle	14/448	55/12082	8.20519e-09	9.58868e-07	7.91249e-07	AURKB/BUB1/BUB1B/CCNB1/CDC20/CDT1/CENPE/DLGAP5/ESPL1/FBXO5/MAD2L1/NDC80/PLK1/SPDL1	14
GO:0000780	condensed nuclear chromosome, centromeric region	10/464	29/12559	4.58203e-08	1.37461e-06	1.1447e-06	AURKA/AURKB/BUB1/BUB1B/CCNB1/NDC80/NUF2/PLK1/SGO1/SGO2	10
GO:0007091	metaphase/anaphase transition of mitotic cell cycle	14/448	57/12082	1.35486e-08	1.49997e-06	1.23776e-06	AURKB/BUB1/BUB1B/CCNB1/CDC20/CDT1/CENPE/DLGAP5/ESPL1/FBXO5/MAD2L1/NDC80/PLK1/SPDL1	14
GO:0044784	metaphase/anaphase transition of cell cycle	14/448	57/12082	1.35486e-08	1.49997e-06	1.23776e-06	AURKB/BUB1/BUB1B/CCNB1/CDC20/CDT1/CENPE/DLGAP5/ESPL1/FBXO5/MAD2L1/NDC80/PLK1/SPDL1	14
GO:0010965	regulation of mitotic sister chromatid separation	14/448	58/12082	1.72624e-08	1.86213e-06	1.53661e-06	AURKB/BUB1/BUB1B/CCNB1/CDC20/CDT1/CENPE/DLGAP5/ESPL1/FBXO5/MAD2L1/NDC80/PLK1/SPDL1	14
hsa04110	Cell cycle	23/265	121/5536	8.28591e-09	2.22062e-06	2.11073e-06	699/701/8900/890/891/9133/896/991/994/8317/983/1026/11200/1870/9700/4085/4173/4998/9088/5347/4088/8243/7531	23
GO:0033046	negative regulation of sister chromatid segregation	12/448	42/12082	2.34556e-08	2.40677e-06	1.98604e-06	AURKB/BUB1/BUB1B/CCNB1/CDC20/CDT1/ESPL1/FBXO5/MAD2L1/NDC80/PLK1/SPDL1	12
GO:0051985	negative regulation of chromosome segregation	12/448	42/12082	2.34556e-08	2.40677e-06	1.98604e-06	AURKB/BUB1/BUB1B/CCNB1/CDC20/CDT1/ESPL1/FBXO5/MAD2L1/NDC80/PLK1/SPDL1	12
GO:0099513	polymeric cytoskeletal fiber	43/464	485/12559	8.71644e-08	2.4515e-06	2.04148e-06	AIF1/ANXA1/ASPM/AURKA/AURKB/BIRC5/CALM3/CDK1/CENPE/CEP57/CKAP5/DNAH11/INCENP/JAM3/KIF11/KIF14/KIF15/KIF18B/KIF20A/KIF20B/KIF23/KIF26A/KIF2A/KIF2C/KIFC1/LMNB1/MAP1A/NEK2/PLK1/RACGAP1/SHROOM1/SKA1/SKA3/SPAG5/STMN1/TIAM1/TPM4/TPX2/TUBA1B/TUBA1C/TUBA4A/TUBB/TUBB4B	43
GO:0030496	midbody	23/464	173/12559	9.65756e-08	2.55641e-06	2.12885e-06	ANLN/ANXA2/ASPM/AURKA/AURKB/BIRC5/CDCA8/CDK1/CENPE/ECT2/INCENP/KIF14/KIF20A/KIF20B/KIF23/LAP3/MYH10/NEK2/PLK1/PTCH1/RACGAP1/SHCBP1/SPAG5	23
GO:0051306	mitotic sister chromatid separation	14/448	61/12082	3.45997e-08	3.38514e-06	2.79339e-06	AURKB/BUB1/BUB1B/CCNB1/CDC20/CDT1/CENPE/DLGAP5/ESPL1/FBXO5/MAD2L1/NDC80/PLK1/SPDL1	14
GO:1905818	regulation of chromosome separation	14/448	61/12082	3.45997e-08	3.38514e-06	2.79339e-06	AURKB/BUB1/BUB1B/CCNB1/CDC20/CDT1/CENPE/DLGAP5/ESPL1/FBXO5/MAD2L1/NDC80/PLK1/SPDL1	14
GO:0006735	NADH regeneration	9/448	22/12082	3.95919e-08	3.62094e-06	2.98797e-06	ALDOA/ALDOC/ENO1/GAPDH/GPI/HK2/PFKL/PGK1/TPI1	9
GO:0061621	canonical glycolysis	9/448	22/12082	3.95919e-08	3.62094e-06	2.98797e-06	ALDOA/ALDOC/ENO1/GAPDH/GPI/HK2/PFKL/PGK1/TPI1	9
GO:0061718	glucose catabolic process to pyruvate	9/448	22/12082	3.95919e-08	3.62094e-06	2.98797e-06	ALDOA/ALDOC/ENO1/GAPDH/GPI/HK2/PFKL/PGK1/TPI1	9
GO:0045841	negative regulation of mitotic metaphase/anaphase transition	11/448	36/12082	4.18654e-08	3.66932e-06	3.02789e-06	AURKB/BUB1/BUB1B/CCNB1/CDC20/CDT1/FBXO5/MAD2L1/NDC80/PLK1/SPDL1	11
GO:1902100	negative regulation of metaphase/anaphase transition of cell cycle	11/448	36/12082	4.18654e-08	3.66932e-06	3.02789e-06	AURKB/BUB1/BUB1B/CCNB1/CDC20/CDT1/FBXO5/MAD2L1/NDC80/PLK1/SPDL1	11
GO:0051304	chromosome separation	16/448	82/12082	4.29141e-08	3.68448e-06	3.0404e-06	AURKB/BUB1/BUB1B/CCNB1/CDC20/CDT1/CENPE/DLGAP5/ESPL1/FBXO5/MAD2L1/NCAPD2/NDC80/PLK1/SPDL1/TOP2A	16
GO:0010948	negative regulation of cell cycle process	32/448	296/12082	5.2277e-08	4.39858e-06	3.62967e-06	AURKA/AURKB/BLM/BRCA1/BUB1/BUB1B/CBX5/CCNB1/CCNF/CCP110/CDC20/CDC7/CDK1/CDKN1A/CDT1/CHEK2/CLSPN/DTL/E2F8/ESPL1/FBXO5/MAD2L1/NDC80/NEK2/ORC1/PLK1/PSMB8/PTEN/RBBP8/RRM2/SPDL1/TICRR	32
GO:0000307	cyclin-dependent protein kinase holoenzyme complex	11/464	41/12559	1.80104e-07	4.5026e-06	3.74954e-06	CCNA1/CCNA2/CCNB1/CCNB2/CCND3/CCNF/CCNG1/CDK1/CDKN1A/CKS2/MNAT1	11
GO:1905819	negative regulation of chromosome separation	11/448	37/12082	5.76093e-08	4.66082e-06	3.84606e-06	AURKB/BUB1/BUB1B/CCNB1/CDC20/CDT1/FBXO5/MAD2L1/NDC80/PLK1/SPDL1	11
GO:2000816	negative regulation of mitotic sister chromatid separation	11/448	37/12082	5.76093e-08	4.66082e-06	3.84606e-06	AURKB/BUB1/BUB1B/CCNB1/CDC20/CDT1/FBXO5/MAD2L1/NDC80/PLK1/SPDL1	11
GO:0061615	glycolytic process through fructose-6-phosphate	9/448	23/12082	6.29229e-08	4.90216e-06	4.04522e-06	ALDOA/ALDOC/ENO1/GAPDH/GPI/HK2/PFKL/PGK1/TPI1	9
GO:0061620	glycolytic process through glucose-6-phosphate	9/448	23/12082	6.29229e-08	4.90216e-06	4.04522e-06	ALDOA/ALDOC/ENO1/GAPDH/GPI/HK2/PFKL/PGK1/TPI1	9
GO:0051233	spindle midzone	10/464	34/12559	2.53982e-07	6.01537e-06	5.00929e-06	AURKA/AURKB/CDCA8/CENPE/INCENP/KIF14/KIF18B/KIF20B/PLK1/RACGAP1	10
GO:0140013	meiotic nuclear division	19/448	120/12082	8.15867e-08	6.24064e-06	5.14972e-06	ASPM/AURKA/BRCA2/BUB1/BUB1B/CCNA1/CDC20/CDC25B/CKS2/ESPL1/FBXO5/INCENP/NUF2/PLK1/RAD54L/SGO1/SGO2/SMC4/TOP2A	19
GO:1903046	meiotic cell cycle process	20/448	133/12082	9.00313e-08	6.7636e-06	5.58126e-06	ASPM/AURKA/BRCA2/BUB1/BUB1B/CCNA1/CDC20/CDC25B/CKS2/ESPL1/FBXO5/INCENP/NCAPD2/NUF2/PLK1/RAD54L/SGO1/SGO2/SMC4/TOP2A	20
GO:0045931	positive regulation of mitotic cell cycle	20/448	135/12082	1.15992e-07	8.41344e-06	6.9427e-06	AIF1/ANXA1/AURKA/AURKB/BRCA2/CCNB1/CCND3/CDC25B/CDC7/CDCA5/CDK1/CDT1/DLGAP5/DTL/ESPL1/FBXO5/KIF20B/MAD2L1/NDC80/PDGFRB	20
GO:2001251	negative regulation of chromosome organization	20/448	135/12082	1.15992e-07	8.41344e-06	6.9427e-06	ATAD2/AURKB/BRCA1/BUB1/BUB1B/CCNB1/CDC20/CDT1/DCP2/ESPL1/FBXO5/H3-3B/HMGA1/HNRNPA1/MAD2L1/MNAT1/NDC80/PLK1/SPDL1/TOP2A	20
GO:0006261	DNA-dependent DNA replication	21/448	148/12082	1.19498e-07	8.52085e-06	7.03133e-06	ATAD5/BLM/BRCA2/CDC7/CDT1/CHEK2/DSCC1/E2F8/FBXO5/GINS1/GINS2/HMGA1/MCM10/MCM4/MMS22L/ORC1/POLD3/POLE/POLQ/TICRR/WDHD1	21
GO:0000082	G1/S transition of mitotic cell cycle	27/448	232/12082	1.32301e-07	9.27648e-06	7.65487e-06	AIF1/ANXA1/AURKA/BCAT1/CCNA1/CCNB1/CCND3/CDC7/CDK1/CDKN1A/CDT1/CHEK2/DHFR/E2F8/FBXO5/ID2/IQGAP3/KIF14/MCM10/MCM4/MNAT1/ORC1/POLE/PTEN/RBBP8/RRM2/TYMS	27
GO:0019674	NAD metabolic process	11/448	40/12082	1.4084e-07	9.5567e-06	7.88611e-06	ALDOA/ALDOC/CD38/ENO1/GAPDH/GPI/HK2/LDHA/PFKL/PGK1/TPI1	11
GO:0033048	negative regulation of mitotic sister chromatid segregation	11/448	40/12082	1.4084e-07	9.5567e-06	7.88611e-06	AURKB/BUB1/BUB1B/CCNB1/CDC20/CDT1/FBXO5/MAD2L1/NDC80/PLK1/SPDL1	11
GO:0044843	cell cycle G1/S phase transition	28/448	248/12082	1.47047e-07	9.81948e-06	8.10295e-06	AIF1/ANXA1/AURKA/BCAT1/CCNA1/CCNA2/CCNB1/CCND3/CDC7/CDK1/CDKN1A/CDT1/CHEK2/DHFR/E2F8/FBXO5/ID2/IQGAP3/KIF14/MCM10/MCM4/MNAT1/ORC1/POLE/PTEN/RBBP8/RRM2/TYMS	28
GO:0033045	regulation of sister chromatid segregation	15/448	79/12082	1.66235e-07	1.09274e-05	9.01716e-06	AURKB/BUB1/BUB1B/CCNB1/CDC20/CDCA5/CDT1/CENPE/DLGAP5/ESPL1/FBXO5/MAD2L1/NDC80/PLK1/SPDL1	15
GO:0033047	regulation of mitotic sister chromatid segregation	14/448	69/12082	1.81059e-07	1.17187e-05	9.67017e-06	AURKB/BUB1/BUB1B/CCNB1/CDC20/CDT1/CENPE/DLGAP5/ESPL1/FBXO5/MAD2L1/NDC80/PLK1/SPDL1	14
GO:0015631	tubulin binding	33/452	303/12326	2.07355e-08	1.27416e-05	1.18141e-05	ALDOA/ARL4C/BIRC5/BRCA1/BRCA2/CENPE/CEP57/CKAP5/DLGAP5/FES/GAPDH/KIF11/KIF14/KIF15/KIF18B/KIF20A/KIF20B/KIF23/KIF26A/KIF2A/KIF2C/KIFC1/LZTS1/MAP1A/MX2/NCALD/PLK1/RACGAP1/SKA1/SPAG5/STMN1/TIAM1/TPX2	33
GO:0008017	microtubule binding	27/452	221/12326	3.84361e-08	1.27416e-05	1.18141e-05	BIRC5/CENPE/CEP57/CKAP5/DLGAP5/FES/GAPDH/KIF11/KIF14/KIF15/KIF18B/KIF20A/KIF20B/KIF23/KIF26A/KIF2A/KIF2C/KIFC1/LZTS1/MAP1A/MX2/PLK1/RACGAP1/SKA1/SPAG5/TIAM1/TPX2	27
GO:0007098	centrosome cycle	18/448	116/12082	2.4537e-07	1.56405e-05	1.29064e-05	AURKA/BRCA1/BRCA2/CCNF/CCP110/CDK1/CHMP5/CKAP5/FES/KIF11/NDC80/NEK2/PLK1/PLK4/RTTN/SGO1/STIL/XPO1	18
GO:0007094	mitotic spindle assembly checkpoint	10/448	34/12082	2.61865e-07	1.57381e-05	1.29869e-05	AURKB/BUB1/BUB1B/CCNB1/CDC20/CDT1/MAD2L1/NDC80/PLK1/SPDL1	10
GO:0031577	spindle checkpoint	10/448	34/12082	2.61865e-07	1.57381e-05	1.29869e-05	AURKB/BUB1/BUB1B/CCNB1/CDC20/CDT1/MAD2L1/NDC80/PLK1/SPDL1	10
GO:0071173	spindle assembly checkpoint	10/448	34/12082	2.61865e-07	1.57381e-05	1.29869e-05	AURKB/BUB1/BUB1B/CCNB1/CDC20/CDT1/MAD2L1/NDC80/PLK1/SPDL1	10
GO:0071174	mitotic spindle checkpoint	10/448	34/12082	2.61865e-07	1.57381e-05	1.29869e-05	AURKB/BUB1/BUB1B/CCNB1/CDC20/CDT1/MAD2L1/NDC80/PLK1/SPDL1	10
GO:0007093	mitotic cell cycle checkpoint	21/448	159/12082	4.11219e-07	2.43662e-05	2.01068e-05	AURKA/AURKB/BLM/BRCA1/BUB1/BUB1B/CCNB1/CDC20/CDK1/CDKN1A/CDT1/CHEK2/CLSPN/E2F8/MAD2L1/NDC80/ORC1/PLK1/SPDL1/TICRR/TOP2A	21
GO:0030261	chromosome condensation	10/448	36/12082	4.7486e-07	2.77463e-05	2.2896e-05	CCNB1/CDCA5/CDK1/H3-3B/INCENP/NCAPD2/NCAPG/NCAPG2/SMC4/TOP2A	10
GO:0000079	regulation of cyclin-dependent protein serine/threonine kinase activity	15/448	87/12082	6.18132e-07	3.5623e-05	2.93958e-05	BLM/CCNA1/CCNA2/CCNB1/CCNB2/CCND3/CCNF/CCNG1/CDKN1A/CKS2/HERC5/MNAT1/PKMYT1/PLK1/PTEN	15
GO:0045839	negative regulation of mitotic nuclear division	11/448	46/12082	6.64555e-07	3.77809e-05	3.11764e-05	AURKB/BUB1/BUB1B/CCNB1/CDC20/CDT1/FBXO5/MAD2L1/NDC80/PLK1/SPDL1	11
hsa01230	Biosynthesis of amino acids	14/265	59/5536	4.50368e-07	4.09495e-05	3.8923e-05	226/230/586/2023/2597/2752/3418/5211/5230/26227/29968/6472/7086/7167	14
hsa00010	Glycolysis / Gluconeogenesis	12/265	43/5536	4.5839e-07	4.09495e-05	3.8923e-05	55902/226/230/2023/2597/2821/3099/3939/5211/5230/5236/7167	12
GO:0003777	microtubule motor activity	13/452	60/12326	1.9545e-07	4.31944e-05	4.00501e-05	CENPE/DNAH11/KIF11/KIF14/KIF15/KIF18B/KIF20A/KIF20B/KIF23/KIF26A/KIF2A/KIF2C/KIFC1	13
GO:0031023	microtubule organizing center organization	18/448	126/12082	8.6708e-07	4.83658e-05	3.9911e-05	AURKA/BRCA1/BRCA2/CCNF/CCP110/CDK1/CHMP5/CKAP5/FES/KIF11/NDC80/NEK2/PLK1/PLK4/RTTN/SGO1/STIL/XPO1	18
GO:0006007	glucose catabolic process	9/448	30/12082	8.73734e-07	4.83658e-05	3.9911e-05	ALDOA/ALDOC/ENO1/GAPDH/GPI/HK2/PFKL/PGK1/TPI1	9
GO:0005876	spindle microtubule	12/464	62/12559	2.2571e-06	5.07848e-05	4.2291e-05	AURKA/AURKB/BIRC5/CALM3/CDK1/CENPE/KIF11/KIF18B/KIF2A/PLK1/SKA1/SKA3	12
GO:0061640	cytoskeleton-dependent cytokinesis	15/448	91/12082	1.12389e-06	6.06179e-05	5.00214e-05	ANLN/AURKB/CHMP5/CIT/ECT2/ESPL1/INCENP/KIF20A/KIF20B/KIF23/MYH10/PLK1/RACGAP1/SEPTIN8/STMN1	15
GO:1904029	regulation of cyclin-dependent protein kinase activity	15/448	91/12082	1.12389e-06	6.06179e-05	5.00214e-05	BLM/CCNA1/CCNA2/CCNB1/CCNB2/CCND3/CCNF/CCNG1/CDKN1A/CKS2/HERC5/MNAT1/PKMYT1/PLK1/PTEN	15
GO:0000281	mitotic cytokinesis	13/448	69/12082	1.22242e-06	6.50978e-05	5.37181e-05	ANLN/CHMP5/CIT/ECT2/ESPL1/INCENP/KIF20A/KIF20B/KIF23/MYH10/PLK1/RACGAP1/STMN1	13
GO:0034340	response to type I interferon	14/448	81/12082	1.42106e-06	7.47297e-05	6.16663e-05	IFI27/IFI6/IFITM1/IFITM2/IFITM3/IRF7/IRF8/ISG15/MX2/OAS2/OAS3/PSMB8/SHMT2/USP18	14
GO:0051784	negative regulation of nuclear division	11/448	50/12082	1.62727e-06	8.45178e-05	6.97433e-05	AURKB/BUB1/BUB1B/CCNB1/CDC20/CDT1/FBXO5/MAD2L1/NDC80/PLK1/SPDL1	11
GO:0051656	establishment of organelle localization	34/448	379/12082	1.68932e-06	8.66702e-05	7.15195e-05	AURKB/CCNB1/CD300A/CDCA5/CDCA8/CDT1/CENPE/CHMP5/DLGAP5/ESPL1/FES/GAB2/GPSM2/IL4R/INCENP/KIF14/KIF23/KIF2C/KIFC1/LAT2/LGALS9/MAD2L1/MX2/MYH10/MYO1E/MYO1G/NDC80/NUF2/PLK1/RAB27B/SPAG5/SPDL1/SPRY1/XPO1	34
GO:0034501	protein localization to kinetochore	7/448	18/12082	2.05227e-06	0.000104023	8.58386e-05	AURKB/CDK1/CDT1/HASPIN/KNL1/NDC80/SPDL1	7
GO:0006734	NADH metabolic process	9/448	33/12082	2.1329e-06	0.000106823	8.8149e-05	ALDOA/ALDOC/ENO1/GAPDH/GPI/HK2/PFKL/PGK1/TPI1	9
GO:0003774	motor activity	16/452	100/12326	6.48333e-07	0.000107461	9.96386e-05	CENPE/DNAH11/KIF11/KIF14/KIF15/KIF18B/KIF20A/KIF20B/KIF23/KIF26A/KIF2A/KIF2C/KIFC1/MYH10/MYO1E/MYO1G	16
GO:0022626	cytosolic ribosome	15/464	103/12559	5.35505e-06	0.000114751	9.55589e-05	EIF2AK2/ISG15/RPL10/RPL12/RPL18A/RPL35/RPL36/RPL38/RPL41/RPL7/RPS17/RPS18/RPS24/RPS6/RPS9	15
GO:0000075	cell cycle checkpoint	23/448	206/12082	2.34502e-06	0.000116064	9.57754e-05	AURKA/AURKB/BLM/BRCA1/BUB1/BUB1B/CCNB1/CDC20/CDK1/CDKN1A/CDT1/CHEK2/CLSPN/DTL/E2F8/MAD2L1/NDC80/ORC1/PLK1/SPDL1/TICRR/TOP2A/WDR76	23
GO:0070507	regulation of microtubule cytoskeleton organization	20/448	164/12082	2.76337e-06	0.00013518	0.000111549	AURKA/BRCA1/CCNF/CCP110/CHMP5/CKAP5/FES/GPSM2/KIF11/MAP1A/NEK2/PLK1/PLK4/SKA1/SKA3/SPAG5/STIL/STMN1/TPX2/XPO1	20
GO:1901988	negative regulation of cell cycle phase transition	24/448	225/12082	3.186e-06	0.000153087	0.000126326	AURKA/AURKB/BLM/BRCA1/BUB1/BUB1B/CCNB1/CDC20/CDK1/CDKN1A/CDT1/CHEK2/CLSPN/DTL/E2F8/FBXO5/MAD2L1/NDC80/ORC1/PLK1/PSMB8/PTEN/SPDL1/TICRR	24
GO:0002699	positive regulation of immune effector process	21/448	180/12082	3.2022e-06	0.000153087	0.000126326	ANXA1/ATAD5/CD300A/DDX21/DHX58/FES/GAB2/GATA3/GPI/HSPD1/IL4R/ITGAM/ITGB2/LGALS9/MZB1/NCR3/NSD2/STAP1/TFRC/XBP1/XCL1	21
GO:1901992	positive regulation of mitotic cell cycle phase transition	13/448	75/12082	3.2693e-06	0.000154219	0.00012726	AIF1/ANXA1/CCNB1/CCND3/CDC25B/CDC7/CDCA5/CDK1/CDT1/DLGAP5/DTL/ESPL1/FBXO5	13
GO:0010639	negative regulation of organelle organization	31/448	339/12082	3.29919e-06	0.000154219	0.00012726	ADD3/ATAD2/AURKB/BNIP3/BRCA1/BUB1/BUB1B/CCNB1/CCNF/CCP110/CDC20/CDT1/DCP2/ESPL1/FBXO5/H3-3B/HMGA1/HNRNPA1/INSIG1/MAD2L1/MNAT1/NDC80/NEK2/PLK1/SLC25A5/SPDL1/STMN1/TFRC/TMSB10/TOP2A/TPX2	31
GO:1901989	positive regulation of cell cycle phase transition	14/448	87/12082	3.43976e-06	0.000158035	0.000130409	AIF1/ANXA1/ATAD5/CCNB1/CCND3/CDC25B/CDC7/CDCA5/CDK1/CDT1/DLGAP5/DTL/ESPL1/FBXO5	14
GO:0051988	regulation of attachment of spindle microtubules to kinetochore	6/448	13/12082	3.45595e-06	0.000158035	0.000130409	AURKB/CCNB1/ECT2/NEK2/RACGAP1/SPAG5	6
GO:0019320	hexose catabolic process	10/448	44/12082	3.55107e-06	0.000160638	0.000132557	ALDOA/ALDOC/ENO1/GAPDH/GPI/HK2/PFKL/PGK1/PGM1/TPI1	10
GO:1901991	negative regulation of mitotic cell cycle phase transition	23/448	212/12082	3.83447e-06	0.000171613	0.000141614	AURKA/AURKB/BLM/BRCA1/BUB1/BUB1B/CCNB1/CDC20/CDK1/CDKN1A/CDT1/CHEK2/CLSPN/E2F8/FBXO5/MAD2L1/NDC80/ORC1/PLK1/PSMB8/PTEN/SPDL1/TICRR	23
GO:0071103	DNA conformation change	28/448	293/12082	4.28369e-06	0.0001897	0.000156538	ANP32B/ANXA1/ASF1B/BLM/CCNB1/CDCA5/CDK1/CENPH/CENPI/DSCC1/GINS2/H3-3B/HELLS/HJURP/HMGA1/HMGB3/INCENP/ITGB3BP/KNL1/MCM4/MNAT1/NCAPD2/NCAPG/NCAPG2/POLQ/RAD54L/SMC4/TOP2A	28
GO:0060337	type I interferon signaling pathway	13/448	77/12082	4.43517e-06	0.000192358	0.000158732	IFI27/IFI6/IFITM1/IFITM2/IFITM3/IRF7/IRF8/ISG15/MX2/OAS2/OAS3/PSMB8/USP18	13
GO:0071357	cellular response to type I interferon	13/448	77/12082	4.43517e-06	0.000192358	0.000158732	IFI27/IFI6/IFITM1/IFITM2/IFITM3/IRF7/IRF8/ISG15/MX2/OAS2/OAS3/PSMB8/USP18	13
GO:0035455	response to interferon-alpha	7/448	20/12082	4.68637e-06	0.000201179	0.000166011	EIF2AK2/GATA3/IFITM1/IFITM2/IFITM3/LAMP3/MX2	7
GO:1903900	regulation of viral life cycle	17/448	129/12082	5.39444e-06	0.000228173	0.000188287	APOBEC3B/EIF2AK2/IFI16/IFI27/IFITM1/IFITM2/IFITM3/ISG15/KPNA2/LAMP3/LGALS9/OAS2/OAS3/P4HB/PLSCR1/PPIB/TOP2A	17
GO:0032467	positive regulation of cytokinesis	8/448	28/12082	5.42366e-06	0.000228173	0.000188287	AURKB/CDC25B/CIT/ECT2/KIF14/KIF20B/KIF23/RACGAP1	8
GO:0006695	cholesterol biosynthetic process	11/448	57/12082	6.35883e-06	0.000262271	0.000216423	EBP/ELOVL6/FDPS/HMGCR/HMGCS1/IDI1/INSIG1/LBR/MSMO1/SCD/SQLE	11
GO:1902653	secondary alcohol biosynthetic process	11/448	57/12082	6.35883e-06	0.000262271	0.000216423	EBP/ELOVL6/FDPS/HMGCR/HMGCS1/IDI1/INSIG1/LBR/MSMO1/SCD/SQLE	11
GO:0032886	regulation of microtubule-based process	21/448	190/12082	7.55916e-06	0.000306988	0.000253324	AURKA/BRCA1/CCNF/CCP110/CHMP5/CKAP5/DNAH11/FES/GPSM2/KIF11/MAP1A/NEK2/PLK1/PLK4/SKA1/SKA3/SPAG5/STIL/STMN1/TPX2/XPO1	21
GO:0007062	sister chromatid cohesion	11/448	58/12082	7.58896e-06	0.000306988	0.000253324	BUB1/BUB1B/CDC20/CDCA5/DSCC1/ESPL1/HASPIN/PLK1/SGO1/SGO2/SMC1A	11
GO:0006753	nucleoside phosphate metabolic process	35/448	425/12082	8.13604e-06	0.000325984	0.000268999	ACSS2/ALDOA/ALDOC/ATP5MC2/ELOVL6/ENO1/GAPDH/GPI/HDAC4/HK2/HMGCR/HMGCS1/HSD17B12/IDH2/LDHA/NAMPT/NT5C3A/NUP160/NUP58/PAICS/PDE4A/PDE4D/PDE7B/PFKL/PGK1/PGM1/PPCDC/PTGIS/RRM1/RRM2/SCD/SULT1B1/TK1/TPI1/TYMS	35
GO:0000184	nuclear-transcribed mRNA catabolic process, nonsense-mediated decay	16/448	120/12082	8.74053e-06	0.0003469	0.000286259	DCP2/EIF3E/HELZ2/RPL10/RPL12/RPL18A/RPL35/RPL36/RPL38/RPL41/RPL7/RPS17/RPS18/RPS24/RPS6/RPS9	16
GO:0051315	attachment of mitotic spindle microtubules to kinetochore	6/448	15/12082	9.46015e-06	0.000371952	0.000306931	AURKB/CDT1/CENPE/KIF2C/NDC80/NUF2	6
GO:0051383	kinetochore organization	7/448	22/12082	9.66566e-06	0.000373059	0.000307845	CDT1/CENPE/CENPH/DLGAP5/NDC80/NUF2/SMC4	7
GO:0071459	protein localization to chromosome, centromeric region	7/448	22/12082	9.66566e-06	0.000373059	0.000307845	AURKB/CDK1/CDT1/HASPIN/KNL1/NDC80/SPDL1	7
GO:0006096	glycolytic process	14/448	95/12082	9.9144e-06	0.000379181	0.000312897	ALDOA/ALDOC/ENO1/GAPDH/GPI/HDAC4/HK2/LDHA/NUP160/NUP58/PFKL/PGK1/PGM1/TPI1	14
GO:0006757	ATP generation from ADP	14/448	96/12082	1.12209e-05	0.000425282	0.000350939	ALDOA/ALDOC/ENO1/GAPDH/GPI/HDAC4/HK2/LDHA/NUP160/NUP58/PFKL/PGK1/PGM1/TPI1	14
GO:0000778	condensed nuclear chromosome kinetochore	6/464	17/12559	2.15313e-05	0.000440414	0.000366754	BUB1/BUB1B/CCNB1/NDC80/NUF2/PLK1	6
GO:0045071	negative regulation of viral genome replication	10/448	50/12082	1.20427e-05	0.000452353	0.000373278	APOBEC3B/EIF2AK2/IFI16/IFITM1/IFITM2/IFITM3/ISG15/OAS2/OAS3/PLSCR1	10
GO:0016126	sterol biosynthetic process	11/448	61/12082	1.26053e-05	0.000469296	0.000387259	EBP/ELOVL6/FDPS/HMGCR/HMGCS1/IDI1/INSIG1/LBR/MSMO1/SCD/SQLE	11
GO:0016538	cyclin-dependent protein serine/threonine kinase regulator activity	10/452	45/12326	4.00659e-06	0.000531274	0.0004926	CCNA1/CCNA2/CCNB1/CCNB2/CCND3/CCNF/CCNG1/CDKN1A/CKS2/MNAT1	10
GO:0051298	centrosome duplication	11/448	62/12082	1.48205e-05	0.000546929	0.000451321	BRCA1/BRCA2/CCNF/CCP110/CHMP5/CKAP5/NDC80/PLK4/RTTN/STIL/XPO1	11
GO:0009117	nucleotide metabolic process	34/448	421/12082	1.65852e-05	0.000606732	0.000500669	ACSS2/ALDOA/ALDOC/ATP5MC2/ELOVL6/ENO1/GAPDH/GPI/HDAC4/HK2/HMGCR/HMGCS1/HSD17B12/IDH2/LDHA/NAMPT/NT5C3A/NUP160/NUP58/PAICS/PDE4A/PDE4D/PDE7B/PFKL/PGK1/PGM1/PPCDC/PTGIS/RRM1/RRM2/SCD/SULT1B1/TPI1/TYMS	34
GO:0055086	nucleobase-containing small molecule metabolic process	38/448	496/12082	1.74523e-05	0.000632946	0.000522302	ACSS2/ALDOA/ALDOC/APOBEC3B/ATP5MC2/ELOVL6/ENO1/GAPDH/GPI/HDAC4/HK2/HMGCR/HMGCS1/HSD17B12/IDH2/LDHA/NAMPT/NT5C3A/NUP160/NUP58/PAICS/PDE4A/PDE4D/PDE7B/PFKL/PGK1/PGM1/PPCDC/PTGIS/RRM1/RRM2/SCD/SHMT2/SULT1B1/TK1/TPI1/TYMS/UGP2	38
GO:0045069	regulation of viral genome replication	13/448	87/12082	1.76272e-05	0.000633825	0.000523026	APOBEC3B/EIF2AK2/IFI16/IFI27/IFITM1/IFITM2/IFITM3/ISG15/OAS2/OAS3/PLSCR1/PPIB/TOP2A	13
GO:0031572	G2 DNA damage checkpoint	8/448	33/12082	2.0578e-05	0.000731534	0.000603655	BLM/BRCA1/CDK1/CDKN1A/CLSPN/DTL/PLK1/TICRR	8
GO:0046365	monosaccharide catabolic process	10/448	53/12082	2.06923e-05	0.000731534	0.000603655	ALDOA/ALDOC/ENO1/GAPDH/GPI/HK2/PFKL/PGK1/PGM1/TPI1	10
GO:0044786	cell cycle DNA replication	11/448	65/12082	2.36108e-05	0.000827754	0.000683055	ATAD5/BRCA2/CDC7/CDT1/CHEK2/E2F8/FBXO5/GINS1/MCM4/POLD3/POLE	11
GO:0046605	regulation of centrosome cycle	10/448	54/12082	2.45662e-05	0.000854132	0.000704822	AURKA/BRCA1/CCNF/CCP110/CHMP5/KIF11/NEK2/PLK4/STIL/XPO1	10
GO:1902554	serine/threonine protein kinase complex	12/464	82/12559	4.43078e-05	0.000866891	0.000721902	CAB39/CCNA1/CCNA2/CCNB1/CCNB2/CCND3/CCNF/CCNG1/CDK1/CDKN1A/CKS2/MNAT1	12
GO:0000083	regulation of transcription involved in G1/S transition of mitotic cell cycle	8/448	34/12082	2.60462e-05	0.000898167	0.00074116	CCNA1/CDT1/DHFR/FBXO5/ID2/ORC1/RRM2/TYMS	8
GO:0001906	cell killing	14/448	104/12082	2.84479e-05	0.000965164	0.000796445	CD55/CEACAM1/GAPDH/GZMB/HAVCR2/HMGN2/ITGAM/LGALS9/NCR3/SERPINB9/STAP1/TUBB/TUBB4B/XCL1	14
GO:0046031	ADP metabolic process	14/448	104/12082	2.84479e-05	0.000965164	0.000796445	ALDOA/ALDOC/ENO1/GAPDH/GPI/HDAC4/HK2/LDHA/NUP160/NUP58/PFKL/PGK1/PGM1/TPI1	14
GO:0019058	viral life cycle	26/448	290/12082	2.90027e-05	0.000976114	0.000805481	APOBEC3B/CD55/CDK1/CHMP5/DPP4/EIF2AK2/IFI16/IFI27/IFITM1/IFITM2/IFITM3/ISG15/KPNA2/LAMP3/LGALS9/NUP160/NUP58/OAS2/OAS3/P4HB/PLSCR1/PPIB/SLC1A5/TFRC/TOP2A/XPO1	26
GO:0002703	regulation of leukocyte mediated immunity	19/448	178/12082	3.34216e-05	0.00111591	0.00092084	ATAD5/CD300A/CEACAM1/DDX21/FES/GAB2/GATA3/HAVCR2/HSPD1/IL4R/ITGAM/ITGB2/LGALS9/NCR3/NSD2/SERPINB9/STAP1/TFRC/XCL1	19
GO:0009615	response to virus	25/448	276/12082	3.47791e-05	0.00115209	0.000950696	APOBEC3B/BNIP3/DDX21/DHX58/EIF2AK2/ENO1/GATA3/HERC5/HMGA1/IFI16/IFI27/IFI6/IFITM1/IFITM2/IFITM3/IRF7/ISG15/LGALS9/MX2/NT5C3A/OAS2/OAS3/PLSCR1/STMN1/XCL1	25
GO:0050865	regulation of cell activation	36/448	476/12082	3.83732e-05	0.00126122	0.00104075	AIF1/ANXA1/ATAD5/BTLA/CD300A/CD38/CD55/CDKN1A/CEACAM1/CST7/DLG5/DPP4/FES/GAB2/GATA3/HAVCR2/HHLA2/HMGB3/HSPD1/ID2/IL4R/ITGAM/ITGB2/JAK2/LGALS9/LST1/MZB1/NSD2/PDGFRB/PLSCR1/SLC7A1/STAP1/TFRC/UBASH3B/XBP1/XCL1	36
GO:0007127	meiosis I	12/448	81/12082	4.03807e-05	0.00131617	0.00108609	AURKA/BRCA2/CCNA1/CDC25B/CKS2/ESPL1/FBXO5/PLK1/RAD54L/SGO1/SGO2/TOP2A	12
GO:0016572	histone phosphorylation	8/448	36/12082	4.06707e-05	0.00131617	0.00108609	AURKA/AURKB/CCNA2/CCNB1/CDK1/HASPIN/INCENP/JAK2	8
GO:0006323	DNA packaging	19/448	181/12082	4.21575e-05	0.00135387	0.0011172	ANP32B/ASF1B/CCNB1/CDCA5/CDK1/CENPH/CENPI/H3-3B/HELLS/HJURP/HMGA1/INCENP/ITGB3BP/KNL1/NCAPD2/NCAPG/NCAPG2/SMC4/TOP2A	19
GO:0046394	carboxylic acid biosynthetic process	23/448	247/12082	4.64509e-05	0.00148045	0.00122165	ACSS2/ALOX5/ANXA1/BCAT1/BRCA1/CEACAM1/DHFR/ELOVL6/FADS1/FADS2/GLUL/HPGD/HSD17B12/INSIG1/PHGDH/PSAT1/PTGIS/RIMKLA/SCD/SHMT2/STARD4/UGP2/XBP1	23
GO:0009150	purine ribonucleotide metabolic process	27/448	316/12082	4.75563e-05	0.00150428	0.00124132	ACSS2/ALDOA/ALDOC/ATP5MC2/ELOVL6/ENO1/GAPDH/GPI/HDAC4/HK2/HMGCR/HMGCS1/HSD17B12/LDHA/NUP160/NUP58/PAICS/PDE4A/PDE4D/PDE7B/PFKL/PGK1/PGM1/PPCDC/SCD/SULT1B1/TPI1	27
GO:0035173	histone kinase activity	6/452	16/12326	1.3771e-05	0.00152169	0.00141092	AURKA/AURKB/CCNB1/CDK1/HASPIN/JAK2	6
GO:0016053	organic acid biosynthetic process	23/448	248/12082	4.94731e-05	0.00155323	0.00128172	ACSS2/ALOX5/ANXA1/BCAT1/BRCA1/CEACAM1/DHFR/ELOVL6/FADS1/FADS2/GLUL/HPGD/HSD17B12/INSIG1/PHGDH/PSAT1/PTGIS/RIMKLA/SCD/SHMT2/STARD4/UGP2/XBP1	23
GO:0002639	positive regulation of immunoglobulin production	8/448	37/12082	5.02271e-05	0.00156523	0.00129161	ATAD5/GPI/IL4R/MZB1/NSD2/TFRC/XBP1/XCL1	8
GO:0006614	SRP-dependent cotranslational protein targeting to membrane	13/448	96/12082	5.13508e-05	0.00158848	0.0013108	RPL10/RPL12/RPL18A/RPL35/RPL36/RPL38/RPL41/RPL7/RPS17/RPS18/RPS24/RPS6/RPS9	13
GO:0006090	pyruvate metabolic process	15/448	124/12082	5.33496e-05	0.00163826	0.00135188	ALDOA/ALDOC/ENO1/GAPDH/GPI/HDAC4/HK2/LDHA/NUP160/NUP58/PFKL/PGK1/PGM1/SLC16A3/TPI1	15
GO:0045930	negative regulation of mitotic cell cycle	25/448	284/12082	5.57639e-05	0.00169992	0.00140276	AURKA/AURKB/BLM/BRCA1/BUB1/BUB1B/CCNB1/CDC20/CDK1/CDKN1A/CDT1/CHEK2/CLSPN/E2F8/FBXO5/MAD2L1/NDC80/ORC1/PLK1/PSMB8/PTEN/SMAD3/SPDL1/TICRR/TOP2A	25
GO:0002886	regulation of myeloid leukocyte mediated immunity	9/448	48/12082	5.65696e-05	0.00169992	0.00140276	CD300A/DDX21/FES/GAB2/IL4R/ITGAM/ITGB2/LGALS9/STAP1	9
GO:0034508	centromere complex assembly	9/448	48/12082	5.65696e-05	0.00169992	0.00140276	CENPE/CENPH/CENPI/DLGAP5/H3-3B/HELLS/HJURP/ITGB3BP/KNL1	9
GO:0006165	nucleoside diphosphate phosphorylation	14/448	111/12082	5.93747e-05	0.00177156	0.00146187	ALDOA/ALDOC/ENO1/GAPDH/GPI/HDAC4/HK2/LDHA/NUP160/NUP58/PFKL/PGK1/PGM1/TPI1	14
GO:2000377	regulation of reactive oxygen species metabolic process	16/448	140/12082	6.09548e-05	0.00180589	0.00149021	AIF1/ALOX5/BNIP3/BRCA1/CDKN1A/DHFR/FOXM1/HDAC4/HK2/HSPD1/ITGAM/ITGB2/JAK2/PDGFRB/PTGIS/SMAD3	16
GO:0061982	meiosis I cell cycle process	12/448	85/12082	6.56964e-05	0.00193276	0.0015949	AURKA/BRCA2/CCNA1/CDC25B/CKS2/ESPL1/FBXO5/PLK1/RAD54L/SGO1/SGO2/TOP2A	12
GO:0019693	ribose phosphate metabolic process	28/448	340/12082	6.62294e-05	0.00193491	0.00159667	ACSS2/ALDOA/ALDOC/ATP5MC2/ELOVL6/ENO1/GAPDH/GPI/HDAC4/HK2/HMGCR/HMGCS1/HSD17B12/LDHA/NUP160/NUP58/PAICS/PDE4A/PDE4D/PDE7B/PFKL/PGK1/PGM1/PPCDC/SCD/SULT1B1/TKT/TPI1	28
GO:0044818	mitotic G2/M transition checkpoint	7/448	29/12082	7.06099e-05	0.00203463	0.00167896	BLM/BRCA1/CDK1/CDKN1A/CLSPN/ORC1/TICRR	7
GO:1902751	positive regulation of cell cycle G2/M phase transition	7/448	29/12082	7.06099e-05	0.00203463	0.00167896	ATAD5/CCNB1/CDC25B/CDC7/CDK1/DTL/FBXO5	7
GO:0046939	nucleotide phosphorylation	14/448	113/12082	7.23967e-05	0.00207192	0.00170973	ALDOA/ALDOC/ENO1/GAPDH/GPI/HDAC4/HK2/LDHA/NUP160/NUP58/PFKL/PGK1/PGM1/TPI1	14
GO:0032506	cytokinetic process	8/448	39/12082	7.49942e-05	0.00213176	0.00175911	ANLN/AURKB/CHMP5/ECT2/KIF20A/KIF20B/KIF23/RACGAP1	8
GO:0010212	response to ionizing radiation	15/448	128/12082	7.71972e-05	0.00217965	0.00179863	ANXA1/BLM/BRCA1/BRCA2/CDKN1A/CHEK2/ECT2/GATA3/IFI16/NAMPT/NET1/RAD51AP1/RAD54L/RRM1/TICRR	15
GO:0006613	cotranslational protein targeting to membrane	13/448	100/12082	7.90735e-05	0.0022085	0.00182243	RPL10/RPL12/RPL18A/RPL35/RPL36/RPL38/RPL41/RPL7/RPS17/RPS18/RPS24/RPS6/RPS9	13
GO:0009135	purine nucleoside diphosphate metabolic process	14/448	114/12082	7.97936e-05	0.0022085	0.00182243	ALDOA/ALDOC/ENO1/GAPDH/GPI/HDAC4/HK2/LDHA/NUP160/NUP58/PFKL/PGK1/PGM1/TPI1	14
GO:0009179	purine ribonucleoside diphosphate metabolic process	14/448	114/12082	7.97936e-05	0.0022085	0.00182243	ALDOA/ALDOC/ENO1/GAPDH/GPI/HDAC4/HK2/LDHA/NUP160/NUP58/PFKL/PGK1/PGM1/TPI1	14
GO:0051493	regulation of cytoskeleton organization	33/448	437/12082	8.34299e-05	0.00229405	0.00189303	ADD3/AURKA/BRCA1/CCNF/CCP110/CHMP5/CKAP5/ECT2/FES/FSCN1/GPR65/GPSM2/IQGAP3/JAM3/KIF11/MAP1A/NEK2/PDGFRB/PLK1/PLK4/PXN/S100A10/SKA1/SKA3/SMAD3/SPAG5/STAP1/STIL/STMN1/TMSB10/TPX2/TRPM2/XPO1	33
GO:0098589	membrane region	22/464	247/12559	0.00012471	0.00233831	0.00194722	ADD3/ANXA2/CD48/CD55/DPP4/HSPD1/ITGAM/ITGB2/JAK2/LAT2/MAL/PGK1/PLSCR1/PTCH1/PTGIS/RAP2B/S100A10/SDCBP/SLC25A5/TUBA1B/TUBB/XPO1	22
GO:0006633	fatty acid biosynthetic process	14/448	115/12082	8.78398e-05	0.00239962	0.00198015	ACSS2/ALOX5/ANXA1/BRCA1/CEACAM1/ELOVL6/FADS1/FADS2/HPGD/HSD17B12/INSIG1/PTGIS/SCD/XBP1	14
GO:0043300	regulation of leukocyte degranulation	8/448	40/12082	9.07421e-05	0.00246292	0.00203238	CD300A/CEACAM1/FES/GAB2/IL4R/ITGAM/ITGB2/LGALS9	8
GO:0009259	ribonucleotide metabolic process	27/448	330/12082	9.95872e-05	0.00268566	0.00221619	ACSS2/ALDOA/ALDOC/ATP5MC2/ELOVL6/ENO1/GAPDH/GPI/HDAC4/HK2/HMGCR/HMGCS1/HSD17B12/LDHA/NUP160/NUP58/PAICS/PDE4A/PDE4D/PDE7B/PFKL/PGK1/PGM1/PPCDC/SCD/SULT1B1/TPI1	27
GO:0072593	reactive oxygen species metabolic process	19/448	193/12082	0.000100932	0.00270458	0.0022318	AIF1/ALOX5/BNIP3/BRCA1/CDKN1A/DHFR/FOXM1/HDAC4/HK2/HSPD1/IFI6/ITGAM/ITGB2/JAK2/NCF2/NRROS/PDGFRB/PTGIS/SMAD3	19
GO:0051782	negative regulation of cell division	5/448	14/12082	0.00010396	0.0027681	0.00228421	ASPM/AURKB/BLM/E2F8/PTCH1	5
GO:0009185	ribonucleoside diphosphate metabolic process	14/448	117/12082	0.000106072	0.00280656	0.00231595	ALDOA/ALDOC/ENO1/GAPDH/GPI/HDAC4/HK2/LDHA/NUP160/NUP58/PFKL/PGK1/PGM1/TPI1	14
hsa01200	Carbon metabolism	15/265	96/5536	4.22993e-05	0.00283405	0.0026938	55902/226/230/2023/2597/2821/3099/3418/5211/5230/26227/29968/6472/7086/7167	15
GO:0090329	regulation of DNA-dependent DNA replication	9/448	52/12082	0.000108815	0.00286115	0.00236099	BLM/BRCA2/CDC7/CDT1/CHEK2/DSCC1/E2F8/FBXO5/TICRR	9
GO:0040001	establishment of mitotic spindle localization	7/448	31/12082	0.000111561	0.00291514	0.00240555	ESPL1/GPSM2/MAD2L1/NDC80/PLK1/SPDL1/SPRY1	7
GO:0048661	positive regulation of smooth muscle cell proliferation	10/448	65/12082	0.000127647	0.00331488	0.00273541	AIF1/HBEGF/HDAC4/HMGCR/HPGD/ID2/JAK2/MNAT1/NAMPT/PDGFRB	10
GO:0051653	spindle localization	8/448	42/12082	0.0001305	0.00336818	0.00277939	ASPM/ESPL1/GPSM2/MAD2L1/NDC80/PLK1/SPDL1/SPRY1	8
GO:0045121	membrane raft	21/464	238/12559	0.000201451	0.0035576	0.00296259	ADD3/ANXA2/CD48/CD55/DPP4/HSPD1/ITGAM/ITGB2/JAK2/LAT2/MAL/PGK1/PLSCR1/PTCH1/PTGIS/RAP2B/S100A10/SDCBP/SLC25A5/TUBA1B/TUBB	21
GO:1902911	protein kinase complex	12/464	96/12559	0.000209397	0.0035576	0.00296259	CAB39/CCNA1/CCNA2/CCNB1/CCNB2/CCND3/CCNF/CCNG1/CDK1/CDKN1A/CKS2/MNAT1	12
GO:0098857	membrane microdomain	21/464	239/12559	0.000213456	0.0035576	0.00296259	ADD3/ANXA2/CD48/CD55/DPP4/HSPD1/ITGAM/ITGB2/JAK2/LAT2/MAL/PGK1/PLSCR1/PTCH1/PTGIS/RAP2B/S100A10/SDCBP/SLC25A5/TUBA1B/TUBB	21
GO:1903901	negative regulation of viral life cycle	10/448	66/12082	0.000145548	0.00373366	0.00308098	APOBEC3B/EIF2AK2/IFI16/IFITM1/IFITM2/IFITM3/ISG15/OAS2/OAS3/PLSCR1	10
GO:0002694	regulation of leukocyte activation	33/448	451/12082	0.000151726	0.00386855	0.00319229	AIF1/ANXA1/ATAD5/BTLA/CD300A/CD38/CD55/CDKN1A/CEACAM1/CST7/DLG5/DPP4/FES/GAB2/GATA3/HAVCR2/HHLA2/HMGB3/HSPD1/ID2/IL4R/ITGAM/ITGB2/LGALS9/LST1/MZB1/NSD2/PLSCR1/SLC7A1/STAP1/TFRC/XBP1/XCL1	33
GO:0033002	muscle cell proliferation	15/448	136/12082	0.000154044	0.003904	0.00322154	AIF1/CCNB1/CDK1/CDKN1A/HBEGF/HDAC4/HMGCR/HPGD/ID2/JAK2/MNAT1/NAMPT/PDGFRB/PIM1/PTEN	15
GO:0006636	unsaturated fatty acid biosynthetic process	8/448	43/12082	0.000155203	0.00390982	0.00322635	ALOX5/ANXA1/ELOVL6/FADS1/FADS2/HPGD/PTGIS/SCD	8
GO:0006413	translational initiation	18/448	184/12082	0.000165595	0.00414677	0.00342188	EIF1/EIF2AK2/EIF2S3/EIF3E/EIF4E3/RPL10/RPL12/RPL18A/RPL35/RPL36/RPL38/RPL41/RPL7/RPS17/RPS18/RPS24/RPS6/RPS9	18
GO:0032787	monocarboxylic acid metabolic process	34/448	473/12082	0.000169364	0.00421606	0.00347906	ACSS2/ALDOA/ALDOC/ALOX5/ANXA1/BRCA1/CEACAM1/CREM/ELOVL6/ENO1/FADS1/FADS2/GAPDH/GPI/HDAC4/HK2/HPGD/HSD17B12/IDH2/INSIG1/LDHA/MSMO1/NUP160/NUP58/PFKL/PGK1/PGM1/PHGDH/PTGIS/SCD/SLC16A3/STARD4/TPI1/XBP1	34
GO:0046651	lymphocyte proliferation	20/448	218/12082	0.000176015	0.00435587	0.00359442	AIF1/ANXA1/ATAD5/CCND3/CD300A/CD38/CD55/CDKN1A/DLG5/HAVCR2/HELLS/HHLA2/HSPD1/LGALS9/LST1/MZB1/SATB1/SLC7A1/TFRC/XCL1	20
GO:0006163	purine nucleotide metabolic process	27/448	342/12082	0.000179919	0.00442642	0.00365265	ACSS2/ALDOA/ALDOC/ATP5MC2/ELOVL6/ENO1/GAPDH/GPI/HDAC4/HK2/HMGCR/HMGCS1/HSD17B12/LDHA/NUP160/NUP58/PAICS/PDE4A/PDE4D/PDE7B/PFKL/PGK1/PGM1/PPCDC/SCD/SULT1B1/TPI1	27
GO:0033044	regulation of chromosome organization	26/448	324/12082	0.000182434	0.0044622	0.00368217	ATAD2/AURKB/BRCA1/BUB1/BUB1B/CCNB1/CDC20/CDCA5/CDT1/CENPE/DCP2/DLGAP5/ESPL1/FBXO5/GATA3/H3-3B/HMGA1/HNRNPA1/MAD2L1/MKI67/MNAT1/NDC80/NEK2/PLK1/SPDL1/TOP2A	26
GO:0031570	DNA integrity checkpoint	16/448	154/12082	0.000189465	0.00460739	0.00380198	AURKA/BLM/BRCA1/CCNB1/CDK1/CDKN1A/CDT1/CHEK2/CLSPN/DTL/E2F8/ORC1/PLK1/TICRR/TOP2A/WDR76	16
GO:0002697	regulation of immune effector process	26/448	325/12082	0.000191605	0.00463265	0.00382283	ANXA1/ATAD5/CD300A/CD55/CEACAM1/DDX21/DHX58/FES/GAB2/GATA3/GPI/HAVCR2/HERC5/HSPD1/IL4R/ITGAM/ITGB2/LGALS9/MZB1/NCR3/NSD2/SERPINB9/STAP1/TFRC/XBP1/XCL1	26
hsa04114	Oocyte meiosis	15/265	102/5536	8.70413e-05	0.00466541	0.00443452	6790/699/808/891/9133/991/983/9700/26271/4085/9088/5347/151648/8243/7531	15
GO:0031109	microtubule polymerization or depolymerization	12/448	95/12082	0.000195321	0.00469552	0.0038747	CKAP5/FBXO5/FES/KIF18B/KIF2A/KIF2C/MAP1A/MZT1/SKA1/SKA3/STMN1/TPX2	12
GO:0032943	mononuclear cell proliferation	20/448	220/12082	0.000199015	0.00475713	0.00392554	AIF1/ANXA1/ATAD5/CCND3/CD300A/CD38/CD55/CDKN1A/DLG5/HAVCR2/HELLS/HHLA2/HSPD1/LGALS9/LST1/MZB1/SATB1/SLC7A1/TFRC/XCL1	20
GO:0072521	purine-containing compound metabolic process	28/448	363/12082	0.000202262	0.00479517	0.00395693	ACSS2/ALDOA/ALDOC/ATP5MC2/ELOVL6/ENO1/GAPDH/GPI/HDAC4/HK2/HMGCR/HMGCS1/HSD17B12/LDHA/NUP160/NUP58/PAICS/PDE4A/PDE4D/PDE7B/PFKL/PGK1/PGM1/PPCDC/SCD/SHMT2/SULT1B1/TPI1	28
GO:0050867	positive regulation of cell activation	25/448	308/12082	0.000202886	0.00479517	0.00395693	AIF1/ANXA1/ATAD5/BTLA/CD38/CD55/CDKN1A/DPP4/GAB2/GATA3/HAVCR2/HHLA2/HSPD1/IL4R/ITGAM/ITGB2/JAK2/LGALS9/NSD2/PDGFRB/SLC7A1/STAP1/TFRC/XBP1/XCL1	25
GO:0019079	viral genome replication	13/448	110/12082	0.000210736	0.00495287	0.00408707	APOBEC3B/EIF2AK2/IFI16/IFI27/IFITM1/IFITM2/IFITM3/ISG15/OAS2/OAS3/PLSCR1/PPIB/TOP2A	13
GO:0000800	lateral element	4/464	10/12559	0.000323419	0.00519781	0.00432847	BLM/BRCA1/BRCA2/INCENP	4
GO:0045047	protein targeting to ER	13/448	111/12082	0.000230814	0.00539464	0.00445161	RPL10/RPL12/RPL18A/RPL35/RPL36/RPL38/RPL41/RPL7/RPS17/RPS18/RPS24/RPS6/RPS9	13
GO:0001909	leukocyte mediated cytotoxicity	11/448	83/12082	0.00023378	0.00543378	0.00448391	CEACAM1/GZMB/HAVCR2/ITGAM/LGALS9/NCR3/SERPINB9/STAP1/TUBB/TUBB4B/XCL1	11
GO:0051607	defense response to virus	19/448	206/12082	0.000237317	0.00548259	0.00452419	APOBEC3B/BNIP3/DDX21/DHX58/EIF2AK2/HERC5/IFI16/IFI27/IFI6/IFITM1/IFITM2/IFITM3/IRF7/ISG15/MX2/NT5C3A/OAS2/OAS3/PLSCR1	19
GO:0031341	regulation of cell killing	10/448	70/12082	0.00023979	0.00548259	0.00452419	CD55/CEACAM1/GAPDH/HAVCR2/ITGAM/LGALS9/NCR3/SERPINB9/STAP1/XCL1	10
GO:0042116	macrophage activation	10/448	70/12082	0.00023979	0.00548259	0.00452419	AIF1/CST7/HAVCR2/HSPD1/IL4R/ITGAM/ITGB2/JAK2/NAMPT/STAP1	10
GO:0007064	mitotic sister chromatid cohesion	6/448	25/12082	0.00024405	0.00554982	0.00457966	CDC20/CDCA5/DSCC1/HASPIN/SGO1/SMC1A	6
GO:0001774	microglial cell activation	7/448	35/12082	0.000250949	0.00561566	0.00463399	AIF1/CST7/ITGAM/ITGB2/JAK2/NAMPT/STAP1	7
GO:0002269	leukocyte activation involved in inflammatory response	7/448	35/12082	0.000250949	0.00561566	0.00463399	AIF1/CST7/ITGAM/ITGB2/JAK2/NAMPT/STAP1	7
GO:0007019	microtubule depolymerization	7/448	35/12082	0.000250949	0.00561566	0.00463399	CKAP5/KIF18B/KIF2A/KIF2C/MAP1A/STMN1/TPX2	7
GO:1901617	organic hydroxy compound biosynthetic process	17/448	175/12082	0.000271594	0.00604547	0.00498867	AGK/DHFR/EBP/ELOVL6/FDPS/GATA3/HMGCR/HMGCS1/IDI1/INSIG1/LBR/MSMO1/PSAT1/SCD/SLC7A11/SQLE/STARD4	17
GO:1902750	negative regulation of cell cycle G2/M phase transition	12/448	99/12082	0.000289008	0.00639122	0.00527398	AURKA/AURKB/BLM/BRCA1/CDK1/CDKN1A/CLSPN/DTL/ORC1/PLK1/PSMB8/TICRR	12
GO:0001649	osteoblast differentiation	15/448	144/12082	0.000290165	0.00639122	0.00527398	CLIC1/DDX21/FBL/FBXO5/H3-3B/HDAC4/HDAC7/ID2/IFITM1/PTCH1/RRAS2/RRBP1/SMAD3/TOB1/TPM4	15
GO:0050839	cell adhesion molecule binding	32/452	418/12326	6.7482e-05	0.00639151	0.00592624	ALDOA/ANLN/ANXA1/ANXA2/CCNB2/CHMP5/CIP2A/CKAP5/CLIC1/DIAPH3/EIF2S3/EIF3E/ENO1/FLNB/FSCN1/ICAM2/ISG15/ITGAM/ITGAX/ITGB2/JAM3/LDHA/LRRC59/MB21D2/NIBAN2/P4HB/PAICS/PPFIBP1/PXN/TAGLN2/VCL/YWHAE	32
GO:0006978	DNA damage response, signal transduction by p53 class mediator resulting in transcription of p21 class mediator	5/448	17/12082	0.000292993	0.0064199	0.00529765	BRCA1/BRCA2/CDKN1A/CHEK2/FOXM1	5
GO:0071479	cellular response to ionizing radiation	9/448	59/12082	0.000295432	0.00643982	0.00531408	BLM/CDKN1A/CHEK2/ECT2/GATA3/IFI16/NAMPT/NET1/RAD51AP1	9
GO:0009132	nucleoside diphosphate metabolic process	14/448	129/12082	0.000300337	0.00651299	0.00537446	ALDOA/ALDOC/ENO1/GAPDH/GPI/HDAC4/HK2/LDHA/NUP160/NUP58/PFKL/PGK1/PGM1/TPI1	14
GO:0002444	myeloid leukocyte mediated immunity	32/448	449/12082	0.000305965	0.00656532	0.00541765	ALDOA/ALDOC/ALOX5/ANXA2/CAB39/CD300A/CD55/CEACAM1/DDX21/FES/FTL/GAB2/GPI/IL4R/ITGAM/ITGAX/ITGB2/LAT2/LGALS9/MMP25/PFKL/PGM1/PLAC8/RAP2B/SDCBP/SERPINB9/SLC2A3/STAP1/TRPM2/TUBB/TUBB4B/VCL	32
GO:0000132	establishment of mitotic spindle orientation	6/448	26/12082	0.000307433	0.00656532	0.00541765	GPSM2/MAD2L1/NDC80/PLK1/SPDL1/SPRY1	6
GO:0010971	positive regulation of G2/M transition of mitotic cell cycle	6/448	26/12082	0.000307433	0.00656532	0.00541765	CCNB1/CDC25B/CDC7/CDK1/DTL/FBXO5	6
GO:0034341	response to interferon-gamma	16/448	161/12082	0.000315658	0.00670693	0.0055345	AIF1/FLNB/GAPDH/IFITM1/IFITM2/IFITM3/IRF7/IRF8/JAK2/LGALS9/OAS2/OAS3/RAB20/SOCS3/XCL1/XCL2	16
GO:0043903	regulation of symbiotic process	18/448	194/12082	0.000319805	0.0067609	0.00557903	APOBEC3B/EIF2AK2/GAPDH/IFI16/IFI27/IFITM1/IFITM2/IFITM3/ISG15/KPNA2/LAMP3/LGALS9/OAS2/OAS3/P4HB/PLSCR1/PPIB/TOP2A	18
GO:0018401	peptidyl-proline hydroxylation to 4-hydroxy-L-proline	4/448	10/12082	0.000327805	0.0068726	0.00567121	EGLN3/ERO1A/P4HA1/P4HB	4
GO:0072599	establishment of protein localization to endoplasmic reticulum	13/448	115/12082	0.000328356	0.0068726	0.00567121	RPL10/RPL12/RPL18A/RPL35/RPL36/RPL38/RPL41/RPL7/RPS17/RPS18/RPS24/RPS6/RPS9	13
GO:0033260	nuclear DNA replication	9/448	60/12082	0.000336373	0.00700555	0.00578092	ATAD5/BRCA2/CDC7/CDT1/CHEK2/GINS1/MCM4/POLD3/POLE	9
GO:0048660	regulation of smooth muscle cell proliferation	12/448	101/12082	0.000348631	0.00719306	0.00593565	AIF1/CDKN1A/HBEGF/HDAC4/HMGCR/HPGD/ID2/JAK2/MNAT1/NAMPT/PDGFRB/PTEN	12
GO:0034599	cellular response to oxidative stress	21/448	247/12082	0.000348796	0.00719306	0.00593565	AIF1/ALOX5/ANXA1/BNIP3/CCNA2/CDK1/DHFR/ECT2/EPAS1/ERO1A/JAK2/MCL1/MELK/NCF2/NET1/P4HB/PDGFRB/PXN/SLC7A11/TP53INP1/TRPM2	21
GO:0097431	mitotic spindle pole	6/464	28/12559	0.000463788	0.00719671	0.00599305	ASPM/AURKA/GPSM2/KIF20B/SMC1A/SPAG5	6
GO:0045132	meiotic chromosome segregation	9/448	61/12082	0.000381887	0.00780436	0.00644009	BUB1/BUB1B/ESPL1/NUF2/PLK1/SGO1/SGO2/SMC4/TOP2A	9
GO:0048659	smooth muscle cell proliferation	12/448	102/12082	0.000382148	0.00780436	0.00644009	AIF1/CDKN1A/HBEGF/HDAC4/HMGCR/HPGD/ID2/JAK2/MNAT1/NAMPT/PDGFRB/PTEN	12
GO:0048029	monosaccharide binding	9/452	52/12326	0.000100083	0.00785941	0.00728728	ALDOA/EGLN3/GPI/HK2/LGALS9/P4HA1/PFKL/SLC2A3/UGP2	9
GO:0016887	ATPase activity	29/452	372/12326	0.000107802	0.00785941	0.00728728	ANXA1/ATAD2/ATAD5/BLM/DDX21/DHX58/DNAH11/DSCC1/GINS2/HELLS/HELZ2/HSPD1/KIF11/KIF14/KIF15/KIF18B/KIF20A/KIF20B/KIF23/KIF2A/KIF2C/KIFC1/MCM4/MYH10/MYO1E/MYO1G/POLQ/RAD54L/TOP2A	29
GO:0045296	cadherin binding	24/452	283/12326	0.000118543	0.00785941	0.00728728	ALDOA/ANLN/ANXA1/ANXA2/CCNB2/CHMP5/CIP2A/CKAP5/CLIC1/DIAPH3/EIF2S3/EIF3E/ENO1/FLNB/FSCN1/LDHA/LRRC59/MB21D2/NIBAN2/PAICS/PPFIBP1/TAGLN2/VCL/YWHAE	24
GO:0070482	response to oxygen levels	24/448	303/12082	0.000388207	0.0078898	0.00651059	AGTRAP/BNIP3/CCNA2/CCNB1/CD38/CDKN1A/DPP4/EGLN3/ENO1/EPAS1/ERO1A/FAM162A/HK2/HSPD1/LDHA/NAMPT/P4HB/PDGFRB/PGK1/PSMB8/PTEN/PTGIS/SMAD3/STC2	24
GO:0042772	DNA damage response, signal transduction resulting in transcription	5/448	18/12082	0.00039341	0.0079571	0.00656613	BRCA1/BRCA2/CDKN1A/CHEK2/FOXM1	5
GO:0071897	DNA biosynthetic process	16/448	165/12082	0.000416242	0.0083786	0.00691395	AURKB/CDKN1A/DCP2/DSCC1/DTL/HNRNPA1/ISG15/NEK2/NIBAN2/PDGFRB/POLD3/POLE/POLH/POLQ/TK1/TYMS	16
GO:0006275	regulation of DNA replication	12/448	103/12082	0.000418351	0.00838096	0.00691589	ATAD5/BLM/BRCA2/CCNA2/CDC7/CDK1/CDT1/CHEK2/DSCC1/E2F8/FBXO5/TICRR	12
GO:0051293	establishment of spindle localization	7/448	38/12082	0.000427856	0.00853076	0.00703951	ESPL1/GPSM2/MAD2L1/NDC80/PLK1/SPDL1/SPRY1	7
hsa04066	HIF-1 signaling pathway	13/265	86/5536	0.00019446	0.00868588	0.00825602	226/230/1026/112399/2023/2597/3099/3939/2872/5211/5230/6194/7037	13
GO:0071900	regulation of protein serine/threonine kinase activity	30/448	420/12082	0.000452812	0.00898575	0.00741496	BLM/CAB39/CALM3/CCNA1/CCNA2/CCNB1/CCNB2/CCND3/CCNF/CCNG1/CD300A/CDK1/CDKN1A/CKS2/DUSP5/DUSP6/EIF2AK2/HERC5/HMGCR/INCENP/IQGAP3/JAK2/MAPKAPK3/MNAT1/PDGFRB/PKMYT1/PLK1/PTEN/SPRY1/TIAM1	30
GO:0062197	cellular response to chemical stress	23/448	288/12082	0.000455116	0.00898908	0.00741771	AIF1/ALOX5/ANXA1/BNIP3/CAB39/CCNA2/CDK1/DHFR/ECT2/EPAS1/ERO1A/JAK2/MCL1/MELK/NCF2/NET1/P4HB/PDGFRB/PXN/SLC7A11/TP53INP1/TRPM2/YBX3	23
GO:0002705	positive regulation of leukocyte mediated immunity	13/448	119/12082	0.00045903	0.00902401	0.00744653	ATAD5/DDX21/GAB2/GATA3/HSPD1/IL4R/ITGAM/ITGB2/NCR3/NSD2/STAP1/TFRC/XCL1	13
GO:0070661	leukocyte proliferation	20/448	235/12082	0.000473134	0.00921958	0.00760792	AIF1/ANXA1/ATAD5/CCND3/CD300A/CD38/CD55/CDKN1A/DLG5/HAVCR2/HELLS/HHLA2/HSPD1/LGALS9/LST1/MZB1/SATB1/SLC7A1/TFRC/XCL1	20
GO:0046364	monosaccharide biosynthetic process	10/448	76/12082	0.000473361	0.00921958	0.00760792	ALDOA/ALDOC/ENO1/FAM3C/GAPDH/GPI/PGK1/PGM1/TKT/TPI1	10
GO:0097305	response to alcohol	15/448	151/12082	0.000484172	0.00934758	0.00771354	BLM/BRCA1/CALM3/CDK1/CDKN1A/GATA3/GRAMD1B/HMGCR/HMGCS1/HPGD/PTCH1/PTEN/PTGER2/TP53INP1/TYMS	15
GO:0009314	response to radiation	26/448	345/12082	0.000484377	0.00934758	0.00771354	ANXA1/AURKB/BLM/BRCA1/BRCA2/CDKN1A/CHEK2/DTL/ECT2/GATA3/HMGCR/HMGCS1/HRH2/ID2/IFI16/NAMPT/NET1/POLD3/POLH/RAD51AP1/RAD54L/RRM1/SLC7A11/SMC1A/TICRR/TP53INP1	26
GO:0000212	meiotic spindle organization	4/448	11/12082	0.000500084	0.0095197	0.00785557	ASPM/AURKA/ESPL1/FBXO5	4
GO:0051255	spindle midzone assembly	4/448	11/12082	0.000500084	0.0095197	0.00785557	AURKB/INCENP/KIF23/RACGAP1	4
GO:0070601	centromeric sister chromatid cohesion	4/448	11/12082	0.000500084	0.0095197	0.00785557	BUB1/BUB1B/SGO1/SGO2	4
GO:0031055	chromatin remodeling at centromere	7/448	39/12082	0.000505045	0.00957082	0.00789776	CENPH/CENPI/H3-3B/HELLS/HJURP/ITGB3BP/KNL1	7
GO:0001556	oocyte maturation	5/448	19/12082	0.000517777	0.00972451	0.00802458	AURKA/BRCA2/CCNB1/CDC25B/FBXO5	5
GO:0006271	DNA strand elongation involved in DNA replication	5/448	19/12082	0.000517777	0.00972451	0.00802458	GINS1/GINS2/MCM4/POLD3/POLE	5
GO:0050792	regulation of viral process	17/448	185/12082	0.000520406	0.00973044	0.00802948	APOBEC3B/EIF2AK2/IFI16/IFI27/IFITM1/IFITM2/IFITM3/ISG15/KPNA2/LAMP3/LGALS9/OAS2/OAS3/P4HB/PLSCR1/PPIB/TOP2A	17
GO:0002888	positive regulation of myeloid leukocyte mediated immunity	6/448	29/12082	0.000577223	0.0106357	0.00877648	DDX21/GAB2/IL4R/ITGAM/ITGB2/STAP1	6
GO:0045668	negative regulation of osteoblast differentiation	6/448	29/12082	0.000577223	0.0106357	0.00877648	HDAC4/HDAC7/ID2/PTCH1/SMAD3/TOB1	6
GO:0071353	cellular response to interleukin-4	6/448	29/12082	0.000577223	0.0106357	0.00877648	GATA3/IL4R/NFIL3/TUBA1B/XBP1/XCL1	6
GO:0001701	in utero embryonic development	23/448	293/12082	0.000578934	0.0106357	0.00877648	ASF1B/BRCA2/BTF3/CCNB1/CCNB2/E2F8/EPAS1/GATA3/GINS1/HOPX/MYH10/MYO1E/NCAPG2/NEK2/PDGFRB/PLK4/PTCH1/RBBP8/SMAD3/SOCS3/STIL/TENT5C/YBX3	23
GO:1990023	mitotic spindle midzone	4/464	12/12559	0.000718653	0.0107798	0.00897686	AURKB/CENPE/KIF18B/KIF20B	4
GO:0010824	regulation of centrosome duplication	7/448	40/12082	0.000592927	0.0108454	0.00894953	BRCA1/CCNF/CCP110/CHMP5/PLK4/STIL/XPO1	7
GO:0070972	protein localization to endoplasmic reticulum	14/448	139/12082	0.000644442	0.0117367	0.00968499	INSIG1/RPL10/RPL12/RPL18A/RPL35/RPL36/RPL38/RPL41/RPL7/RPS17/RPS18/RPS24/RPS6/RPS9	14
GO:0042267	natural killer cell mediated cytotoxicity	8/448	53/12082	0.000686044	0.0121556	0.0100307	CEACAM1/GZMB/HAVCR2/LGALS9/NCR3/SERPINB9/TUBB/TUBB4B	8
GO:0051781	positive regulation of cell division	8/448	53/12082	0.000686044	0.0121556	0.0100307	AURKB/CDC25B/CIT/ECT2/KIF14/KIF20B/KIF23/RACGAP1	8
GO:0002448	mast cell mediated immunity	7/448	41/12082	0.000692532	0.0121556	0.0100307	CD300A/FES/GAB2/IL4R/LAT2/LGALS9/SERPINB9	7
GO:0045540	regulation of cholesterol biosynthetic process	7/448	41/12082	0.000692532	0.0121556	0.0100307	ELOVL6/FDPS/HMGCR/HMGCS1/IDI1/SCD/SQLE	7
GO:0061045	negative regulation of wound healing	7/448	41/12082	0.000692532	0.0121556	0.0100307	ALOX5/ANXA2/CEACAM1/HMGCR/PTEN/SMAD3/UBASH3B	7
GO:0106118	regulation of sterol biosynthetic process	7/448	41/12082	0.000692532	0.0121556	0.0100307	ELOVL6/FDPS/HMGCR/HMGCS1/IDI1/SCD/SQLE	7
GO:0007292	female gamete generation	11/448	94/12082	0.000694159	0.0121556	0.0100307	ASPM/AURKA/BRCA2/CCNB1/CDC25B/FBXO5/H3-3B/HPGD/IL4R/PLK1/TOP2A	11
GO:0097711	ciliary basal body-plasma membrane docking	11/448	94/12082	0.000694159	0.0121556	0.0100307	CCP110/CDK1/CEP57/CKAP5/NEK2/PLK1/PLK4/TUBA4A/TUBB/TUBB4B/YWHAE	11
GO:0051294	establishment of spindle orientation	6/448	30/12082	0.000699231	0.0121556	0.0100307	GPSM2/MAD2L1/NDC80/PLK1/SPDL1/SPRY1	6
GO:0070670	response to interleukin-4	6/448	30/12082	0.000699231	0.0121556	0.0100307	GATA3/IL4R/NFIL3/TUBA1B/XBP1/XCL1	6
GO:1901976	regulation of cell cycle checkpoint	6/448	30/12082	0.000699231	0.0121556	0.0100307	CCNB1/CDT1/CHEK2/MAD2L1/NDC80/WDR76	6
GO:0007077	mitotic nuclear envelope disassembly	4/448	12/12082	0.000728254	0.0125354	0.0103441	CCNB1/CCNB2/CDK1/PLK1	4
GO:0033194	response to hydroperoxide	4/448	12/12082	0.000728254	0.0125354	0.0103441	AIF1/CD38/JAK2/TP53INP1	4
GO:0072330	monocarboxylic acid biosynthetic process	15/448	157/12082	0.000730013	0.0125354	0.0103441	ACSS2/ALOX5/ANXA1/BRCA1/CEACAM1/ELOVL6/FADS1/FADS2/HPGD/HSD17B12/INSIG1/PTGIS/SCD/STARD4/XBP1	15
GO:0022625	cytosolic large ribosomal subunit	8/464	55/12559	0.000864065	0.0125429	0.0104451	RPL10/RPL12/RPL18A/RPL35/RPL36/RPL38/RPL41/RPL7	8
GO:0042770	signal transduction in response to DNA damage	13/448	125/12082	0.000736233	0.0125908	0.0103898	ATAD5/AURKA/BRCA1/BRCA2/CCNB1/CDK1/CDKN1A/CHEK2/DTL/E2F8/FOXM1/HIC1/PLK1	13
GO:0019083	viral transcription	16/448	174/12082	0.000747591	0.0126819	0.010465	IFITM3/NUP160/NUP58/RPL10/RPL12/RPL18A/RPL35/RPL36/RPL38/RPL41/RPL7/RPS17/RPS18/RPS24/RPS6/RPS9	16
GO:0050670	regulation of lymphocyte proliferation	16/448	174/12082	0.000747591	0.0126819	0.010465	AIF1/ANXA1/ATAD5/CD300A/CD38/CD55/CDKN1A/DLG5/HAVCR2/HHLA2/LGALS9/LST1/MZB1/SLC7A1/TFRC/XCL1	16
GO:0051101	regulation of DNA binding	11/448	95/12082	0.000759483	0.012824	0.0105823	CALM3/CDCA5/CDT1/GATA3/GZMA/HJURP/ID2/IFI16/JAK2/NEK2/NIBAN2	11
GO:0048469	cell maturation	12/448	110/12082	0.000762065	0.012824	0.0105823	AURKA/BRCA2/CCNB1/CDC25B/CDKN1A/EPAS1/FBXO5/GATA3/ID2/KIF14/TYMS/XBP1	12
GO:0051098	regulation of binding	23/448	299/12082	0.00076547	0.01283	0.0105872	ANXA2/AURKA/AURKB/CALM3/CDCA5/CDKN1A/CDT1/EIF3E/GATA3/GZMA/HDAC4/HJURP/ID2/IFI16/JAK2/NEK2/NIBAN2/PLK1/S100A10/SMAD3/STMN1/TIAM1/UBASH3B	23
GO:0050810	regulation of steroid biosynthetic process	9/448	67/12082	0.000773924	0.0129202	0.0106617	ELOVL6/FDPS/HMGCR/HMGCS1/IDI1/INSIG1/SCD/SQLE/STARD4	9
GO:0031145	anaphase-promoting complex-dependent catabolic process	10/448	81/12082	0.000790112	0.0130219	0.0107455	AURKA/AURKB/BUB1B/CCNB1/CDC20/CDK1/FBXO5/MAD2L1/PLK1/PSMB8	10
GO:0048525	negative regulation of viral process	10/448	81/12082	0.000790112	0.0130219	0.0107455	APOBEC3B/EIF2AK2/IFI16/IFITM1/IFITM2/IFITM3/ISG15/OAS2/OAS3/PLSCR1	10
GO:0006694	steroid biosynthetic process	13/448	126/12082	0.00079393	0.0130219	0.0107455	EBP/ELOVL6/FDPS/HMGCR/HMGCS1/HSD17B12/IDI1/INSIG1/LBR/MSMO1/SCD/SQLE/STARD4	13
GO:0046165	alcohol biosynthetic process	13/448	126/12082	0.00079393	0.0130219	0.0107455	AGK/DHFR/EBP/ELOVL6/FDPS/HMGCR/HMGCS1/IDI1/INSIG1/LBR/MSMO1/SCD/SQLE	13
GO:0032944	regulation of mononuclear cell proliferation	16/448	175/12082	0.00079549	0.0130219	0.0107455	AIF1/ANXA1/ATAD5/CD300A/CD38/CD55/CDKN1A/DLG5/HAVCR2/HHLA2/LGALS9/LST1/MZB1/SLC7A1/TFRC/XCL1	16
GO:0002696	positive regulation of leukocyte activation	23/448	300/12082	0.000801163	0.0130639	0.0107802	AIF1/ANXA1/ATAD5/BTLA/CD38/CD55/CDKN1A/DPP4/GAB2/GATA3/HAVCR2/HHLA2/HSPD1/IL4R/ITGAM/ITGB2/LGALS9/NSD2/SLC7A1/STAP1/TFRC/XBP1/XCL1	23
GO:0061900	glial cell activation	7/448	42/12082	0.000804938	0.0130748	0.0107892	AIF1/CST7/ITGAM/ITGB2/JAK2/NAMPT/STAP1	7
GO:0070821	tertiary granule membrane	8/464	56/12559	0.000976141	0.013727	0.0114311	CD300A/CEACAM1/ITGAM/ITGAX/ITGB2/RAP2B/SLC2A3/TRPM2	8
GO:0006094	gluconeogenesis	9/448	68/12082	0.000863341	0.0139695	0.0115275	ALDOA/ALDOC/ENO1/FAM3C/GAPDH/GPI/PGK1/PGM1/TPI1	9
GO:0007568	aging	19/448	229/12082	0.000885514	0.0142734	0.0117783	AURKB/BRCA2/CDK1/CDKN1A/CHEK2/ERO1A/FBXO5/FOXM1/HMGA1/HMGCR/ID2/ITGB2/LITAF/NAMPT/PDE4D/PDGFRB/PTEN/RAD54L/TYMS	19
GO:0050671	positive regulation of lymphocyte proliferation	12/448	112/12082	0.000895333	0.0143766	0.0118634	AIF1/ANXA1/ATAD5/CD38/CD55/CDKN1A/HAVCR2/HHLA2/LGALS9/SLC7A1/TFRC/XCL1	12
GO:0036293	response to decreased oxygen levels	22/448	284/12082	0.000902773	0.0144409	0.0119165	AGTRAP/BNIP3/CCNA2/CCNB1/CD38/DPP4/EGLN3/ENO1/EPAS1/ERO1A/FAM162A/HK2/HSPD1/LDHA/NAMPT/P4HB/PGK1/PSMB8/PTEN/PTGIS/SMAD3/STC2	22
GO:0005925	focal adhesion	26/464	365/12559	0.00106594	0.0145355	0.0121044	ANXA1/DPP4/FES/FLNB/HMGA1/ITGB2/JAK2/KIF23/LAP3/LAYN/P4HB/PDGFRB/PPFIBP1/PPIB/PXN/RPL12/RPL38/RPL7/RPS17/RPS18/RPS9/RRAS2/SDCBP/TPM4/VCL/YWHAE	26
GO:0002449	lymphocyte mediated immunity	19/448	230/12082	0.000932996	0.0148679	0.0122688	ATAD5/CD55/CEACAM1/EXO1/GATA3/GZMB/HAVCR2/HSPD1/IL4R/IRF7/LGALS9/MYO1G/NCR3/NSD2/SERPINB9/TFRC/TUBB/TUBB4B/XCL1	19
GO:0002702	positive regulation of production of molecular mediator of immune response	10/448	83/12082	0.000957986	0.0152085	0.0125499	ATAD5/DDX21/GATA3/GPI/IL4R/MZB1/NSD2/TFRC/XBP1/XCL1	10
GO:0032946	positive regulation of mononuclear cell proliferation	12/448	113/12082	0.000968926	0.0153243	0.0126455	AIF1/ANXA1/ATAD5/CD38/CD55/CDKN1A/HAVCR2/HHLA2/LGALS9/SLC7A1/TFRC/XCL1	12
GO:0002637	regulation of immunoglobulin production	8/448	56/12082	0.000997942	0.0157182	0.0129705	ATAD5/GPI/IL4R/MZB1/NSD2/TFRC/XBP1/XCL1	8
GO:0002275	myeloid cell activation involved in immune response	30/448	441/12082	0.0010013	0.0157182	0.0129705	ALDOA/ALDOC/ALOX5/ANXA2/CAB39/CD300A/CD55/CEACAM1/FES/FTL/GAB2/GPI/HAVCR2/IL4R/ITGAM/ITGAX/ITGB2/LAT2/LGALS9/MMP25/PFKL/PGM1/PLAC8/RAP2B/SDCBP/SLC2A3/TRPM2/TUBB/TUBB4B/VCL	30
GO:0042493	response to drug	21/448	268/12082	0.00101426	0.0158624	0.0130895	ANXA1/CCNB1/CD38/CDK1/CDKN1A/CHEK2/DUSP6/GATA3/HDAC4/HMGCS1/HSPD1/LDHA/PDE4A/PTCH1/PTEN/RAD54L/RPL18A/S100A10/TFRC/TYMS/XPO1	21
GO:0009611	response to wounding	29/448	422/12082	0.00103486	0.0161247	0.013306	AIF1/ALOX5/ANXA1/ANXA2/AURKA/BNIP3/CBX5/CDK1/CEACAM1/CLIC1/DGKD/DHFR/GATA3/GNA15/H3-3B/HBEGF/HMGCR/JAK2/JAM3/MYH10/PDGFRB/PLSCR1/PTEN/RAP2B/SLC7A11/SMAD3/UBASH3B/VCL/XBP1	29
GO:0034502	protein localization to chromosome	10/448	84/12082	0.00105228	0.0163045	0.0134544	AURKB/BRCA2/CDCA5/CDK1/CDT1/HASPIN/KNL1/NDC80/PLK1/SPDL1	10
GO:0031099	regeneration	13/448	130/12082	0.00106418	0.0163045	0.0134544	ANXA1/AURKA/CCNA2/CCNB1/CDK1/CDKN1A/DHFR/JAK2/JAM3/PTCH1/PTEN/RPL10/TYMS	13
GO:0072395	signal transduction involved in cell cycle checkpoint	9/448	70/12082	0.00106738	0.0163045	0.0134544	AURKA/BRCA1/CCNB1/CDK1/CDKN1A/CHEK2/DTL/E2F8/PLK1	9
GO:0072401	signal transduction involved in DNA integrity checkpoint	9/448	70/12082	0.00106738	0.0163045	0.0134544	AURKA/BRCA1/CCNB1/CDK1/CDKN1A/CHEK2/DTL/E2F8/PLK1	9
GO:0072422	signal transduction involved in DNA damage checkpoint	9/448	70/12082	0.00106738	0.0163045	0.0134544	AURKA/BRCA1/CCNB1/CDK1/CDKN1A/CHEK2/DTL/E2F8/PLK1	9
GO:0007095	mitotic G2 DNA damage checkpoint	5/448	22/12082	0.00106966	0.0163045	0.0134544	BLM/CDK1/CDKN1A/CLSPN/TICRR	5
GO:0016052	carbohydrate catabolic process	15/448	163/12082	0.00107472	0.0163226	0.0134693	ALDOA/ALDOC/ENO1/GAPDH/GPI/HDAC4/HK2/LDHA/NUP160/NUP58/PFKL/PGK1/PGM1/PPP1R3B/TPI1	15
GO:0003725	double-stranded RNA binding	10/452	72/12326	0.000277964	0.0167536	0.0155341	DDX21/DHX58/EIF2AK2/FXR1/HSPD1/OAS2/OAS3/TFRC/TUBA1B/TUBB4B	10
GO:0030055	cell-substrate junction	26/464	370/12559	0.00129608	0.017154	0.014285	ANXA1/DPP4/FES/FLNB/HMGA1/ITGB2/JAK2/KIF23/LAP3/LAYN/P4HB/PDGFRB/PPFIBP1/PPIB/PXN/RPL12/RPL38/RPL7/RPS17/RPS18/RPS9/RRAS2/SDCBP/TPM4/VCL/YWHAE	26
GO:0010369	chromocenter	4/464	14/12559	0.00137019	0.0176167	0.0146703	AURKB/CBX5/CDCA8/INCENP	4
GO:0019319	hexose biosynthetic process	9/448	71/12082	0.00118312	0.0179043	0.0147745	ALDOA/ALDOC/ENO1/FAM3C/GAPDH/GPI/PGK1/PGM1/TPI1	9
GO:0006336	DNA replication-independent nucleosome assembly	7/448	45/12082	0.0012305	0.0185545	0.015311	ASF1B/CENPH/CENPI/H3-3B/HJURP/ITGB3BP/KNL1	7
GO:0001910	regulation of leukocyte mediated cytotoxicity	8/448	58/12082	0.00126245	0.0188521	0.0155566	CEACAM1/HAVCR2/ITGAM/LGALS9/NCR3/SERPINB9/STAP1/XCL1	8
GO:0002228	natural killer cell mediated immunity	8/448	58/12082	0.00126245	0.0188521	0.0155566	CEACAM1/GZMB/HAVCR2/LGALS9/NCR3/SERPINB9/TUBB/TUBB4B	8
GO:0061041	regulation of wound healing	10/448	86/12082	0.00126368	0.0188521	0.0155566	ALOX5/ANXA1/ANXA2/CEACAM1/HBEGF/HMGCR/PTEN/SMAD3/UBASH3B/XBP1	10
GO:0001666	response to hypoxia	21/448	273/12082	0.00128025	0.0190319	0.0157049	AGTRAP/BNIP3/CCNA2/CCNB1/CD38/DPP4/EGLN3/ENO1/EPAS1/ERO1A/FAM162A/HK2/HSPD1/LDHA/P4HB/PGK1/PSMB8/PTEN/PTGIS/SMAD3/STC2	21
GO:0010972	negative regulation of G2/M transition of mitotic cell cycle	10/448	87/12082	0.00138167	0.0201388	0.0166183	AURKA/AURKB/BLM/BRCA1/CDK1/CDKN1A/CLSPN/ORC1/PSMB8/TICRR	10
GO:0019511	peptidyl-proline hydroxylation	4/448	14/12082	0.00138822	0.0201388	0.0166183	EGLN3/ERO1A/P4HA1/P4HB	4
GO:0045953	negative regulation of natural killer cell mediated cytotoxicity	4/448	14/12082	0.00138822	0.0201388	0.0166183	CEACAM1/HAVCR2/LGALS9/SERPINB9	4
GO:0046606	negative regulation of centrosome cycle	4/448	14/12082	0.00138822	0.0201388	0.0166183	BRCA1/CCNF/CCP110/NEK2	4
GO:0090231	regulation of spindle checkpoint	4/448	14/12082	0.00138822	0.0201388	0.0166183	CCNB1/CDT1/MAD2L1/NDC80	4
GO:0090266	regulation of mitotic cell cycle spindle assembly checkpoint	4/448	14/12082	0.00138822	0.0201388	0.0166183	CCNB1/CDT1/MAD2L1/NDC80	4
GO:1903504	regulation of mitotic spindle checkpoint	4/448	14/12082	0.00138822	0.0201388	0.0166183	CCNB1/CDT1/MAD2L1/NDC80	4
GO:0034724	DNA replication-independent nucleosome organization	7/448	46/12082	0.00140588	0.0202553	0.0167145	ASF1B/CENPH/CENPI/H3-3B/HJURP/ITGB3BP/KNL1	7
GO:0045840	positive regulation of mitotic nuclear division	7/448	46/12082	0.00140588	0.0202553	0.0167145	AURKA/AURKB/CDCA5/CDT1/DLGAP5/ESPL1/PDGFRB	7
GO:0070663	regulation of leukocyte proliferation	16/448	185/12082	0.00143644	0.0205525	0.0169597	AIF1/ANXA1/ATAD5/CD300A/CD38/CD55/CDKN1A/DLG5/HAVCR2/HHLA2/LGALS9/LST1/MZB1/SLC7A1/TFRC/XCL1	16
GO:0006979	response to oxidative stress	25/448	352/12082	0.00143837	0.0205525	0.0169597	AIF1/ALOX5/ANXA1/BNIP3/CCNA2/CD38/CDK1/DHFR/ECT2/EPAS1/ERO1A/HSPD1/JAK2/LDHA/MCL1/MELK/NCF2/NET1/P4HB/PDGFRB/PXN/SLC7A11/STC2/TP53INP1/TRPM2	25
GO:0001503	ossification	20/448	257/12082	0.00144116	0.0205525	0.0169597	ALOX5/CLIC1/DDX21/FBL/FBXO5/H3-3B/HDAC4/HDAC7/ID2/IFITM1/ISG15/PTCH1/RFLNB/RPL38/RRAS2/RRBP1/SMAD3/SNX10/TOB1/TPM4	20
hsa04218	Cellular senescence	17/265	146/5536	0.000545284	0.0208766	0.0198434	808/8900/890/891/9133/896/983/1026/11200/1870/2305/4605/4775/5728/22800/292/4088	17
GO:0006612	protein targeting to membrane	16/448	186/12082	0.00151953	0.0215878	0.017814	ITGAM/ITGB2/RPL10/RPL12/RPL18A/RPL35/RPL36/RPL38/RPL41/RPL7/RPS17/RPS18/RPS24/RPS6/RPS9/SDCBP	16
GO:1902652	secondary alcohol metabolic process	12/448	119/12082	0.00152402	0.0215878	0.017814	EBP/ELOVL6/FDPS/HMGCR/HMGCS1/IDH2/IDI1/INSIG1/LBR/MSMO1/SCD/SQLE	12
GO:1903039	positive regulation of leukocyte cell-cell adhesion	17/448	204/12082	0.00155015	0.0218842	0.0180587	AIF1/ALOX5/ANXA1/BTLA/CD55/DPP4/GATA3/HAVCR2/HHLA2/HSPD1/IL4R/ITGB2/LGALS9/SLC7A1/TFRC/XBP1/XCL1	17
hsa05171	Coronavirus disease - COVID-19	19/265	177/5536	0.000727478	0.0219506	0.0208643	5610/1839/9636/4600/4939/4940/6134/6136/6142/11224/25873/6169/6171/6129/6218/6222/6229/6194/6203	19
hsa00030	Pentose phosphate pathway	6/265	24/5536	0.000737148	0.0219506	0.0208643	226/230/2821/5211/5236/7086	6
GO:0045667	regulation of osteoblast differentiation	9/448	74/12082	0.0015924	0.0223523	0.018445	CLIC1/FBXO5/HDAC4/HDAC7/ID2/IFITM1/PTCH1/SMAD3/TOB1	9
GO:0042330	taxis	28/448	414/12082	0.00159394	0.0223523	0.018445	AIF1/ALOX5/ANXA1/CYSLTR1/DPP4/ENPP2/FES/GAB2/GATA3/HBEGF/ID2/ITGB2/JAM3/LGALS9/MYH10/NIBAN2/PDE4D/PDGFRB/PLXNC1/PPIB/PTCH1/SMAD3/STAP1/STX3/TIAM1/TRPM2/XCL1/XCL2	28
GO:0070192	chromosome organization involved in meiotic cell cycle	7/448	47/12082	0.00160019	0.0223654	0.0184557	BUB1/BUB1B/INCENP/NCAPD2/SGO1/SGO2/SMC4	7
GO:0044774	mitotic DNA integrity checkpoint	11/448	104/12082	0.00161094	0.0224411	0.0185182	AURKA/BLM/CCNB1/CDK1/CDKN1A/CHEK2/CLSPN/E2F8/ORC1/TICRR/TOP2A	11
GO:0007143	female meiotic nuclear division	5/448	24/12082	0.00162411	0.0224758	0.0185468	AURKA/CDC25B/FBXO5/PLK1/TOP2A	5
GO:1904666	regulation of ubiquitin protein ligase activity	5/448	24/12082	0.00162411	0.0224758	0.0185468	CDC20/FBXO5/MAD2L1/PLK1/PTEN	5
GO:0070665	positive regulation of leukocyte proliferation	12/448	120/12082	0.00163804	0.0225943	0.0186446	AIF1/ANXA1/ATAD5/CD38/CD55/CDKN1A/HAVCR2/HHLA2/LGALS9/SLC7A1/TFRC/XCL1	12
GO:0043299	leukocyte degranulation	29/448	435/12082	0.00164529	0.0226201	0.0186659	ALDOA/ALDOC/ALOX5/ANXA2/CAB39/CD300A/CD55/CEACAM1/FES/FTL/GAB2/GPI/IL4R/ITGAM/ITGAX/ITGB2/LAT2/LGALS9/MMP25/PFKL/PGM1/PLAC8/RAP2B/SDCBP/SLC2A3/TRPM2/TUBB/TUBB4B/VCL	29
GO:0070820	tertiary granule	12/464	122/12559	0.00183512	0.0229389	0.0191024	ALDOA/ALDOC/CD300A/CD55/CEACAM1/ITGAM/ITGAX/ITGB2/PGM1/RAP2B/SLC2A3/TRPM2	12
GO:0000795	synaptonemal complex	5/464	25/12559	0.00193908	0.0229628	0.0191222	BLM/BRCA1/BRCA2/INCENP/PLK1	5
GO:0099086	synaptonemal structure	5/464	25/12559	0.00193908	0.0229628	0.0191222	BLM/BRCA1/BRCA2/INCENP/PLK1	5
GO:1901615	organic hydroxy compound metabolic process	26/448	376/12082	0.00170107	0.0233108	0.0192359	ACSS2/AGK/DHFR/EBP/ELOVL6/EPAS1/FDPS/GATA3/HMGCR/HMGCS1/IDH2/IDI1/INSIG1/ITGAM/ITGB2/LBR/LDHA/MSMO1/PSAT1/PTEN/SCD/SLC7A11/SQLE/STARD4/SULT1B1/TPI1	26
GO:0000956	nuclear-transcribed mRNA catabolic process	17/448	206/12082	0.00172196	0.0235203	0.0194088	DCP2/EIF3E/HELZ2/RPL10/RPL12/RPL18A/RPL35/RPL36/RPL38/RPL41/RPL7/RPS17/RPS18/RPS24/RPS6/RPS9/TOB1	17
GO:0032153	cell division site	8/464	63/12559	0.00212538	0.0245236	0.020422	ANLN/ECT2/ICAM2/KIF20A/MYH10/PLK4/RACGAP1/SEPTIN8	8
GO:0030279	negative regulation of ossification	7/448	48/12082	0.00181476	0.0247078	0.0203886	HDAC4/HDAC7/ID2/PTCH1/RFLNB/SMAD3/TOB1	7
GO:0002716	negative regulation of natural killer cell mediated immunity	4/448	15/12082	0.00183804	0.024944	0.0205836	CEACAM1/HAVCR2/LGALS9/SERPINB9	4
GO:2000116	regulation of cysteine-type endopeptidase activity	16/448	190/12082	0.00189345	0.0256133	0.0211358	ANP32B/BIRC5/CASP10/CST7/EGLN3/FAM162A/HSPD1/IFI16/IFI6/JAK2/LAMP3/LGALS9/SERPINB9/SMAD3/TNFSF10/YWHAE	16
GO:0071214	cellular response to abiotic stimulus	19/448	245/12082	0.00195375	0.0262601	0.0216696	AURKB/BLM/BNIP3/CAB39/CDKN1A/CHEK2/ECT2/GATA3/HDAC4/IFI16/NAMPT/NET1/POLD3/POLH/PTEN/RAD51AP1/TNFRSF8/TP53INP1/YBX3	19
GO:0104004	cellular response to environmental stimulus	19/448	245/12082	0.00195375	0.0262601	0.0216696	AURKB/BLM/BNIP3/CAB39/CDKN1A/CHEK2/ECT2/GATA3/HDAC4/IFI16/NAMPT/NET1/POLD3/POLH/PTEN/RAD51AP1/TNFRSF8/TP53INP1/YBX3	19
GO:0019080	viral gene expression	16/448	191/12082	0.0019981	0.0267707	0.0220909	IFITM3/NUP160/NUP58/RPL10/RPL12/RPL18A/RPL35/RPL36/RPL38/RPL41/RPL7/RPS17/RPS18/RPS24/RPS6/RPS9	16
GO:0030278	regulation of ossification	12/448	123/12082	0.00202296	0.0270177	0.0222948	ALOX5/CLIC1/FBXO5/HDAC4/HDAC7/ID2/IFITM1/ISG15/PTCH1/RFLNB/SMAD3/TOB1	12
GO:0072331	signal transduction by p53 class mediator	19/448	247/12082	0.00214328	0.0285341	0.0235461	ATAD5/AURKA/AURKB/BLM/BRCA1/BRCA2/CCNB1/CDK1/CDKN1A/CHEK2/E2F2/E2F8/EXO1/FOXM1/HIC1/IFI16/RBBP8/TP53INP1/TPX2	19
GO:0006270	DNA replication initiation	6/448	37/12082	0.00219906	0.0290925	0.0240069	CDT1/MCM10/MCM4/ORC1/POLE/TICRR	6
GO:0033003	regulation of mast cell activation	6/448	37/12082	0.00219906	0.0290925	0.0240069	CD300A/FES/GAB2/IL4R/LGALS9/PLSCR1	6
GO:0043627	response to estrogen	7/448	50/12082	0.00231034	0.0302791	0.0249861	BRCA1/GATA3/HSPD1/IL4R/LDHA/PDGFRB/SERPINB9	7
GO:0045576	mast cell activation	7/448	50/12082	0.00231034	0.0302791	0.0249861	CD300A/FES/GAB2/IL4R/LAT2/LGALS9/PLSCR1	7
GO:0150076	neuroinflammatory response	7/448	50/12082	0.00231034	0.0302791	0.0249861	AIF1/CST7/ITGAM/ITGB2/JAK2/NAMPT/STAP1	7
GO:0090150	establishment of protein localization to membrane	22/448	306/12082	0.00234026	0.0304289	0.0251097	AGK/CALM3/GZMB/ITGAM/ITGB2/MAL/RPL10/RPL12/RPL18A/RPL35/RPL36/RPL38/RPL41/RPL7/RPS17/RPS18/RPS24/RPS6/RPS9/SDCBP/STX3/YWHAE	22
GO:0022616	DNA strand elongation	5/448	26/12082	0.00236477	0.0304289	0.0251097	GINS1/GINS2/MCM4/POLD3/POLE	5
GO:0035456	response to interferon-beta	5/448	26/12082	0.00236477	0.0304289	0.0251097	IFI16/IFITM1/IFITM2/IFITM3/PLSCR1	5
GO:0000076	DNA replication checkpoint	4/448	16/12082	0.00237963	0.0304289	0.0251097	CDT1/CLSPN/ORC1/TICRR	4
GO:0007076	mitotic chromosome condensation	4/448	16/12082	0.00237963	0.0304289	0.0251097	CDCA5/NCAPD2/NCAPG/SMC4	4
GO:0030397	membrane disassembly	4/448	16/12082	0.00237963	0.0304289	0.0251097	CCNB1/CCNB2/CDK1/PLK1	4
GO:0051081	nuclear envelope disassembly	4/448	16/12082	0.00237963	0.0304289	0.0251097	CCNB1/CCNB2/CDK1/PLK1	4
GO:1902969	mitotic DNA replication	4/448	16/12082	0.00237963	0.0304289	0.0251097	BRCA2/CHEK2/GINS1/MCM4	4
GO:0045177	apical part of cell	19/464	253/12559	0.00270816	0.0304668	0.0253712	ANXA1/ASPM/CEACAM1/DPP4/LZTS1/MAL/PDE4D/PDGFRB/PTCH1/PTEN/RAB27B/SHROOM1/SLC16A3/SLC26A4/SLC39A8/SLC7A1/SLC7A11/SNX10/STX3	19
GO:0036294	cellular response to decreased oxygen levels	15/448	177/12082	0.00243902	0.0310938	0.0256583	BNIP3/CCNA2/CCNB1/EGLN3/ENO1/EPAS1/ERO1A/FAM162A/NAMPT/P4HB/PGK1/PSMB8/PTEN/PTGIS/STC2	15
GO:0032102	negative regulation of response to external stimulus	19/448	250/12082	0.00245649	0.031222	0.0257641	AIF1/ALOX5/ANXA2/CEACAM1/CST7/DHX58/DPP4/GATA3/HAVCR2/HMGCR/IFI16/LGALS9/PTEN/PTGIS/SERPINB9/SMAD3/SOCS3/STAP1/UBASH3B	19
GO:1903037	regulation of leukocyte cell-cell adhesion	20/448	269/12082	0.00247198	0.0313241	0.0258484	AIF1/ALOX5/ANXA1/BTLA/CD300A/CD55/CEACAM1/DLG5/DPP4/GATA3/HAVCR2/HHLA2/HSPD1/IL4R/ITGB2/LGALS9/SLC7A1/TFRC/XBP1/XCL1	20
GO:0071478	cellular response to radiation	13/448	143/12082	0.00252361	0.0318195	0.0262571	AURKB/BLM/CDKN1A/CHEK2/ECT2/GATA3/IFI16/NAMPT/NET1/POLD3/POLH/RAD51AP1/TP53INP1	13
GO:0008203	cholesterol metabolic process	11/448	110/12082	0.0025262	0.0318195	0.0262571	EBP/ELOVL6/FDPS/HMGCR/HMGCS1/IDI1/INSIG1/LBR/MSMO1/SCD/SQLE	11
GO:0051056	regulation of small GTPase mediated signal transduction	20/448	270/12082	0.00258059	0.0324076	0.0267425	ARHGAP11A/ARHGAP19/ARHGEF11/DEPDC1B/ECT2/FAM13A/FOXM1/GPR65/IQSEC1/JAK2/KIF14/LRRC59/NET1/PDGFRB/RACGAP1/RAP1GAP2/RASA3/SPRY1/STMN1/TIAM1	20
GO:0090181	regulation of cholesterol metabolic process	7/448	51/12082	0.00259424	0.032482	0.0268039	ELOVL6/FDPS/HMGCR/HMGCS1/IDI1/SCD/SQLE	7
hsa04914	Progesterone-mediated oocyte maturation	11/265	79/5536	0.00121994	0.0326944	0.0310764	6790/699/8900/890/891/9133/994/983/4085/9088/5347	11
GO:0051249	regulation of lymphocyte activation	26/448	388/12082	0.0026255	0.032776	0.0270464	AIF1/ANXA1/ATAD5/BTLA/CD300A/CD38/CD55/CDKN1A/CEACAM1/DLG5/DPP4/GATA3/HAVCR2/HHLA2/HMGB3/HSPD1/ID2/IL4R/LGALS9/LST1/MZB1/NSD2/SLC7A1/TFRC/XBP1/XCL1	26
GO:0002262	myeloid cell homeostasis	12/448	127/12082	0.00264842	0.0329304	0.0271739	ANXA1/EPAS1/GATA3/ID2/ISG15/JAK2/JAM3/NCAPG2/RPS17/RPS24/SFXN1/SLC7A11	12
GO:0097306	cellular response to alcohol	8/448	65/12082	0.00265353	0.0329304	0.0271739	BLM/BRCA1/GRAMD1B/HMGCS1/PTCH1/PTEN/PTGER2/TP53INP1	8
GO:0016860	intramolecular oxidoreductase activity	7/452	41/12326	0.000648754	0.0330302	0.0306258	EBP/ERO1A/GPI/IDI1/P4HB/PTGIS/TPI1	7
GO:0019887	protein kinase regulator activity	15/452	158/12326	0.00069747	0.0330302	0.0306258	CAB39/CALM3/CCNA1/CCNA2/CCNB1/CCNB2/CCND3/CCNF/CCNG1/CDKN1A/CKS2/INCENP/MNAT1/SOCS3/TPX2	15
GO:0030246	carbohydrate binding	15/452	158/12326	0.00069747	0.0330302	0.0306258	ALDOA/CLEC2B/CRYBG3/EGLN3/ENPP2/GALNT3/GPI/HK2/LAYN/LGALS9/P4HA1/PFKL/PPP1R3B/SLC2A3/UGP2	15
GO:0000077	DNA damage checkpoint	13/448	144/12082	0.00268318	0.0330527	0.0272748	AURKA/BLM/BRCA1/CCNB1/CDK1/CDKN1A/CHEK2/CLSPN/DTL/E2F8/PLK1/TICRR/WDR76	13
GO:0007569	cell aging	10/448	95/12082	0.00268473	0.0330527	0.0272748	BRCA2/CDK1/CDKN1A/CHEK2/FBXO5/FOXM1/HMGA1/ID2/NAMPT/PTEN	10
GO:0045785	positive regulation of cell adhesion	23/448	329/12082	0.00268695	0.0330527	0.0272748	AIF1/ALOX5/ANXA1/BTLA/CD55/DPP4/GATA3/HAVCR2/HHLA2/HSD17B12/HSPD1/IL4R/ITGB2/JAK2/LGALS9/P4HB/S100A10/SLC7A1/SMAD3/STX3/TFRC/XBP1/XCL1	23
GO:0045860	positive regulation of protein kinase activity	27/448	409/12082	0.00269983	0.0331143	0.0273256	CAB39/CALM3/CCNB1/CCND3/CD300A/CDC25B/CDK1/CDKN1A/CENPE/CKS2/CLSPN/DUSP5/DUSP6/ECT2/EIF2AK2/HBEGF/INCENP/IQGAP3/JAK2/KIF14/MAPKAPK3/MNAT1/NCAPG2/PDGFRB/STAP1/TIAM1/TPX2	27
GO:0060326	cell chemotaxis	16/448	197/12082	0.0027327	0.0334199	0.0275778	AIF1/ALOX5/ANXA1/DPP4/HBEGF/ITGB2/JAM3/LGALS9/PDE4D/PDGFRB/PPIB/STAP1/TIAM1/TRPM2/XCL1/XCL2	16
GO:0051052	regulation of DNA metabolic process	22/448	310/12082	0.00274541	0.0334781	0.0276258	ATAD5/AURKB/BLM/BRCA1/CDKN1A/CDT1/DCP2/DSCC1/FOXM1/GATA3/GZMA/HNRNPA1/KPNA2/NEK2/NIBAN2/NSD2/PDGFRB/POLH/POLQ/RAD51AP1/TFRC/TICRR	22
GO:0010165	response to X-ray	5/448	27/12082	0.00281516	0.0341308	0.0281644	ANXA1/BLM/BRCA2/CDKN1A/GATA3	5
GO:0043304	regulation of mast cell degranulation	5/448	27/12082	0.00281516	0.0341308	0.0281644	CD300A/FES/GAB2/IL4R/LGALS9	5
GO:0071346	cellular response to interferon-gamma	13/448	145/12082	0.00285092	0.034465	0.0284402	AIF1/FLNB/GAPDH/IRF7/IRF8/JAK2/LGALS9/OAS2/OAS3/RAB20/SOCS3/XCL1/XCL2	13
GO:0045765	regulation of angiogenesis	16/448	198/12082	0.00287457	0.0346513	0.0285939	ALOX5/ANXA1/BRCA1/CEACAM1/E2F2/ENPP2/GLUL/HDAC7/HK2/ITGAX/ITGB2/NIBAN2/PGK1/PTGIS/WARS1/XBP1	16
GO:0043303	mast cell degranulation	6/448	39/12082	0.00289954	0.0347102	0.0286425	CD300A/FES/GAB2/IL4R/LAT2/LGALS9	6
GO:0051785	positive regulation of nuclear division	7/448	52/12082	0.0029042	0.0347102	0.0286425	AURKA/AURKB/CDCA5/CDT1/DLGAP5/ESPL1/PDGFRB	7
GO:1903035	negative regulation of response to wounding	7/448	52/12082	0.0029042	0.0347102	0.0286425	ALOX5/ANXA2/CEACAM1/HMGCR/PTEN/SMAD3/UBASH3B	7
GO:0030855	epithelial cell differentiation	26/448	391/12082	0.00291423	0.0347313	0.02866	ALDOC/ANXA1/ANXA4/CDK1/CDKN1A/CEACAM1/DLG5/E2F8/FLNB/GATA3/HRH2/ID2/MYO1E/PDE4D/PGK1/PLK4/PRKX/PTCH1/SLC7A11/SMAD3/SPRY1/SULT1B1/TAGLN2/TYMS/VCL/XBP1	26
GO:1901570	fatty acid derivative biosynthetic process	8/448	66/12082	0.00292406	0.0347501	0.0286755	ALOX5/ANXA1/ELOVL6/FADS1/HPGD/HSD17B12/PTGIS/SCD	8
GO:0006935	chemotaxis	27/448	412/12082	0.00298712	0.03518	0.0290302	AIF1/ALOX5/ANXA1/CYSLTR1/DPP4/ENPP2/FES/GAB2/GATA3/HBEGF/ITGB2/JAM3/LGALS9/MYH10/NIBAN2/PDE4D/PDGFRB/PLXNC1/PPIB/PTCH1/SMAD3/STAP1/STX3/TIAM1/TRPM2/XCL1/XCL2	27
GO:0048514	blood vessel morphogenesis	26/448	392/12082	0.00301628	0.03518	0.0290302	ALOX5/ANXA1/ANXA2/BRCA1/CEACAM1/E2F2/E2F8/ENPP2/EPAS1/FOXM1/GLUL/HDAC7/HK2/HPGD/ITGAX/ITGB2/JAM3/MYO1E/NIBAN2/PDGFRB/PGK1/PRKX/PTEN/PTGIS/WARS1/XBP1	26
GO:0001911	negative regulation of leukocyte mediated cytotoxicity	4/448	17/12082	0.00302168	0.03518	0.0290302	CEACAM1/HAVCR2/LGALS9/SERPINB9	4
GO:0032703	negative regulation of interleukin-2 production	4/448	17/12082	0.00302168	0.03518	0.0290302	GATA3/HAVCR2/HDAC7/XCL1	4
GO:0043032	positive regulation of macrophage activation	4/448	17/12082	0.00302168	0.03518	0.0290302	HAVCR2/HSPD1/IL4R/STAP1	4
GO:0046653	tetrahydrofolate metabolic process	4/448	17/12082	0.00302168	0.03518	0.0290302	DHFR/MTHFD2/SHMT2/TYMS	4
GO:0048732	gland development	21/448	293/12082	0.00302293	0.03518	0.0290302	ANXA1/AURKA/BRCA2/CCNB2/CEACAM1/E2F8/GATA3/HK2/HMGCS1/HRH2/ID2/IQGAP3/JAK2/OAS2/PDGFRB/PTCH1/PTEN/RPL10/SMAD3/TYMS/XBP1	21
GO:0071695	anatomical structure maturation	13/448	146/12082	0.00302713	0.03518	0.0290302	AURKA/BRCA2/CCNB1/CDC25B/CDKN1A/EPAS1/FBXO5/GATA3/ID2/KIF14/RFLNB/TYMS/XBP1	13
GO:0016324	apical plasma membrane	16/464	201/12559	0.00323138	0.0354664	0.0295346	ANXA1/ASPM/CEACAM1/DPP4/LZTS1/MAL/PDE4D/PDGFRB/PTEN/RAB27B/SHROOM1/SLC16A3/SLC26A4/SLC39A8/SLC7A1/STX3	16
GO:0032392	DNA geometric change	11/448	113/12082	0.0031206	0.0361663	0.0298441	ANXA1/BLM/DSCC1/GINS2/HMGA1/HMGB3/MCM4/MNAT1/POLQ/RAD54L/TOP2A	11
GO:0002698	negative regulation of immune effector process	10/448	97/12082	0.00312971	0.0361723	0.029849	ANXA1/CD300A/CD55/CEACAM1/DHX58/HAVCR2/IL4R/LGALS9/SERPINB9/XCL1	10
GO:0021700	developmental maturation	15/448	182/12082	0.00318661	0.0367289	0.0303084	AURKA/BRCA2/CCNB1/CDC20/CDC25B/CDKN1A/EPAS1/FBXO5/GATA3/ID2/KIF14/PTEN/RFLNB/TYMS/XBP1	15
GO:0031100	animal organ regeneration	7/448	53/12082	0.00324175	0.0372624	0.0307486	AURKA/CCNA2/CDK1/CDKN1A/PTCH1/RPL10/TYMS	7
GO:0032649	regulation of interferon-gamma production	9/448	82/12082	0.0032558	0.0373219	0.0307977	GATA3/HAVCR2/HSPD1/IL12RB2/IRF8/ISG15/LGALS9/PDE4D/XCL1	9
GO:1901342	regulation of vasculature development	17/448	219/12082	0.00327499	0.0374399	0.0308951	ALOX5/ANXA1/BRCA1/CEACAM1/E2F2/ENPP2/GLUL/HDAC7/HK2/ITGAX/ITGB2/NFATC3/NIBAN2/PGK1/PTGIS/WARS1/XBP1	17
GO:0002279	mast cell activation involved in immune response	6/448	40/12082	0.00330659	0.0374928	0.0309388	CD300A/FES/GAB2/IL4R/LAT2/LGALS9	6
GO:0010922	positive regulation of phosphatase activity	5/448	28/12082	0.00332445	0.0374928	0.0309388	CALM3/CD300A/JAK2/PDGFRB/SMAD3	5
GO:0033006	regulation of mast cell activation involved in immune response	5/448	28/12082	0.00332445	0.0374928	0.0309388	CD300A/FES/GAB2/IL4R/LGALS9	5
GO:0046596	regulation of viral entry into host cell	5/448	28/12082	0.00332445	0.0374928	0.0309388	IFITM1/IFITM2/IFITM3/LGALS9/P4HB	5
GO:0051642	centrosome localization	5/448	28/12082	0.00332445	0.0374928	0.0309388	ASPM/AURKA/DLGAP5/GPSM2/MAD2L1	5
GO:0006310	DNA recombination	19/448	257/12082	0.00333948	0.0374928	0.0309388	ATAD5/BLM/BRCA1/BRCA2/CDC7/EXO1/GINS2/HMGB3/HSPD1/KPNA2/MCM4/MMS22L/NSD2/POLQ/RAD51AP1/RAD54L/RBBP8/TFRC/TOP2A	19
GO:0030010	establishment of cell polarity	11/448	114/12082	0.003342	0.0374928	0.0309388	ARHGEF11/FSCN1/GATA3/GPSM2/JAM3/KIF20B/MAD2L1/NDC80/PLK1/SPDL1/SPRY1	11
GO:0006954	inflammatory response	31/448	499/12082	0.0034227	0.038296	0.0316016	AIF1/ALOX5/ANXA1/CST7/CYSLTR1/GATA3/HAVCR2/HDAC4/HSPD1/IFI16/IL1RAP/IL4R/ITGAM/ITGB2/JAK2/JAM3/LGALS9/MMP25/NAMPT/NCR3/NFATC3/NRROS/PLSCR1/PTGER2/PTGIS/SMAD3/SOCS3/STAP1/USP18/XCL1/XCL2	31
GO:0005840	ribosome	17/464	222/12559	0.00364068	0.0390073	0.0324833	BTF3/EIF2AK2/ISG15/RPL10/RPL12/RPL18A/RPL35/RPL36/RPL38/RPL41/RPL7/RPS17/RPS18/RPS24/RPS6/RPS9/RRBP1	17
GO:0001944	vasculature development	30/448	479/12082	0.00351831	0.0392613	0.0323981	ALOX5/ANP32B/ANXA1/ANXA2/BRCA1/CEACAM1/E2F2/E2F8/ENPP2/EPAS1/FOXM1/GLUL/HDAC7/HK2/HPGD/ITGAX/ITGB2/JAM3/MYH10/MYO1E/NFATC3/NIBAN2/PDGFRB/PGK1/PRKX/PTEN/PTGIS/SOCS3/WARS1/XBP1	30
GO:1903426	regulation of reactive oxygen species biosynthetic process	8/448	68/12082	0.00352924	0.0392791	0.0324128	AIF1/ALOX5/HDAC4/HSPD1/ITGB2/JAK2/PTGIS/SMAD3	8
GO:0007159	leukocyte cell-cell adhesion	21/448	297/12082	0.00354355	0.0393344	0.0324584	AIF1/ALOX5/ANXA1/BTLA/CD300A/CD55/CEACAM1/DLG5/DPP4/GATA3/HAVCR2/HHLA2/HSPD1/IL4R/ITGB2/LGALS9/SLC39A8/SLC7A1/TFRC/XBP1/XCL1	21
GO:0002377	immunoglobulin production	11/448	115/12082	0.00357583	0.0395882	0.0326679	ATAD5/EXO1/GPI/HSPD1/IL4R/MZB1/NSD2/POLQ/TFRC/XBP1/XCL1	11
GO:0030595	leukocyte chemotaxis	13/448	149/12082	0.00360974	0.0398587	0.0328911	AIF1/ALOX5/ANXA1/DPP4/ITGB2/JAM3/LGALS9/PDE4D/PPIB/STAP1/TRPM2/XCL1/XCL2	13
GO:0001525	angiogenesis	23/448	337/12082	0.00362319	0.0399025	0.0329272	ALOX5/ANXA1/ANXA2/BRCA1/CEACAM1/E2F2/E2F8/ENPP2/EPAS1/GLUL/HDAC7/HK2/ITGAX/ITGB2/JAM3/NIBAN2/PDGFRB/PGK1/PRKX/PTEN/PTGIS/WARS1/XBP1	23
GO:1903530	regulation of secretion by cell	27/448	418/12082	0.00364024	0.0399856	0.0329957	ALOX5/ANXA1/CALM3/CD300A/CD38/CEACAM1/DPP4/FES/GAB2/GAPDH/GLUL/GPI/HMGCR/IDH2/IL4R/ITGAM/ITGB2/JAK2/LGALS9/MCTP2/MYH10/PFKL/RAB27B/SDCBP/SLC25A5/TIAM1/XBP1	27
GO:0046777	protein autophosphorylation	16/448	203/12082	0.00367858	0.0403015	0.0332565	AURKA/AURKB/CALM3/CHEK2/EIF2AK2/FES/GRK5/JAK2/MAPKAPK3/MELK/MKNK2/NEK2/PDGFRB/PIM1/PRKX/RAP2B	16
GO:0071456	cellular response to hypoxia	14/448	167/12082	0.003702	0.0404528	0.0333813	BNIP3/CCNA2/CCNB1/EGLN3/ENO1/EPAS1/ERO1A/FAM162A/P4HB/PGK1/PSMB8/PTEN/PTGIS/STC2	14
GO:0050777	negative regulation of immune response	11/448	116/12082	0.00382258	0.0416621	0.0343792	ANXA1/CD300A/CD55/CEACAM1/DHX58/HAVCR2/IFI16/IL4R/LGALS9/SERPINB9/XCL1	11
GO:0061842	microtubule organizing center localization	5/448	29/12082	0.00389679	0.0423613	0.0349561	ASPM/AURKA/DLGAP5/GPSM2/MAD2L1	5
GO:0048589	developmental growth	28/448	441/12082	0.00392806	0.0425911	0.0351458	ANXA1/ASPM/AURKA/BRCA2/CCNB1/CDK1/CDKN1A/DUSP6/GATA3/GINS1/H3-3B/NCAPG2/PDE4D/PDGFRB/PIM1/PLAC8/PPIB/PTCH1/PTEN/RNF157/SMAD3/SPRY1/STC2/STIL/TIAM1/TYMS/VCL/YBX3	28
GO:0097617	annealing activity	4/452	13/12326	0.000979921	0.0433125	0.0401596	ANXA1/BLM/FXR1/RAD54L	4
GO:0050900	leukocyte migration	22/448	320/12082	0.00402443	0.0435239	0.0359155	AIF1/ALOX5/ANXA1/CD300A/CD48/CEACAM1/DPP4/GATA3/ITGAM/ITGAX/ITGB2/JAM3/LGALS9/MYO1G/PDE4D/PPIB/SLC16A3/SLC7A11/STAP1/TRPM2/XCL1/XCL2	22
GO:0042060	wound healing	23/448	340/12082	0.00403861	0.0435652	0.0359496	ALOX5/ANXA1/ANXA2/CBX5/CEACAM1/CLIC1/DGKD/GATA3/GNA15/H3-3B/HBEGF/HMGCR/JAK2/MYH10/PDGFRB/PLSCR1/PTEN/RAP2B/SLC7A11/SMAD3/UBASH3B/VCL/XBP1	23
GO:0019218	regulation of steroid metabolic process	9/448	85/12082	0.00415049	0.0445437	0.036757	ELOVL6/FDPS/HMGCR/HMGCS1/IDI1/INSIG1/SCD/SQLE/STARD4	9
GO:0042102	positive regulation of T cell proliferation	9/448	85/12082	0.00415049	0.0445437	0.036757	AIF1/ANXA1/CD55/HAVCR2/HHLA2/LGALS9/SLC7A1/TFRC/XCL1	9
GO:0030330	DNA damage response, signal transduction by p53 class mediator	10/448	101/12082	0.00419522	0.0449092	0.0370586	AURKA/BRCA1/BRCA2/CCNB1/CDK1/CDKN1A/CHEK2/E2F8/FOXM1/HIC1	10
GO:0002704	negative regulation of leukocyte mediated immunity	6/448	42/12082	0.00424634	0.0452262	0.0373203	CD300A/CEACAM1/HAVCR2/LGALS9/SERPINB9/XCL1	6
GO:0032663	regulation of interleukin-2 production	6/448	42/12082	0.00424634	0.0452262	0.0373203	ANXA1/GATA3/HAVCR2/HDAC7/PDE4D/XCL1	6
GO:0050866	negative regulation of cell activation	13/448	152/12082	0.0042802	0.0454717	0.0375229	ANXA1/CD300A/CEACAM1/CST7/DLG5/HAVCR2/HMGB3/ID2/IL4R/LGALS9/LST1/UBASH3B/XCL1	13
GO:0050870	positive regulation of T cell activation	15/448	188/12082	0.00432271	0.0458076	0.0378	AIF1/ANXA1/BTLA/CD55/DPP4/GATA3/HAVCR2/HHLA2/HSPD1/IL4R/LGALS9/SLC7A1/TFRC/XBP1/XCL1	15
GO:0031032	actomyosin structure organization	12/448	135/12082	0.0043707	0.0461998	0.0381237	ANLN/CIT/ECT2/GPR65/KIF23/MYH10/PDGFRB/PXN/RACGAP1/S100A10/SMAD3/STMN1	12
GO:0043539	protein serine/threonine kinase activator activity	6/452	33/12326	0.00112149	0.0464717	0.0430888	CAB39/CALM3/CCNB1/CKS2/INCENP/MNAT1	6
GO:0048678	response to axon injury	7/448	56/12082	0.00443552	0.0467616	0.0385873	AIF1/BNIP3/CDK1/DHFR/JAK2/JAM3/PTEN	7
GO:0051046	regulation of secretion	28/448	445/12082	0.00444608	0.0467616	0.0385873	ALOX5/ANXA1/CALM3/CD300A/CD38/CEACAM1/DPP4/FES/GAB2/GAPDH/GLUL/GPI/HMGCR/IDH2/IL4R/ITGAM/ITGB2/JAK2/LGALS9/MCTP2/MYH10/OAS2/PFKL/RAB27B/SDCBP/SLC25A5/TIAM1/XBP1	28
GO:1990752	microtubule end	5/464	30/12559	0.00446932	0.046772	0.0389493	ASPM/CKAP5/KIF18B/KIF2C/SPAG5	5
GO:0046822	regulation of nucleocytoplasmic transport	10/448	102/12082	0.00450181	0.0472297	0.0389736	ANP32B/CDK1/ECT2/IFI27/JAK2/MX2/NUP58/SMAD3/XPO1/YWHAE	10
GO:1904031	positive regulation of cyclin-dependent protein kinase activity	5/448	30/12082	0.00453631	0.0474732	0.0391745	CCNB1/CCND3/CDKN1A/CKS2/MNAT1	5
GO:2000379	positive regulation of reactive oxygen species metabolic process	8/448	71/12082	0.00461373	0.0478995	0.0395262	AIF1/CDKN1A/HDAC4/ITGAM/ITGB2/JAK2/PDGFRB/SMAD3	8
GO:0031342	negative regulation of cell killing	4/448	19/12082	0.00464056	0.0478995	0.0395262	CEACAM1/HAVCR2/LGALS9/SERPINB9	4
GO:0032516	positive regulation of phosphoprotein phosphatase activity	4/448	19/12082	0.00464056	0.0478995	0.0395262	CALM3/CD300A/JAK2/PDGFRB	4
GO:2000104	negative regulation of DNA-dependent DNA replication	4/448	19/12082	0.00464056	0.0478995	0.0395262	BLM/BRCA2/CHEK2/FBXO5	4
GO:0016125	sterol metabolic process	11/448	119/12082	0.00464535	0.0478995	0.0395262	EBP/ELOVL6/FDPS/HMGCR/HMGCS1/IDI1/INSIG1/LBR/MSMO1/SCD/SQLE	11
GO:0051250	negative regulation of lymphocyte activation	11/448	119/12082	0.00464535	0.0478995	0.0395262	ANXA1/CD300A/CEACAM1/DLG5/HAVCR2/HMGB3/ID2/IL4R/LGALS9/LST1/XCL1	11
GO:0071453	cellular response to oxygen levels	15/448	190/12082	0.00476766	0.0490404	0.0404677	BNIP3/CCNA2/CCNB1/EGLN3/ENO1/EPAS1/ERO1A/FAM162A/NAMPT/P4HB/PGK1/PSMB8/PTEN/PTGIS/STC2	15
GO:0001889	liver development	10/448	103/12082	0.00482578	0.0493967	0.0407617	ANXA1/AURKA/CEACAM1/E2F8/HMGCS1/PTCH1/RPL10/SMAD3/TYMS/XBP1	10
GO:0046718	viral entry into host cell	10/448	103/12082	0.00482578	0.0493967	0.0407617	CD55/CDK1/DPP4/IFITM1/IFITM2/IFITM3/LGALS9/P4HB/SLC1A5/TFRC	10
GO:0051251	positive regulation of lymphocyte activation	19/448	266/12082	0.00484916	0.0495155	0.0408598	AIF1/ANXA1/ATAD5/BTLA/CD38/CD55/CDKN1A/DPP4/GATA3/HAVCR2/HHLA2/HSPD1/IL4R/LGALS9/NSD2/SLC7A1/TFRC/XBP1/XCL1	19
GO:2000045	regulation of G1/S transition of mitotic cell cycle	12/448	137/12082	0.00491778	0.0498599	0.0411439	AIF1/ANXA1/AURKA/CCNB1/CCND3/CDK1/CDKN1A/CHEK2/E2F8/ID2/KIF14/PTEN	12
GO:0007264	small GTPase mediated signal transduction	27/448	428/12082	0.00499631	0.0498599	0.0411439	AIF1/ARHGAP11A/ARHGAP19/ARHGEF11/CCNA2/CDKN1A/DEPDC1B/ECT2/FAM13A/FOXM1/GPR65/GPSM2/IQGAP3/IQSEC1/JAK2/KIF14/LRRC59/NET1/PDGFRB/RACGAP1/RAP1GAP2/RAP2B/RASA3/RRAS2/SPRY1/STMN1/TIAM1	27
GO:0006563	L-serine metabolic process	3/448	10/12082	0.0050014	0.0498599	0.0411439	PHGDH/PSAT1/SHMT2	3
GO:0009214	cyclic nucleotide catabolic process	3/448	10/12082	0.0050014	0.0498599	0.0411439	PDE4A/PDE4D/PDE7B	3
GO:0032736	positive regulation of interleukin-13 production	3/448	10/12082	0.0050014	0.0498599	0.0411439	GATA3/IL1RAP/LGALS9	3
GO:0032754	positive regulation of interleukin-5 production	3/448	10/12082	0.0050014	0.0498599	0.0411439	GATA3/IL1RAP/PDE4D	3
GO:0035739	CD4-positive, alpha-beta T cell proliferation	3/448	10/12082	0.0050014	0.0498599	0.0411439	CD55/LGALS9/XCL1	3
GO:0040015	negative regulation of multicellular organism growth	3/448	10/12082	0.0050014	0.0498599	0.0411439	PLAC8/PTCH1/STC2	3
GO:2000561	regulation of CD4-positive, alpha-beta T cell proliferation	3/448	10/12082	0.0050014	0.0498599	0.0411439	CD55/LGALS9/XCL1	3
GO:2001269	positive regulation of cysteine-type endopeptidase activity involved in apoptotic signaling pathway	3/448	10/12082	0.0050014	0.0498599	0.0411439	JAK2/LGALS9/SMAD3	3
