# Supplementary material for: N-acetylneuraminic acid links immune exhaustion and accelerated memory deficit in diet-induced obese Alzheimer’s disease mouse model
Source: Nat Commun. 2023 Mar 9;14:1293. doi: 10.1038/s41467-023-36759-8 (PMC9998639; doi:10.1038/s41467-023-36759-8)
Supplement: Supplementary file 10 — Source Data [file 41467_2023_36759_MOESM10_ESM.xlsx]

## Sheet: Fig. 1
Figure 1
Panel 1c
	CD															HFD
WT	72.1779	74.7051	60.4485	56.854	71.5066	46.311	55.1117	84.1545	60.0746	48.718	80.5882	61.7267	52.1064			80.8314	75.0341	33.6634	70.1522	53.6313	66.9506	52.3483	67.0732	75.7106	56.5445	50.9678	52.5626	87.3589	52.102	78.9598	56.1332
5xFAD	76.4706	67.8474	92.5837	44.695	87.256	77.3124	58.7776	64.3564	56.3	81.4815	64.6388	54.1806	69.7906	100	44.6738	62.1554	52.1518	40.3652	81.1163	60.2041	42.2589	43.6751	33.7709	35.8974	72.4258	52.1739	44.4984
Panel 1f
CD	HFD
9.92658	8.7032
4.96486	5.61305
8.66182	8.371
11.4339	10.5033
8.65999	4.18735
0.981675	2.81524
2.42154	10.1068
10.2113	5.16286
5.65334	3.37905
1.94022	3.79172
Panel 1h
CD	HFD
57.9826	37.5919
66.3748	55.6555
66.8842	55.6938
82.0186	58.7455
56.4567	64.086
64.849	29.7806
64.849	35.8577
69.8134	56.6319
76.2929	58.5847
	76.1601
Panel 1j
CD	HFD
106.512	133.491
154.181	121.77
83.5874	115.491
104.791	145.766
101.29	110.597
82.1882	192.996
145.349	157.363
157.18	197.521
107.401	239.91

## Sheet: Fig. 2
Figure 2
Panel 2c - DG1
	CD						HFD
WT	2.81348	6.98381	6.12969	2.10364	7.1467	7.61532	6.40615	5.79483	2.44386	7.08333	1.80807	6.74873	0.780379
5xFAD	12.1447	1.06437	7.28837	5.2452	0.18648	8.15217	9.31929	12.1053	7.68608	11.238	10.7489	5.96065	8.80923
Panel 2d
Cell-cell adhesion	Axonogenesis	Synapse assembly	Synapse organization	Dendrite development
11.3729	6.60791	6.60791	6.20121	3.18356
Panel 2f - DAMs
	CD						HFD
WT	1.19403	0.859599	3.44828	2.15054	1.57895	1.43541	1.48148	0.724638	3.05344	0.307692	0.773694	3.21716	2.14477
5xFAD	69.2308	68.6433	56.2842	68.5287	63.7145	63.7186	61.5463	69.9908	70.6977	64.5273	65.2864	66.7304	68.9189
Panel 2f - HMG
	CD						HFD
WT	97.0149	94.8424	87.3563	94.9821	96.3158	94.7368	96.0494	95.2899	93.1298	97.2308	95.9381	94.9062	94.37
5xFAD	28.585	28.212	41.5301	29.1109	33.362	32.1608	35.707	25.6694	20	31.83	31.5939	30.7839	27.4428
Panel 2f - PVMs
	CD						HFD
WT	1.49254	3.15186	5.74713	2.15054	1.57895	2.87081	2.46914	3.26087	2.29008	2.15385	1.74081	1.60858	1.87668
5xFAD	0.759734	0.898473	0.546448	0.472069	0.601892	0.80402	1.01729	0.831025	0.930233	1.04076	0.907544	0.446144	0.831601
Panel 2f - T cells
	CD						HFD
WT	0	0.859599	2.87356	0.716846	0	0.717703	0	0.724638	0.763359	0.307692	1.16054	0.268097	0.536193
5xFAD	0.664767	1.79695	1.0929	0.86546	1.63371	2.61307	1.42421	2.49307	7.44186	1.82134	1.5882	1.33843	2.39085
Panel 2h - DAAs
	CD						HFD
WT	4.12844	1.71278	6.37899	5.53571	2.19629	4.99722	9.20502	6.74603	2.63425	3.92884	5.40111	1.42768	7.38916
5xFAD	42.487	52.7141	26.4706	37.7241	59.633	31.5842	35.813	42.2156	51.0504	37.2671	28.8564	33.5165	32.8063
Panel 2h - AST1
	CD						HFD
WT	75.1147	83.1357	74.3902	65.5357	75.3603	67.3515	67.0153	51.1111	65.5522	66.1231	71.8824	72.1912	64.101
5xFAD	38.1693	28.9505	45.3287	38.4256	18.7564	46.5347	39.9575	32.5349	29.2017	39.648	46.5426	44.7253	35.0198
Panel 2h - AST2
	CD						HFD
WT	11.0092	6.917	11.0694	13.0357	13.1778	14.714	12.9707	35.9524	19.5542	15.493	13.4234	17.2564	11.33
5xFAD	7.94473	4.34258	11.4187	12.0811	6.62589	9.60396	12.1148	7.58483	10.5042	12.2153	15.4255	9.01099	16.8379
Panel 2h - AST3
	CD						HFD
WT	9.74771	8.23452	8.16135	15.8929	9.26561	12.9373	10.8089	6.19048	12.2594	14.4552	9.29309	9.12477	17.1798
5xFAD	11.399	13.9928	16.782	11.7693	14.9847	12.2772	12.1148	17.6647	9.2437	10.8696	9.17553	12.7473	15.336
Panel 2j - DOLs
	CD						HFD
WT	1.37845	0.189934	0.607903	3.96185	1.29032	2.77214	1.87562	2.16294	1.70341	0.765111	1.41844	2.62273	3.63269
5xFAD	17.2414	14.0586	19.3878	15.1048	18.5725	12.622	17.5707	20.5643	22.6381	14.7849	13.0602	16.5396	20.4509
Panel 2j - OLG1
	CD						HFD
WT	77.4436	91.0731	77.5076	63.3896	84.3728	67.8837	71.6683	64.8882	72.4449	83.8562	71.8246	77.2697	54.44
5xFAD	57.4713	61.841	42.4745	53.8841	41.5149	65.7601	44.8434	36.6771	50.9804	59.4758	63.6364	58.9177	41.0628
Panel 2j - OLG2
	CD						HFD
WT	20.1754	8.35708	21.3779	31.4747	13.7634	28.5328	25.6663	32.5162	25.4509	15.1492	25.7898	19.5696	41.0696
5xFAD	24.3469	23.0126	37.1173	29.9014	38.2374	20.6416	36.44	41.3166	25.3119	24.664	22.6206	23.628	37.1176
Panel 2j - COPs
	CD						HFD
WT	1.00251	0.379867	0.506586	1.17388	0.573477	0.811359	0.789733	0.432588	0.400802	0.229533	0.967118	0.537996	0.857719
5xFAD	0.940439	1.08787	1.02041	1.10974	1.67516	0.97629	1.14591	1.44201	1.06952	1.07527	0.682885	0.914634	1.36876

## Sheet: Fig. 3
Figure 3
Panel 3a
	CD																		HFD
WT	49.1	44	57.2	62.4	46.1	7.18	65.6	56.3	34.4	64.3	58.2	50.5	58.6	36.8	68.4	41.4			53	13.6	54.7	26.7	39.9	51.9	36.1	55.6	64.2	16.4	66.3	42.1	57	43.8	48.4	67.2	51.5	69.1	49.7
5xFAD	62.8	61.9	57.3	48.3	46.8	39.9	37.3	59.4	61.4	65.2	60.8	59.9	38.9	76.7	48.5	48.7	65.7	52.7	46.3	47.7	56.4	21.8	55.4	44.1	61.3	46	19.3	20.7	39.8	37.8	34.4	62.9	22.6	51.5	52	36.7
Panel 3b
	CD																		HFD
WT	39.7	40.5	37.1	30	46.6	80.3	28.5	35.3	50.3	27.9	33	41.2	33.1	56.2	24.8	52.3			39	68.7	39.8	65.9	50.2	40	47.9	37.3	28.5	35.6	29.1	36.1	33.7	45.9	36.9	25.4	41.2	23.5	43.5
5xFAD	31.2	29.6	37.4	44.5	44.5	52.2	54.5	34.4	31.1	28.2	33.1	32.6	43.2	18	43.8	45.2	27.9	39	42.7	43.8	37.3	65.2	36.3	48.4	31.7	43.3	65.7	68.2	48.8	52.7	56.3	29.1	65.9	42.6	38.9	54.5
Panel 3c
	CD																		HFD
WT	12.1	14.5	11.7	6.75	19.5	15.4	10.3	14	17.9	11.5	12.4	12	9.35	27.9	10.8	16			17.5	13.3	13.1	26.3	22.4	19.8	20.9	13.2	14.4	12.2	16.4	15.7	12.8	22.1	13.6	8	17	9.8	19.6
5xFAD	9.1	9.91	16	13.1	12.1	21	22.9	16.1	14.2	12.5	17.9	18.1	22.3	6.94	14.6	18.7	12.3	15.5	17.1	22.8	17.4	17.4	14.9	22	11.6	22.8	22.2	20	24.1	20.6	20.6	11.6	28.9	18.1	18.6	16.7
Panel 3f - Cluster 6
	CD					HFD
WT	2.97082	6.8083	7.95608	7.36237	6.53299	5.71429	6.38587	9.66811	4.13165	10.2546
5xFAD	6.7942	3.76301	4.47761	2.7307	5.97791	6.98767	6.84055	10.643	14.8805	6.63717

## Sheet: Fig. 4
Figure 4
Panel 4b
	metabolite : Tregs (ρ)	metabolite : NOR (ρ)
2,6-Dihydroxybenzoic acid	-0.233083	0.311278
2-(4-Hydroxyphenyl)propionic acid	-0.176006	0.234675
3-(1H-indol-3-yl)-propionic acid	-0.209023	0.195489
HIPPURATE	-0.0511278	0.184962
Acetylcarnitine	-0.293233	0.415038
PHENOL	-0.0270677	0.144361
METHYL GALACTOSIDE	-0.422556	0.353383
Myo-Inositol	-0.230075	0.288722
Hydrocinnamic acid	-0.0015038	0.171429
N-Acetyl-L-glutamine	0.0571429	0.33985
Tricarballylic acid	0.114286	-0.330827
VALINE	0.114286	-0.288722
NORVALINE	0.118797	-0.245113
Phosphoric acid	0.266165	-0.490226
N-ACETYLNEURAMINATE	0.651128	-0.544361
Tartrate	0.288722	-0.482707
2-Hydroxyethanesulphonic acid	0.348872	-0.437594
D-Erythrose	0.261654	-0.21203
Lysine	0.234586	-0.479699
N-Cinnamoylglycine	-0.13333	0.385175
PYROCATECHOL	-0.115223	0.304519
alpha-Santonin	-0.237031	0.335794
Panel 4c
Discrimination index (%)	WT CD	5xFAD CD	WT HFD	5xFAD HFD	all groups
64.3564		13.7667			13.7667
56.3		6.49504			6.49504
81.4815		12.1549			12.1549
64.6388		4.01282			4.01282
69.7906		10.945			10.945
60.0746	5.20106				5.20106
48.718	12.8253				12.8253
61.7267	7.5352				7.5352
52.1064	8.38749				8.38749
42.2589				15.984	15.984
43.6751				16.5315	16.5315
33.7709				18.9404	18.9404
35.8974				16.7254	16.7254
44.4984				17.1866	17.1866
72.4258				8.72687	8.72687
75.7106			5.84467		5.84467
52.5626			12.1539		12.1539
87.3589			11.5768		11.5768
52.102			5.62641		5.62641
56.1332			9.14957		9.14957
Panel 4d
Tregs (%)	WT CD	5xFAD CD	WT HFD	5xFAD HFD	all groups
18.7		13.7667			13.7667
12.3		6.49504			6.49504
17.9		12.1549			12.1549
14.2		4.01282			4.01282
12.5		10.945			10.945
12	5.20106				5.20106
16	12.8253				12.8253
9.35	7.5352				7.5352
18.4	8.38749				8.38749
11.6				15.984	15.984
24.1				16.5315	16.5315
22.2				18.9404	18.9404
20				16.7254	16.7254
20.6				17.1866	17.1866
16.7				8.72687	8.72687
12.2			5.84467		5.84467
17			12.1539		12.1539
16.4			11.5768		11.5768
13.6			5.62641		5.62641
8			9.14957		9.14957
Panel 4e
	CD																HFD
WT	1.84621	1.51749	0.53816	1.44238	2.38513	1.8701	0.479147	2.26174	1.95204	1.8067	1.97984	2.49925	1.91058	2.66556			5.25191	2.33928	2.62021	2.00715	1.87303	1.3624	3.3191	2.46121	1.34533	2.668	1.34094	0.797136	1.67551	2.35099	2.51437	1.39897	4.11212
5xFAD	1.60869	1.10147	1.76232	0.6001	1.35166	1.59601	1.67161	0	0	3.02745	0.953692	0.713249	2.21102	1.55455	1.94716	1.62674	2.37342	4.87442	3.97898	1.74671	3.12645	5.17095	4.27843	4.20966	4.07066	1.41751	1.94424	7.05596	2.14761	2.31978

## Sheet: Fig. 5
Figure 5
Panel 5b - MACs
	CD										HFD
WT	9.32873	1.63533	7.11538	6.79385	19.6466	25.03	23.0789	17.5327	17.0766	8.91357	16.4942	13.2751	28.8855	47.378	17.9657	33.3333
5xFAD	9.63431	9.46191	9.73409	1.62521	0.635039	11.371	24.4914	9.82518	9.79863		28.8003	11.4224	22.2606	20.8299	13.436	18.4892	15.8672	49.4789	44.0465	25.3222	29.5994	41.9242	29.5854
Panel 5d
	CD										HFD
WT	2.63552	2.53754	2.44502	1.9297	1.33268	0.11589	1.36538	3.61068	1.27642	1.44058	2.76873	1.34977	1.33607	5.63984	3.46843	4.7327
5xFAD	2.57308	1.36071	0.534059	1.07629	0.13267	0	1.41624	1.8061	2.30082		3.96859	2.83064	1.04197	2.16496	8.38255	6.0652	3.22048	3.21171	3.64515	2.62855	4.32168	5.58287	3.46212

## Sheet: Fig. 6
Figure 6
Panel 6b
Medium	NANA
2.46333	2.16
2.38667	1.86333
2.41	2.2525
2.71667	2.28333
Panel 6c
Count	2.0204	2.04081	2.06121	2.08162	2.10202	2.12242	2.14283	2.16323	2.18364	2.20404	2.22444	2.24485	2.26525	2.28566	2.30606	2.32646	2.34687	2.36727	2.38768	2.40808	2.42849	2.44889	2.46929	2.4897	2.5101	2.53051	2.55091	2.57131	2.59172	2.61212	2.63253	2.65293	2.67333	2.69374	2.71414	2.73455	2.75495	2.77535	2.79576	2.81616	2.83657	2.85697	2.87737	2.89778	2.91818	2.93859	2.95899	2.9794	2.9998
Medium	0	0	0	0	0	0	0	0	0	0	0	0	1	0	0	1	0	0	0	0	0	0	1	0	1	2	1	2	3	2	3	6	4	5	5	5	6	7	7	8	6	18	15	23	21	20	30	21	31
NANA	0	0	0	0	0	0	0	0	0	0	0	0	0	0	0	0	1	0	0	0	0	0	0	0	1	1	0	0	0	0	0	2	0	0	0	0	0	0	2	2	1	0	3	2	1	2	2	5	1
Panel 6d
Medium	NANA
2.02387	3.47673
1.1043	2.5083
1.40157	2.11863
1.8271	3.2933
Panel 6e
Count	2.0204	2.04081	2.06121	2.08162	2.10202	2.12242	2.14283	2.16323	2.18364	2.20404	2.22444	2.24485	2.26525	2.28566	2.30606	2.32646	2.34687	2.36727	2.38768	2.40808	2.42849	2.44889	2.46929	2.4897	2.5101	2.53051	2.55091	2.57131	2.59172	2.61212	2.63253	2.65293	2.67333	2.69374	2.71414	2.73455	2.75495	2.77535	2.79576	2.81616	2.83657	2.85697	2.87737	2.89778	2.91818	2.93859	2.95899	2.9794	2.9998
Medium	57	1	6	1	5	4	3	4	2	6	2	3	7	2	3	4	5	5	8	12	8	2	10	14	15	8	8	14	17	15	16	17	12	24	30	31	39	32	32	42	43	62	52	34	47	38	79	67	74
NANA	5	0	0	1	0	0	0	0	0	0	0	0	0	1	0	0	0	0	0	0	1	0	1	1	0	0	0	0	1	1	0	1	2	2	0	1	0	1	2	2	1	2	3	4	4	1	1	3	2
Panel 6g
Clathrin-dependent endocythosis	T-cell activation	Glycoprotein metabolic process	T-cell differentiation	Cytokine binding	IFN-I signalling	Glycolysis/gluconeogenesis	Biosynthesis of amino acids	NAD metabolic process	Cell cycle
2.96	2.86	2.49	1.79	1.71	-3.71589	-4.38775	-4.38775	-5.01969	-5.65352
[truncated: 206 more columns]

## Sheet: Fig. 7
Figure 7
Panel 7b
	PBS							NANA
Naive	59.9	74.8	59.3	32.7	53.6	65.2	66	67.2	73.6	67.9	61.1	58.4	52.7	46.6
TEMs	29.7	19.2	31.4	56.3	40	25.3	24.8	25.6	19.6	25.5	30.4	33.3	34.2	41.9
FOXP3+CD25+ Tregs	11.6	6.81	10.9	9.17	6.15	11.5	8.22	6.52	7.75	4.51	7.28	9.72	10.3	11.2
PD-1+	39.2	18.8	36	59.9	33.6	26.3	24.3	27.7	20.2	27.2	39.2	36.4	25.1	32.7
Panel 7c
	PBS							NANA
Naive	60.8	60.7	69.1	79.4	76.1	62	71.9	43.9	40.1	10.6	65.4	80.4	62.8	35.9	65
TEMs	30.7	23.6	23	14	17.4	30.3	20.8	44.7	50.8	79.5	27.4	13.3	29.3	52.3	26.8
FOXP3+CD25+ Tregs	6.52	4.43	4.93	2.73	3.6	2.92	2.66	8.87	11.3	11.4	5.47	2.13	5.16	6.22	3.87
PD-1+	24.9	13.7	20.4	13.7	19.5	31.7	24.4	40	51.5	69.9	27.8	14.8	33.5	60.4	30.2
Panel 7e
WT PBS	5xFAD PBS	5xFAD NANA
83.7058	81.5476	50.5208
66.1399	61.8529	49.8824
61.5796	63.7531	43.7949
82.8042	56.1771	44.6875
63.6682	74.0957	56.1729
58.5132	93.7238	57.0093
80.3653	71.0638	33.8182
	82.5954	63.4568
	60.4584	68.8347
	52.3733	85.6557
	71.2782	58.1395
		54.9096
		84.0985
Panel 7f
	PBS						NANA
Naive	63.1	71.7	63.4	61.6	48	46.3	3.67	44.2	44.9	63	23.3	56.9	32.6	37.8
TEMs	31.5	23.7	31.6	33	45	46	78.7	49.3	49.5	30.8	67.4	35.6	58.2	57
FOXP3+CD25+ Tregs	11.4	8.59	13.8	12.3	17.2	16.5	7.45	15.1	14	13.2	26.3	12.3	22.5	18.3
PD-1+	20.3	15.6	24.5	23.5	38.9	39.9	47.5	31.1	28.6	19.4	71	31.7	53	50.7

## Sheet: Supp. Fig. 1
Supplementary Figure 1
Panel S1a
wod	WT CD									WT HFD										5xFAD CD									5xFAD HFD
1	0.93	0.49	1.48	2.16	0.86	-0.24	1.45	-0.18	-0.4	0.98	0.04	1.81	1.39	-0.02	0.06	2.26	-0.13	2.09	0.16	0.79	0.09	1.26	0.47	-0.77	0	-1.38	1.12	-0.27	-0.29	0.16	-0.52	1.27	0.8	1.16	-0.57	0.15
3	2.03	0.32	1.1	1.82	1.84	2.19	3.13	0.76	2.1	-0.38	1.97	1.78	2.78	2.25	4.62	1.37	1.94	2.73	3.01	1.58	-0.34	2.63	2.89	0.6	-0.4	-1.37	1.4	0.44	-0.01	1.7	1.14	4.96	2.7	1.98	1.5	2.14
5	1.93	2.09	3.25	1.85	1.6	3.45	3.14	3.87	3.26	4.36	4.02	4.33	3.21	2.82	2.31	6.13	4.76	5.17	6.51	2.5	1.39	3.41	3.77	2.97	-0.44	2.7	2.84	3.52	0.9	2.26	3.14	6	6.64	6.18	3.54	3.08
7	5.56	4.92	2.89	3.65	1.9	3.47	4.46	6.11	5	5.92	5.19	4.58	4.29	4.27	7.64	8.61	2.37	8.1	7.85	2.62	0.84	4.09	2.74	4.31	0.58	2.92	3.11	3.37	2.55	2.64	4.81	4.27	7.4	5.16	3.28	6.19
9	3.31	4.11	3.35	4.15	1.9	4.12	3.57	7.17	5	3.26	5.39	8.95	5.81	5.67	3.31	9.38	4.82	13.98	10.69	3.7	0.98	4.73	2.78	3.29	2.33	4.06	2.67	3.04	2.73	5.04	7.2	8.39	10.2	7.32	4.53	8.31
11	5.25	4.65	4.58	3.51	4.05	5.52	4.35	5.11	5.95	9.24	10.07	14.86	8.36	7.84	5	8.59	6.55	17.89	13.54	3.57	3.17	4.44	4.37	1.64	5.98	1.85	4.33	3.74	5.75	6.26	12.14	11.47	16.56	10.65	4.39	8.84
13	5.97	3.08	2.43	3.03	0.71	2.95	3.09	5.16	4.37	3.76	6.69	14	11.21	7.01	6.39	10.66	6.67	17.14	12.06	3.06	2.46	2.67	1.86	1.82	2.72	1.75	2.9	3	3.39	3.67	12.69	11.05	15.08	11.97	3.93	9.16
15	7.52	4.79	5.08	6.58	2.55	4	4.38	9.21	5.73	8.45	10.08	15.82	2.68	10.32	12.9	13.3	12.09	20.79	13.46	5.12	2.19	4.09	2.68	1.92	2.41	2.89	3.96	3.34	5.24	6.55	13.43	12.68	15.52	11.77	4.73	11.59
17	11.9	8.77	4.81	8.35	5.81	5.33	4.14	11.38	9.63	14.76	6.84	18.28	17.06	14.57	15.39	16.28	13.13	22.54	14.12	5.01	1.95	6.81	5.1	4.22	5.36	5.19	4.59	7.28	7.13	9.48	17.52	16.87	17.56	14.68	8.89	14.99
19	9.63	6.79	4.55	4.8	4.95	5.64	5.46	11.85	8.5	10.67	13.87	20.71	14.06	11.57	13.94	14.03	12.62	25.09	12.6	3.98	2.72	4.21	4.31	3.46	4.42	4.1	4.79	6.02	7.19	9.41	18.19	13.23	17.81	14.51	9.66	14.67
21	13.22	9.42	6.17	8	4.59	8	5.13	11.6	9.54	15.21	10.05	23.08	19.04	13.99	15.43	16.58	14.93	29.78	15.25	7.01	3.78	6.15	4.89	3.56	4.54	6.49	6.72	4.59	7.7	15.22	17.63	13.94	18.88	13.56	6.06	13.26
23	15.8	9.16	6.49	7.15	5.5	8.23	5.78	9.66	12.97	22.28	9.97	31.51	16.92	16.5	17.1	19.15	15.1	32.7	15.59	7.07	4.32	6.64	3.69	3.71	6.9	4.22	6.47	7.75	6.52	15.51	15.08	15.89	18.46	16.29	11.05	13.47
25	12.14	9.79	4.75	7.43	3.98	7.3	7.37	11.73	8.95	19.77	11.82	25.35	15.39	12.09	19.27	21.32	20.66	33.12	20.46	5.65	2.88	5.86	3.84	4.41	4.15	5.86	6.91	6.38	8.41	16.35	14.7	17.2	22.51	20.55	14.31	16.17
27	16.1	15.34	5.58	7.97	7.48	7.18	8.02	14.14	12.1	21.3	13.58	30.18	21.36	19.15	23.81	23.95	28.66	38.39	23.5	4.37	1.91	9.65	6.12	4.19	7	4.97	6.91	6.77	7.93	22.25	15.88	27.67	23.68	20.42	16.15	18.49
Panel S1b
wod	WT CD							WT HFD												5xFAD CD										5xFAD HFD
1	0.74	1.52	1.42	0.92	0.6	0.4	-0.45	1.82	0.48	-0.49	0.52	0.42	0.42	1.58	0.65	0.45	-0.05	0.9	0.7	0.5	0.34	0.56	0.76	0.14	-0.16	-0.03	0.44	-0.06	-0.31	0.4	-0.11	-0.01	-0.84	0.03	-0.17	0.17	1.06	-0.27	0.55	0.09
3	2.09	1.52	3.33	0.9	2.11	2.56	1.64	2.77	1.88	2.29	3.03	2.29	1.94	2.91	3.43	2.48	2.39	2.31	3.12	1.68	1.09	2.3	1.59	0.94	1.3	1.23	1.3	1.89	0	2.92	2.18	0.59	0.85	1.23	1.38	1.76	4.19	0.88	2.82	2.09
5	3.86	2.5	3.21	2.07	3.98	3.15	3.76	5.22	2.29	3.51	3.49	3.08	5.58	4.94	5.24	4.3	3.42	5.65	4.48	3.08	1.45	1.9	1.61	2.22	2.59	2.91	2.87	4.34	0.78	3.66	4.22	1.57	0.87	2.73	1.89	1.11	7.24	2.62	4.03	4.03
7	4.28	4.12	4.4	4.38	5.33	4.57	6.21	7.3	3.47	5.56	4.43	5.37	7.65	6.21	6.87	5.15	3.57	6.64	4.65	3.8	2.85	1.55	3.31	3.59	4.15	4.03	3.51	6.29	1.16	4.91	7.1	2.06	3.04	5.42	2.35	1.75	10.2	4.01	4.98	4.46
9	5.35	4.01	2.59	4.7	5.48	6.39	7.8	9.39	4.45	6.76	6.17	7.49	11.47	8.32	7.01	7.28	8.7	10.31	6.83	4.47	3.38	2.43	4.2	3.62	4.86	4.8	3.75	9.23	1.79	5.14	10.05	4.37	4.63	8.45	4.87	3.24	14.04	3.51	6.43	4.51
11	6.84	4.6	5.25	5.06	5.86	7.13	9.21	9.66	4.79	8.27	6.01	7.33	13.19	8.34	9.88	8.01	9.14	9.81	7.28	5.46	4.75	3.59	4.58	5.1	5.01	5.5	4.92	10.59	2.26	5.14	10.12	6.64	4.99	8.65	6.05	3.18	16.62	4.71	8.25	6.27
13	6.9	5.3	5.61	5.07	7.46	5.96	8.27	12.04	7.8	12.41	9.08	9.93	17.1	12.21	12.08	8.54	10.17	11.36	5.81	6.1	3.68	3.85	4	4.5	5.44	3.99	4.33	10.19	3.05	7.24	11.9	10.39	5.58	11.06	7.89	3.95	17.23	5.92	8.31	5.29
15	8.19	4.35	3.49	3.82	5.17	4.67	7.72	11.65	7.17	12.88	11.75	12.43	17.89	12.64	9.62	8.76	12	11.77	5.97	3.92	3.66	3.7	2.21	3.08	4.42	4.16	4.25	12.09	1.56	6.36	12.89	10.22	6.42	12.8	8.78	5.42	18.35	5.88	5.49	5.32
17	7.61	6.88	7.14	6.12	6.45	5.11	10.59	10.43	6.87	13.04	12.67	13.95	20.7	15.79	12.63	9.74	14.35	13.55	7.09	6.24	6.22	4.42	5.58	4.39	5.9	4.28	4.68	11.39	1.88	6.17	12.67	12.3	7.8	15.6	11.39	7.81	21.48	7.15	7.12	5.69
19	6.43	5.42	6.88	7.78	7.01	7.13	8.82	9.54	6.96	11.01	11.9	13.61	19.91	14.59	12.63	9.72	13.14	13.38	8.19	5.58	4.35	4.32	4.15	5	6.23	4.59	4.66	11.7	3.51	6.78	15.35	13.98	8.71	17.56	10.14	6.27	21.89	5.82	7.89	5.63
21	7.34	6.23	6.18	6	6.94	5.67	9.48	12.62	9.67	15.5	12.66	17.39	23.57	19.18	15.93	10.65	14.4	15.6	7.36	6.18	5.55	5.15	4.49	4.41	5.53	4.59	4.28	12.9	2.55	9	18.24	17.74	9.57	19.87	16.11	10.27	23.4	6.17	7.65	5.64
23	7.26	6.63	5.56	6.84	7.18	6.01	12.01	12.32	7.86	14.87	12.49	18.7	23.47	21.54	16.78	13.88	17.28	20.46	8.36	7.21	5.45	4.72	4.05	4.42	8.07	5.1	5.45	15.75	2.73	6.98	19.47	17.24	11.44	20.44	15.54	12.28	25.77	7.7	7.73	5.03
25	7.64	6.09	6.21	6.04	8.07	6.1	10.44	12.72	10.65	20.41	11.49	17.12	24.42	21.31	15.53	15.31	17.93	22.47	8.93	7.09	5.36	5.54	6.52	5.38	5.77	3.03	4.53	13.28	2.88	9.08	18.77	16.52	9.46	20.26	13.09	10.19	26.88	8.36	8.22	7.55
27	9.18	8.15	8.13	7.98	9.43	2.01	14.66	19.27	14.92	23.79	14.61	20.89	27.21	25.48	18.43	18.24	23.13	28.32	12.39	9.07	5.55	5.61	3.67	6.15	5.5	2.33	3.96	15.14	3.01	11.6	20.39	21.7	10.36	24.32	15.17	12.13	29	10.67	10.69	9.36
Panel S1c
min	WT CD											WT HFD										5xFAD CD										5xFAD HFD
0	78	73	70	107	88	51	87	89	67	64	91	73	105	84	52	58	45	61	43	51	73	66	88	76	60	61	51	50	65	54	64	69	45	43	65	80	79	64	89	86
15	101	94	212	197	175	130	96	199	146	129	282	192	219	230	169	185	147	231	183	182	167	167	187	120	150	165	177	138	139	203	152	204	177	180	224	227	214	184	204	232
30	81	113	144	127	165	110	107	170	106	99	143	165	210	203	140	165	160	242	167	163	187	162	151	156	145	138	129	106	132	167	126	166	172	150	194	218	194	160	208	209
60	94	91	107	79	117	77	79	111	84	72	118	111	126	131	82	115	125	143	116	105	107	105	95	92	88	80	91	81	101	100	98	109	103	114	110	119	125	98	145	112
90	107	97	87	72	89	61	82	116	77	66	91	92	107	103	73	95	87	92	91	63	89	101	72	75	79	50	67	76	87	74	81	102	74	83	78	84	90	91	105	116
120	102	94	73	52	83	54	75	90	76	58	84	86	88	86	63	91	68	77	72	55	82	93	70	69	78	50	64	65	74	53	68	105	63	65	63	85	89	84	95	83
Panel S1d
min	WT CD								WT HFD												5xFAD CD										5xFAD HFD
0	82	64	75	59	110	86	90	93	74	56	78	85	85	120	66	93	98	95	120	62	101	98	86	60	68	64	65	70	67	115	97	103	75	67	53	56	70	153	145	123	78	80	95
15	161	194	152	146	232	199	265	237	255	210	236	205	186	207	222	219	258	224	307	249	218	203	245	265	149	153	136	225	212	267	194	301	195	168	224	220	186	310	312	317	229	242	267
30	145	180	142	133	174	164	199	208	192	166	208	309	210	217	213	242	256	205	305	247	169	163	238	150	138	139	129	152	203	251	155	306	172	172	204	197	227	322	324	320	180	235	251
60	104	144	115	106	129	126	132	130	125	119	163	224	156	162	157	202	170	147	194	171	127	119	179	129	104	98	111	106	164	158	128	252	119	129	146	137	159	257	229	233	144	152	177
90	80	127	74	96	118	100	94	103	102	97	129	134	109	134	111	172	142	122	152	108	104	94	139	114	87	82	106	95	139	130	110	188	99	85	110	102	115	214	162	168	101	132	128
120	68	91	80	79	108	95	71	94	86	92	105	125	103	134	94	124	119	122	126	91	91	76	107	97	74	84	70	88	125	105	103	122	85	72	100	90	98	180	130	126	88	103	98
Panel S1e
	CD											HFD
WT	91.3072	48.1219	48.503	25.7442	35.4635	32.2047	38.1183	20.2394	45.9172	72.5006	71.7018	90.3363	68.4976	86.5174	64.1659	62.1557	71.4128	67.7594	75.3188	106.507	39.7041
5xFAD	9.69588	25.7025	37.0554	40.0322	30.0017	42.3898	18.9765	47.9776	41.8029	14.0627		82.0093	26.6243	58.1299	69.5145	53.1719	50.7565	28.6581	54.5605
Panel S1f
	CD										HFD
WT	66.8526	90.6976	82.2059	86.8383	54.1783	99.7579	95.215				90.7572	91.2018	88.652	208.182	77.3587	53.0071	83.7279	144.822	84.2634	136.18	102.476
5xFAD	69.8779	49.434	93.6977	25.1077	65.0892	104.159	68.3148	60.8844	76.6619	48.9275	107.876	109.013	48.495	106.184	162.462	135.918	136.165	59.1724	76.4987	86.7395	68.2369
Panel S1g
	CD						HFD
WT	129.163	29.8748	14.7352	32.7457	61.2986	120.156	486.009	177.759	400.579	346.872	390.88	311.945
5xFAD	24.1116	33.6874	98.3443	68.473	25.9166		363.556	247.765	551.674	270.544
Panel S1h
	CD					HFD
WT	21.429	41.2008	6.95734	142.153		207.409	257.325	252.858	255.813	243.137
5xFAD	65.5298	16.6997	9.86163	10.3579	20.7658	343.86	263.096	209.27	232.486	24.1497

## Sheet: Supp. Fig. 2
Supplementary Figure 2
Panel S2a
	CD															HFD
WT	61.3165	67.6962	58.8473	65.5895	74.2616	47.5157	91.9897	68.3697	59.3333	80.6924	74.9717	54.012	28.6			74.9511	57.6202	57.1559	60.1974	76.4361	67.8098	89.5508	40.6672	55.3365	52.2006	61.3665	53.8945	65.2263	64.2595	58.9443	71.9116
5xFAD	82.7843	41.554	79.3539	72.3799	76.8602	89.5542	80.9294	84.2615	68.0523	39.9381	58.1502	71.7105	83.0875	58.6207	71.9818	77.195	72.2172	88.3041	74.5126	86.7079	67.0027	60.5263	35.7357	100	67.2481	55.9749	62.298
Panel S2b
	CD															HFD
WT	44.36	79.0371	88.882	45.8	28.44	57.16	30.96	69.7126	42	30.0541	70.6732	33.4	40			61.32	29.9341	87.48	48.6629	34.12	87.5213	40.96	44.3807	58.8677	84.5595	32.2	50.8623	38.88	32.68	27.28	65.1104
5xFAD	37.64	23.6911	28.48	36.6573	48.943	31.4146	66.28	66.1111	51.9844	25.84	43.68	18.24	40.6992	8.12	35.12	35.0965	89.12	34.2	28.7335	77.64	43.6605	34.9752	39.96	21.8102	20.64	31.815	22.2904
Panel S2c
	CD															HFD
WT	35.0965	61.04	39.24	53.4251	36.6572	70.513	34.0561	60.08	42.9003	32.76	13.6	58.8677	18.04			17.3275	29.32	84.8795	60.44	64.4702	93.92	34.9364	39.36	61.92	30.56	49.6231	33.56	17.7282	31.4147	33.8559	49.24
5xFAD	27.2127	14.68	33.44	30.16	34.84	22.92	61.5488	48.48	40	29.1737	10.525	11.9656	40.12	3.2015	48.4626	63.8701	47.4223	19.7292	43	86.2807	31.52	30.04	33.5357	9.36	22.9308	0.92	24.72
Panel S2d
	CD															HFD
WT	5169.15	4704.48	4740.05	8042.68	6417.93	3507.54	2691.84	5201.06	3821.48	3681.75	2675.61	3511.63	4728.94			8201.28	4020.99	5844.35	4755.02	4418.72	5960.5	4754.04	3735.27	6063.1	3390.84	3419.02	3594.92	4787.45	6761.13	4429.85	3500.06
5xFAD	6474.78	4435.21	5439.46	6198.3	5171.09	4203.61	8434.27	6955.06	4352.92	3688.24	4717.07	5376.06	3888.99	5196.47	5234.81	6396.75	7603.22	4464.14	6557.77	8001.66	2627.33	5541.21	7512.56	3012.08	3314.38	5916.18	3614.4
Panel S2e
	CD															HFD
WT	4261.14	7569.37	6483.83	4808.14	7024.93	3412.34	2691.66	4088.59	4333.54	3658.77	1758.2	3836.49	3782.42			5735.91	4169.04	6830.13	3237.54	3486.41	5436.83	5820.1	3367.44	3375.55	4267.72	5912.93	4555.31	3675.61	3500.13	4343.9	2588.56
5xFAD	7578.39	5152.45	5894.46	14915.4	3832.37	6073.94	5721.41	3870.5	5982.11	5356.35	3021.5	3562.69	5848.52	3519.71	4455.1	17746.4	6906.11	3728.75	2938.98	8467.61	6409.09	8577.19	2744.51	1957.47	2558.53	3354.49	3343.51
Panel S2f
	CD															HFD
WT	105.272	119.278	70.6624	214.668	66.4611	54.8174	7.2423	131.762	119.238	56.258	161.731	26.8483	111.876			127.52	95.8304	19.9264	32.8105	87.4678	80.8259	21.4468	111.116	134.283	45.8547	73.0632	24.2477	61.6196	203.345	28.9692	15.0848
5xFAD	140.365	30.2896	156.974	253.841	54.3773	39.6527	79.7053	157.53	106.474	141.965	84.347	219.03	66.7812	84.1467	247.199	80.4655	168.732	144.086	93.2298	131.322	290.412	162.292	65.541	215.748	197.983	68.1018	134.003
Panel S2g
	CD															HFD
WT	119.038	257.042	196.702	194.022	42.0129	10.9235	0.520166	135.603	68.2217	145.406	15.1648	82.0663	55.6178			112.715	27.6488	124.76	42.3334	12.0038	55.7377	18.2058	93.629	7.48237	52.2966	52.8968	138.522	13.2042	104.113	51.8565	8.48269
5xFAD	126.48	158.45	87.5869	66.2612	14.0044	154.409	169.092	59.0187	159.531	192.061	239.356	194.942	54.0172	98.6313	312.895	76.9444	93.0298	82.0654	3.84122	82.9463	151.246	113.436	207.426	74.6237	169.092	65.7801	243.514

## Sheet: Supp. Fig. 3
Supplementary Figure 3
Panel S3a
CD	HFD
446.389	661.952
684.844	736.827
722.997	673.398
745.957	724.905
766.873	507.691
865.09	578.016
640.968	648.599
690.567	729.674
936.57	731.295
	917.577
Panel S3b
CD	HFD
289.696	551.626
376.627	604.886
479.581	639.125
524.995	703.798
566.843	370.032
521.191	387.073
572.089	524.995
658.146	547.821
	654.342
	810.319
Panel S3c
CD	HFD
1.93987	1.09824
2.54005	1.96877
1.5272	1.39701
0.71823	1.36645
1.2301	1.94635
1.28527	1.3159
1.28528	1.44479
1.6233	1.1827
1.76479	0.596351
	1.2029
Panel S3e
CD	HFD
78.478	61.144
46.411	98.427
88.942	54.996
37.191	42.538
95.75	73.207
22.294	51.576
65.628	52.698
50.232	34.488
46.075	28.308
29.314	35.86
54.525	112.773
62.685	116.283
57.596	42.521
36.765	113.842
32.874	32.515
25.75	60.198
42.447	36.761
67.443	28.221
38.598	50.583
Panel S3f
CD	HFD
638.55	1117.6
869.577	2061.77
1867.92	552.091
720.604	264.394
445.738	312.961
578.05	397.729
729.539	1419.25
1391.88	712.151
821.226	485.812
1332.2	929.986
991.256	1073.06
1022.51	1252.87
937.63	497.782
1340.83	649.647
	736.799
	1184.88
	1447.72
Panel S3h
CD	HFD
8.26118	7.58226
9.21419	9.51805
7.93884	6.66968
9.52396	9.7234
5.41271	6.10953
5.72401	6.92008
4.6553	4.34559
10.5639	8.70598
4.00936	7.58461
6.46254	3.18945
Panel S3j
CD	HFD
60.2205	25.0919
61.277	30.3744
79.936	41.8712
94.1468	58.3716
68.4083	80.951
73.955	33.2432
77.3886	64.4465
101.424	84.25
103.282	86.5338
	91.8629

[truncated: 13 more sheets: Supp. Fig. 4, Supp. Fig. 5, Supp. Fig. 6, Supp. Fig. 7, Supp. Fig. 9, Supp. Fig. 10, Supp. Fig. 11, Supp. Fig. 12, Supp. Fig. 13, Supp. Fig. 14, Supp. Fig. 15, Supp. Fig. 16, identified metabolites]
